# Supplementary material for: Supra­molecular architecture in a co-crystal of the N(7)—H tautomeric form of N 6-benzoyl­adenine with adipic acid (1/0.5)
Source: Acta Crystallogr E Crystallogr Commun. 2016 May 13;72(Pt 6):805–8. doi: 10.1107/S2056989016007581 (PMC4908553; doi:10.1107/S2056989016007581)
Supplement: Supplementary file 1 [file e-72-00805-sup1.cif]

##############################################################################
#                                                                            #
# This CIF contains the data in a paper accepted for publication in          #
# Acta Crystallographica Section E. It conforms to the requirements of       #
# Notes for Authors for Acta Crystallographica Section E, and has been       #
# peer reviewed under the auspices of the IUCr Commission on Journals.       #
#                                                                            #
# Full details of the Crystallographic Information File format               #
# are given in the paper "The Crystallographic Information File (CIF):       #
# a New Standard Archive File for Crystallography" by S. R. Hall, F. H.      #
# Allen and I. D. Brown [Acta Cryst. (1991), A47, 655-685].                  #
#                                                                            #
# The current version of the core CIF dictionary is obtainable from          #
# ftp://ftp.iucr.org/pub/cif_core.dic.                                       #
#                                                                            #
# Software is freely available for graphical display of the structure(s)     #
# in this CIF. For information consult the CIF software page                 #
# http://www.iucr.org/resources/cif/software.                                #
#                                                                            #
# This file may be used for bona fide research purposes within the           #
# scientific community so long as proper attribution is given to the journal # 
# article from which it was obtained.                                        #
#                                                                            #
##############################################################################
data_I
_database_code_depnum_ccdc_archive 'CCDC 1478504'
_audit_creation_method     'SHELXL-2014/7'
_journal_date_recd_electronic     2016-04-22
_journal_date_accepted     2016-05-06
_journal_name_full     'Acta Crystallographica, Section E'
_journal_year     2016
_journal_volume     72
_journal_issue      6
_journal_page_first     805
_journal_page_last     808
_journal_paper_category     GO
_journal_paper_doi     10.1107/S2056989016007581
_journal_coeditor_code     HG5474
_publ_contact_author_name     'Packianathan Thomas Muthiah'
_publ_contact_author_address
;
School of Chemistry
Bharathidasan University
Tiruchirappalli 620 024
Tamilnadu
India
;
_publ_contact_author_email     'tommtrichy@yahoo.co.in'
_publ_contact_author_fax     ?
_publ_contact_author_phone     ?
_publ_section_title
;
Supramolecular architecture in a co-crystal of the N(7)---H tautomeric form of
<i>N</i>^6^-benzoyladenine with adipic acid (1/0.5)
;
loop_
    _publ_author_name
    _publ_author_footnote
    _publ_author_address
    'Swinton Darious, Robert' .
;
School of Chemistry,
Bharathidasan University,
Tiruchirappalli 620 024,
Tamilnadu,
India
;
    'Thomas Muthiah, Packianathan' .
;
School of Chemistry,
Bharathidasan University,
Tiruchirappalli 620 024,
Tamilnadu,
India
;
    'Perdih, Franc' .
;
Faculty of Chemistry and Chemical Technology, University of Ljubljana,
Ve\<cna pot 113, PO Box 537, SI-1000 Ljubljana,
Slovenia
;
_publ_section_synopsis
;
The supramolecular architecture in a co-crystal of N(7)---H tautomeric form of
<i>N</i>^6^-benzoyladenine-adipic acid (1/0.5) is reported. The typical C\\db
O...\p and C---H...\p interactions are also present in this structure.
;
_chemical_name_systematic
;
<i>N</i>^6^-Benzoyladenine--adipic acid (1/0.5)
;
_chemical_name_common     ?
_chemical_formula_moiety     'C12 H9 N5 O, 0.5(C6 H10 O4)'
_chemical_formula_sum     'C15 H14 N5 O3'
_chemical_formula_iupac     'C12 H9 N5 O, 0.5C6 H10 O4'
_chemical_formula_weight     312.31
_chemical_melting_point     ?
_shelx_space_group_comment
;
The symmetry employed for this shelxl refinement is uniquely defined
by the following loop, which should always be used as a source of
symmetry information in preference to the above space-group names.
They are only intended as comments.
;
_space_group_crystal_system     monoclinic
_space_group_name_H-M_alt     'P 21/c'
_space_group_name_Hall     '-P 2ybc'
loop_
    _space_group_symop_operation_xyz
    'x, y, z'
    '-x, y+1/2, -z+1/2'
    '-x, -y, -z'
    'x, -y-1/2, z-1/2'
_cell_length_a     6.1776(4)
_cell_length_b     9.2296(4)
_cell_length_c     25.7480(15)
_cell_angle_alpha     90
_cell_angle_beta     97.117(6)
_cell_angle_gamma     90
_cell_volume     1456.76(14)
_cell_formula_units_Z     4
_cell_measurement_reflns_used     4139
_cell_measurement_theta_min     3.2990
_cell_measurement_theta_max     30.0530
_cell_measurement_temperature     293(2)
_exptl_crystal_description     prism
_exptl_crystal_colour     colorless
_exptl_crystal_size_max     0.600
_exptl_crystal_size_mid     0.600
_exptl_crystal_size_min     0.400
_exptl_crystal_density_diffrn     1.424
_exptl_crystal_density_meas     ?
_exptl_crystal_density_method     ?
_exptl_crystal_F_000     652
_exptl_absorpt_coefficient_mu     0.103
_exptl_absorpt_correction_type     multi-scan
_exptl_absorpt_process_details
;
(CrysAlis PRO; Agilent, 2013)
;
_shelx_estimated_absorpt_T_min     0.941
_shelx_estimated_absorpt_T_max     0.960
_exptl_absorpt_correction_T_min     0.75572
_exptl_absorpt_correction_T_max     1.00000
_diffrn_ambient_temperature     293(2)
_diffrn_radiation_type     MoK\a
_diffrn_radiation_wavelength     0.71073
_diffrn_radiation_source     'SuperNova (Mo) X-ray Source'
_diffrn_radiation_monochromator     'mirror'
_diffrn_measurement_device_type
           'Agilent SuperNova Dual Source diffractometer with an Atlas detector'
_diffrn_measurement_method     '\w scans'
_diffrn_detector_area_resol_mean     10.4933
_diffrn_reflns_number     9480
_diffrn_reflns_av_R_equivalents     0.0198
_diffrn_reflns_theta_min     3.189
_diffrn_reflns_theta_max     27.485
_diffrn_reflns_theta_full     25.242
_diffrn_measured_fraction_theta_max     0.999
_diffrn_measured_fraction_theta_full     0.998
_diffrn_reflns_limit_h_min     -8
_diffrn_reflns_limit_h_max     7
_diffrn_reflns_limit_k_min     -11
_diffrn_reflns_limit_k_max     11
_diffrn_reflns_limit_l_min     -33
_diffrn_reflns_limit_l_max     31
_refine_special_details     ?
_reflns_number_total     3325
_reflns_number_gt     2755
_reflns_threshold_expression     'I > 2\s(I)'
_refine_ls_structure_factor_coef     Fsqd
_refine_ls_matrix_type     full
_refine_ls_R_factor_all     0.0537
_refine_ls_R_factor_gt     0.0450
_refine_ls_wR_factor_gt     0.1137
_refine_ls_wR_factor_ref     0.1218
_refine_ls_goodness_of_fit_ref     1.047
_refine_ls_restrained_S_all     1.047
_refine_ls_number_reflns     3325
_refine_ls_number_parameters     230
_refine_ls_number_restraints     0
_refine_ls_hydrogen_treatment     constr
_refine_ls_weighting_scheme     calc
_refine_ls_weighting_details
              'w=1/[\s^2^(Fo^2^)+(0.0541P)^2^+0.3295P] where P=(Fo^2^+2Fc^2^)/3'
_atom_sites_solution_hydrogens     mixed
_atom_sites_solution_primary     ?
_atom_sites_solution_secondary     ?
_refine_ls_shift/su_max     0.000
_refine_ls_shift/su_mean     0.000
_refine_diff_density_max     0.250
_refine_diff_density_min     -0.222
_refine_ls_extinction_method
;
SHELXL2014 (Sheldrick, 2015)
;
_refine_ls_extinction_coef     0.0130(18)
_refine_ls_extinction_expression
                                  'Fc^*^=kFc[1+0.001xFc^2^\l^3^/sin(2\q)]^-1/4^'
loop_
    _atom_type_symbol
    _atom_type_description
    _atom_type_scat_dispersion_real
    _atom_type_scat_dispersion_imag
    _atom_type_scat_source
    'C' 'C' 0.0033 0.0016
                         'International Tables Vol C Tables 4.2.6.8 and 6.1.1.4'
    'H' 'H' 0.0000 0.0000
                         'International Tables Vol C Tables 4.2.6.8 and 6.1.1.4'
    'N' 'N' 0.0061 0.0033
                         'International Tables Vol C Tables 4.2.6.8 and 6.1.1.4'
    'O' 'O' 0.0106 0.0060
                         'International Tables Vol C Tables 4.2.6.8 and 6.1.1.4'
_computing_data_collection
;
CrysAlis PRO (Agilent, 2013)
;
_computing_cell_refinement
;
CrysAlis PRO (Agilent, 2013)
;
_computing_data_reduction
;
CrysAlis PRO (Agilent, 2013)
;
_computing_structure_solution
;
SUPERFLIP (Palatinus & Chapuis, 2007)
;
_computing_structure_refinement
;
SHELXL2014 (Sheldrick, 2015)
;
_computing_molecular_graphics
;
PLATON (Spek, 2009) and Mercury (Macrae <i>et al.</i>, 2008)
;
_computing_publication_material
;
PLATON (Spek, 2009)
;
loop_
    _atom_site_type_symbol
    _atom_site_label
    _atom_site_fract_x
    _atom_site_fract_y
    _atom_site_fract_z
    _atom_site_U_iso_or_equiv
    _atom_site_adp_type
    _atom_site_calc_flag
    _atom_site_occupancy
    _atom_site_disorder_assembly
    _atom_site_disorder_group
    O O1A 0.7104(15) 0.6427(14) 0.1669(8) 0.094(4) Uani d 0.57(3) A 1
    O O1B 0.6582(19) 0.6621(6) 0.1877(4) 0.054(2) Uani d 0.43(3) A 2
    N N1 0.3308(2) 0.27081(12) 0.16588(5) 0.0415(3) Uani d 1 . .
    N N3 0.5648(2) 0.09828(13) 0.21438(5) 0.0477(3) Uani d 1 . .
    N N6 0.39990(19) 0.51100(12) 0.15270(5) 0.0391(3) Uani d 1 . .
    H H6 0.2702 0.5109 0.1361 0.047 Uiso d 1 . .
    N N7 0.85319(19) 0.42515(12) 0.22672(5) 0.0402(3) Uani d 1 . .
    H H7 0.8790 0.5157 0.2226 0.048 Uiso d 1 . .
    N N9 0.9054(2) 0.19667(13) 0.25397(5) 0.0470(3) Uani d 1 . .
    C C2 0.3848(3) 0.13827(15) 0.18545(6) 0.0468(4) Uani d 1 . .
    H H2 0.2811 0.0660 0.1774 0.056 Uiso calc 1 . .
    C C4 0.7054(2) 0.20808(14) 0.22480(5) 0.0389(3) Uani d 1 . .
    C C5 0.6683(2) 0.35149(13) 0.20707(5) 0.0352(3) Uani d 1 . .
    C C6 0.4717(2) 0.38085(13) 0.17619(5) 0.0347(3) Uani d 1 . .
    C C8 0.9855(3) 0.32896(15) 0.25376(6) 0.0451(4) Uani d 1 . .
    H H8 1.1219 0.3535 0.2709 0.054 Uiso calc 1 . .
    C C10 0.5100(3) 0.63803(16) 0.15283(7) 0.0493(4) Uani d 1 . .
    C C11 0.4104(2) 0.75951(14) 0.11985(6) 0.0412(3) Uani d 1 . .
    C C12 0.5550(3) 0.86137(17) 0.10534(7) 0.0544(4) Uani d 1 . .
    H H12 0.7028 0.8527 0.1173 0.065 Uiso calc 1 . .
    C C13 0.4831(3) 0.97575(19) 0.07333(8) 0.0627(5) Uani d 1 . .
    H H13 0.5825 1.0423 0.0630 0.075 Uiso calc 1 . .
    C C14 0.2660(3) 0.99109(19) 0.05686(7) 0.0628(5) Uani d 1 . .
    H H14 0.2168 1.0681 0.0353 0.075 Uiso calc 1 . .
    C C15 0.1208(3) 0.8931(2) 0.07213(8) 0.0655(5) Uani d 1 . .
    H H15 -0.0274 0.9047 0.0611 0.079 Uiso calc 1 . .
    C C16 0.1909(3) 0.77622(18) 0.10389(7) 0.0538(4) Uani d 1 . .
    H H16 0.0908 0.7102 0.1142 0.065 Uiso calc 1 . .
    O O2 0.9399(2) 0.25032(13) 0.10377(6) 0.0694(4) Uani d 1 . .
    H H2A 1.0565 0.2620 0.1223 0.104 Uiso calc 1 . .
    O O3A 1.0228(15) 0.4644(11) 0.0753(5) 0.072(2) Uani d 0.63(3) B 1
    O O3B 0.951(3) 0.4828(6) 0.0985(9) 0.070(5) Uani d 0.37(3) B 2
    C C17 0.8870(3) 0.36824(17) 0.07825(6) 0.0494(4) Uani d 1 . .
    C C18 0.6762(3) 0.36172(16) 0.04285(6) 0.0491(4) Uani d 1 . .
    H H18A 0.5619 0.3312 0.0631 0.059 Uiso calc 1 . .
    H H18B 0.6882 0.2888 0.0162 0.059 Uiso calc 1 . .
    C C19 0.6100(3) 0.50345(16) 0.01626(6) 0.0494(4) Uani d 1 . .
    H H19A 0.6069 0.5781 0.0427 0.059 Uiso calc 1 . .
    H H19B 0.7188 0.5308 -0.0060 0.059 Uiso calc 1 . .
loop_
    _atom_site_aniso_label
    _atom_site_aniso_U_11
    _atom_site_aniso_U_22
    _atom_site_aniso_U_33
    _atom_site_aniso_U_12
    _atom_site_aniso_U_13
    _atom_site_aniso_U_23
    O1A 0.047(3) 0.085(4) 0.138(8) -0.023(2) -0.033(4) 0.071(4)
    O1B 0.052(3) 0.028(2) 0.073(4) -0.0097(15) -0.024(2) 0.011(2)
    N1 0.0423(6) 0.0333(6) 0.0467(7) -0.0045(5) -0.0037(5) 0.0046(5)
    N3 0.0559(8) 0.0299(6) 0.0536(7) -0.0047(5) -0.0074(6) 0.0067(5)
    N6 0.0365(6) 0.0308(6) 0.0470(6) 0.0002(4) -0.0071(5) 0.0062(5)
    N7 0.0399(6) 0.0269(5) 0.0503(7) 0.0015(5) -0.0079(5) 0.0000(5)
    N9 0.0495(7) 0.0310(6) 0.0561(7) 0.0051(5) -0.0108(6) 0.0036(5)
    C2 0.0519(9) 0.0325(7) 0.0528(8) -0.0091(6) -0.0060(7) 0.0062(6)
    C4 0.0444(8) 0.0292(6) 0.0412(7) 0.0023(5) -0.0023(6) 0.0017(5)
    C5 0.0381(7) 0.0280(6) 0.0383(7) 0.0015(5) -0.0002(6) -0.0008(5)
    C6 0.0380(7) 0.0290(6) 0.0362(6) 0.0006(5) 0.0007(6) 0.0015(5)
    C8 0.0423(8) 0.0341(7) 0.0550(8) 0.0045(6) -0.0101(7) -0.0007(6)
    C10 0.0461(8) 0.0357(7) 0.0611(9) -0.0047(6) -0.0131(7) 0.0124(7)
    C11 0.0472(8) 0.0303(6) 0.0441(7) 0.0017(6) -0.0019(6) 0.0044(5)
    C12 0.0510(9) 0.0398(8) 0.0710(11) -0.0011(7) 0.0017(8) 0.0131(7)
    C13 0.0716(12) 0.0437(9) 0.0746(12) 0.0012(8) 0.0155(10) 0.0202(8)
    C14 0.0809(13) 0.0479(9) 0.0590(10) 0.0163(9) 0.0061(9) 0.0205(8)
    C15 0.0542(10) 0.0617(11) 0.0771(12) 0.0142(9) -0.0059(9) 0.0204(9)
    C16 0.0464(9) 0.0455(8) 0.0672(10) 0.0021(7) -0.0019(8) 0.0146(7)
    O2 0.0568(7) 0.0461(6) 0.0963(10) -0.0026(5) -0.0264(7) 0.0128(6)
    O3A 0.061(3) 0.072(2) 0.076(4) -0.026(2) -0.024(3) 0.027(2)
    O3B 0.069(5) 0.037(2) 0.092(8) -0.006(2) -0.035(5) 0.002(2)
    C17 0.0477(9) 0.0428(8) 0.0544(9) -0.0017(7) -0.0073(7) 0.0029(7)
    C18 0.0472(8) 0.0408(8) 0.0558(9) -0.0017(6) -0.0071(7) -0.0016(7)
    C19 0.0481(9) 0.0411(8) 0.0554(9) -0.0023(6) -0.0070(7) 0.0023(7)
_geom_special_details
;
 All esds (except the esd in the dihedral angle between two l.s. planes)
 are estimated using the full covariance matrix.  The cell esds are taken
 into account individually in the estimation of esds in distances, angles
 and torsion angles; correlations between esds in cell parameters are only
 used when they are defined by crystal symmetry.  An approximate (isotropic)
 treatment of cell esds is used for estimating esds involving l.s. planes.
;
loop_
    _geom_bond_atom_site_label_1
    _geom_bond_atom_site_label_2
    _geom_bond_site_symmetry_2
    _geom_bond_distance
    _geom_bond_publ_flag
    O1A C10 . 1.247(6) ?
    O1B C10 . 1.221(6) ?
    N1 C6 . 1.3424(17) ?
    N1 C2 . 1.3489(17) ?
    N3 C2 . 1.3125(19) ?
    N3 C4 . 1.3401(18) ?
    N6 C10 . 1.3551(18) ?
    N6 C6 . 1.3926(16) ?
    N6 H6 . 0.8600 ?
    N7 C8 . 1.3415(17) ?
    N7 C5 . 1.3712(17) ?
    N7 H7 . 0.8601 ?
    N9 C8 . 1.3175(19) ?
    N9 C4 . 1.3684(18) ?
    C2 H2 . 0.9300 ?
    C4 C5 . 1.4096(17) ?
    C5 C6 . 1.3931(18) ?
    C8 H8 . 0.9300 ?
    C10 C11 . 1.4924(18) ?
    C11 C16 . 1.376(2) ?
    C11 C12 . 1.380(2) ?
    C12 C13 . 1.378(2) ?
    C12 H12 . 0.9300 ?
    C13 C14 . 1.363(3) ?
    C13 H13 . 0.9300 ?
    C14 C15 . 1.365(3) ?
    C14 H14 . 0.9300 ?
    C15 C16 . 1.390(2) ?
    C15 H15 . 0.9300 ?
    C16 H16 . 0.9300 ?
    O2 C17 . 1.2923(18) ?
    O2 H2A . 0.8200 ?
    O3A C17 . 1.230(4) ?
    O3B C17 . 1.223(6) ?
    C17 C18 . 1.495(2) ?
    C18 C19 . 1.509(2) ?
    C18 H18A . 0.9700 ?
    C18 H18B . 0.9700 ?
    C19 C19 3_665 1.506(3) ?
    C19 H19A . 0.9700 ?
    C19 H19B . 0.9700 ?
loop_
    _geom_angle_atom_site_label_1
    _geom_angle_atom_site_label_2
    _geom_angle_atom_site_label_3
    _geom_angle_site_symmetry_1
    _geom_angle_site_symmetry_3
    _geom_angle
    _geom_angle_publ_flag
    C6 N1 C2 . . 119.23(11) ?
    C2 N3 C4 . . 112.56(12) ?
    C10 N6 C6 . . 127.77(11) ?
    C10 N6 H6 . . 116.0 ?
    C6 N6 H6 . . 116.2 ?
    C8 N7 C5 . . 106.82(11) ?
    C8 N7 H7 . . 126.7 ?
    C5 N7 H7 . . 126.5 ?
    C8 N9 C4 . . 103.90(11) ?
    N3 C2 N1 . . 128.29(13) ?
    N3 C2 H2 . . 115.9 ?
    N1 C2 H2 . . 115.9 ?
    N3 C4 N9 . . 124.79(12) ?
    N3 C4 C5 . . 124.74(12) ?
    N9 C4 C5 . . 110.47(12) ?
    N7 C5 C6 . . 137.86(12) ?
    N7 C5 C4 . . 104.56(11) ?
    C6 C5 C4 . . 117.57(12) ?
    N1 C6 N6 . . 113.77(11) ?
    N1 C6 C5 . . 117.61(11) ?
    N6 C6 C5 . . 128.60(12) ?
    N9 C8 N7 . . 114.25(12) ?
    N9 C8 H8 . . 122.9 ?
    N7 C8 H8 . . 122.9 ?
    O1B C10 N6 . . 119.4(5) ?
    O1A C10 N6 . . 120.7(5) ?
    O1B C10 C11 . . 120.0(3) ?
    O1A C10 C11 . . 117.6(3) ?
    N6 C10 C11 . . 118.50(12) ?
    C16 C11 C12 . . 119.33(13) ?
    C16 C11 C10 . . 125.15(14) ?
    C12 C11 C10 . . 115.52(13) ?
    C13 C12 C11 . . 120.82(16) ?
    C13 C12 H12 . . 119.6 ?
    C11 C12 H12 . . 119.6 ?
    C14 C13 C12 . . 119.81(17) ?
    C14 C13 H13 . . 120.1 ?
    C12 C13 H13 . . 120.1 ?
    C13 C14 C15 . . 119.86(15) ?
    C13 C14 H14 . . 120.1 ?
    C15 C14 H14 . . 120.1 ?
    C14 C15 C16 . . 121.01(16) ?
    C14 C15 H15 . . 119.5 ?
    C16 C15 H15 . . 119.5 ?
    C11 C16 C15 . . 119.12(16) ?
    C11 C16 H16 . . 120.4 ?
    C15 C16 H16 . . 120.4 ?
    C17 O2 H2A . . 109.5 ?
    O3B C17 O2 . . 117.6(6) ?
    O3A C17 O2 . . 120.5(3) ?
    O3B C17 C18 . . 120.5(3) ?
    O3A C17 C18 . . 122.7(2) ?
    O2 C17 C18 . . 114.98(13) ?
    C17 C18 C19 . . 114.09(13) ?
    C17 C18 H18A . . 108.7 ?
    C19 C18 H18A . . 108.7 ?
    C17 C18 H18B . . 108.7 ?
    C19 C18 H18B . . 108.7 ?
    H18A C18 H18B . . 107.6 ?
    C19 C19 C18 3_665 . 112.99(16) ?
    C19 C19 H19A 3_665 . 109.0 ?
    C18 C19 H19A . . 109.0 ?
    C19 C19 H19B 3_665 . 109.0 ?
    C18 C19 H19B . . 109.0 ?
    H19A C19 H19B . . 107.8 ?
loop_
    _geom_torsion_atom_site_label_1
    _geom_torsion_atom_site_label_2
    _geom_torsion_atom_site_label_3
    _geom_torsion_atom_site_label_4
    _geom_torsion_site_symmetry_1
    _geom_torsion_site_symmetry_2
    _geom_torsion_site_symmetry_3
    _geom_torsion_site_symmetry_4
    _geom_torsion
    _geom_torsion_publ_flag
    C4 N3 C2 N1 . . . . 0.6(3) ?
    C6 N1 C2 N3 . . . . -0.5(3) ?
    C2 N3 C4 N9 . . . . -179.85(15) ?
    C2 N3 C4 C5 . . . . -0.1(2) ?
    C8 N9 C4 N3 . . . . 179.82(16) ?
    C8 N9 C4 C5 . . . . 0.06(18) ?
    C8 N7 C5 C6 . . . . -179.15(18) ?
    C8 N7 C5 C4 . . . . -0.01(16) ?
    N3 C4 C5 N7 . . . . -179.79(15) ?
    N9 C4 C5 N7 . . . . -0.03(17) ?
    N3 C4 C5 C6 . . . . -0.4(2) ?
    N9 C4 C5 C6 . . . . 179.31(13) ?
    C2 N1 C6 N6 . . . . 178.40(13) ?
    C2 N1 C6 C5 . . . . -0.2(2) ?
    C10 N6 C6 N1 . . . . -175.34(15) ?
    C10 N6 C6 C5 . . . . 3.0(3) ?
    N7 C5 C6 N1 . . . . 179.62(16) ?
    C4 C5 C6 N1 . . . . 0.6(2) ?
    N7 C5 C6 N6 . . . . 1.3(3) ?
    C4 C5 C6 N6 . . . . -177.74(14) ?
    C4 N9 C8 N7 . . . . -0.08(19) ?
    C5 N7 C8 N9 . . . . 0.06(19) ?
    C6 N6 C10 O1B . . . . -23.5(8) ?
    C6 N6 C10 O1A . . . . 13.7(14) ?
    C6 N6 C10 C11 . . . . 173.08(14) ?
    O1B C10 C11 C16 . . . . -138.8(8) ?
    O1A C10 C11 C16 . . . . -175.5(14) ?
    N6 C10 C11 C16 . . . . 24.5(3) ?
    O1B C10 C11 C12 . . . . 40.7(9) ?
    O1A C10 C11 C12 . . . . 4.0(14) ?
    N6 C10 C11 C12 . . . . -156.02(16) ?
    C16 C11 C12 C13 . . . . -2.8(3) ?
    C10 C11 C12 C13 . . . . 177.68(17) ?
    C11 C12 C13 C14 . . . . 1.8(3) ?
    C12 C13 C14 C15 . . . . 0.0(3) ?
    C13 C14 C15 C16 . . . . -0.7(3) ?
    C12 C11 C16 C15 . . . . 2.0(3) ?
    C10 C11 C16 C15 . . . . -178.52(16) ?
    C14 C15 C16 C11 . . . . -0.3(3) ?
    O3B C17 C18 C19 . . . . 26.0(16) ?
    O3A C17 C18 C19 . . . . -19.2(10) ?
    O2 C17 C18 C19 . . . . 176.05(16) ?
    C17 C18 C19 C19 . . . 3_665 -176.11(18) ?
loop_
    _geom_hbond_atom_site_label_D
    _geom_hbond_atom_site_label_H
    _geom_hbond_atom_site_label_A
    _geom_hbond_site_symmetry_A
    _geom_hbond_distance_DH
    _geom_hbond_distance_HA
    _geom_hbond_distance_DA
    _geom_hbond_angle_DHA
    O2 H2A N1 1_655 0.82 1.92 2.7327(19) 175.0
    N6 H6 O3A 1_455 0.86 2.09 2.904(11) 157.0
    N7 H7 O1A . 0.86 2.04 2.616(16) 124.0
    N7 H7 N9 2_755 0.86 2.17 2.9271(17) 146.0
    C19 H19B O3A 3_765 0.97 2.54 3.481(11) 164
    C2 H2 Cg3 1_545 0.93 2.94 3.4611(16) 117
_shelx_hkl_file
;
   0   0  -4 30987.0 258.998   4
   0   0   5 221.490 41.8410   5
   0   0  -5 163.395 29.9935   4
   0   0   6 156766. 750.442   5
   0   0  -6 157930. 716.409   4
   0   0  -6 159757. 731.630   5
   0   0  -7 784.466 79.4795   4
   0   0  -7 732.949 63.1204   5
   0   0   7 620.852 66.2863   5
   0   0   8 22071.7 324.242   5
   0   0  -8 21742.4 313.777   4
   0   0  -8 21289.6 307.554   5
   0   0  -9 31.1752 20.0196   5
   0   0  -9 81.4602 30.2161   4
   0   0   9 46.7864 21.2667   5
   0   0 -10 303.634 42.0139   4
   0   0 -10 273.678 38.9762   5
   0   0  10 287.039 44.8684   5
   0   0 -11 241.386 45.1580   5
   0   0  11 208.635 56.1606   5
   0   0 -11 139.618 48.5063   4
   0   0 -12 46225.7 548.372   5
   0   0 -12 44390.6 563.600   4
   0   0  12 44510.1 585.383   5
   0   0  13 409.743 70.0998   5
   0   0 -13 288.620 52.8600   5
   0   0 -13 241.109 62.0691   4
   0   0 -14 2543.69 140.109   5
   0   0 -14 2641.61 147.632   4
   0   0  14 2478.03 152.273   5
   0   0 -15 176.049 47.8653   4
   0   0 -15 161.413 39.9682   5
   0   0  15 151.551 46.0912   5
   0   0 -16 2861.21 159.768   5
   0   0 -16 2836.87 167.427   4
   0   0  16 3042.46 174.879   4
   0   0  16 2838.21 174.339   5
   0   0  17 283.493 58.9752   4
   0   0  17 387.289 74.2921   5
   0   0 -17 405.510 66.4057   5
   0   0 -17 459.018 84.1798   4
   0   0 -18 13410.4 388.075   4
   0   0 -18 13497.3 364.213   5
   0   0  18 13167.7 409.307   5
   0   0 -19 513.865 75.0238   5
   0   0 -19 583.572 92.6671   4
   0   0  19 545.250 90.2538   5
   0   0  20 934.585 117.937   5
   0   0 -20 906.373 99.3377   5
   0   0 -20 915.862 112.010   4
   0   0 -21 225.342 53.0265   5
   0   0 -21 360.959 81.9217   4
   0   0  21 294.050 73.9720   5
   0   0  22 4660.94 273.578   5
   0   0 -22 4582.89 259.138   4
   0   0  23 229.218 65.9669   5
   0   0  24 92.0193 38.2600   5
   0   0  25 9.03599 15.0343   2
   0   0  25 15.7488 12.9160   5
   0   0  26 108.363 47.0212   2
   0   0  26 116.226 53.8081   5
   0   0  27 52.8501 25.8111   2
   0   0  27 70.8945 47.9229   5
   0   0  28 1458.04 193.939   2
   0   0  28 1448.66 180.095   5
   0   0  29 118.665 64.4410   2
   0   0  29 194.905 74.6348   5
   0   0  30 1547.37 193.707   5
   0   0  30 1501.08 206.289   2
   0   0  31 82.3200 50.1383   5
   0   0  31 52.7283 32.0807   2
   0   0  32 66.9547 41.2297   5
   0   0  32 85.2180 52.9428   2
   0   0  33 74.8729 45.1921   2
   0   0  33 48.6271 36.5166   5
   0   1   3 42177.7 357.981   3
   0   1  -4 54989.3 409.152   4
   0   1   4 53059.1 448.536   3
   0  -1   4 53932.6 382.846   5
   0   1  -5 64674.9 480.773   4
   0  -1  -5 63911.1 503.718   5
   0   1   5 64350.7 511.842   5
   0  -1   5 64193.0 450.799   5
   0   1   5 63649.1 527.691   3
   0   1   6 213198. 973.603   5
   0   1   6 209680. 1027.13   3
   0  -1  -6 199950. 952.802   5
   0   1  -6 203633. 905.253   4
   0  -1   6 205662. 870.187   5
   0   1   7 94497.4 681.404   5
   0   1   7 94779.2 742.083   3
   0  -1   7 94685.5 634.890   5
   0   1  -7 93504.5 657.143   4
   0  -1  -7 92382.8 672.788   5
   0  -1  -8 7319.84 199.719   5
   0   1  -8 7663.16 198.601   4
   0   1  -8 7366.11 185.129   5
   0   1   8 7573.08 220.202   3
   0  -1   8 7457.59 193.320   5
   0   1   8 7677.85 206.632   5
   0   1  -9 1929.95 99.3744   5
   0  -1   9 1936.53 104.518   5
   0   1   9 1843.63 93.3417   4
   0   1   9 1994.25 119.133   3
   0  -1  -9 1865.06 105.653   5
   0   1  -9 1920.97 103.139   4
   0   1   9 2081.27 113.530   5
   0  -1 -10 1274.79 89.6559   5
   0   1 -10 1321.63 89.6493   4
   0   1  10 1383.97 85.3135   4
   0   1 -10 1329.27 85.4418   5
   0  -1  10 1336.48 91.4381   5
   0   1  10 1419.62 106.274   3
   0   1  10 1421.33 102.104   5
   0   1  11 149.748 29.5681   4
   0   1 -11 162.511 31.6706   4
   0  -1 -11 173.783 35.3104   5
   0  -1  11 140.697 27.2307   5
   0   1 -11 144.567 30.1115   5
   0   1  11 163.949 36.3749   5
   0   1  11 209.907 44.4671   3
   0   1 -12 488.675 59.2274   5
   0  -1  12 399.456 55.6288   5
   0   1  12 478.996 68.1982   3
   0   1  12 473.930 56.2600   4
   0  -1 -12 452.582 56.2751   5
   0   1 -12 479.086 61.7850   4
   0   1  12 463.719 66.7955   5
   0   1 -13 19590.1 372.713   5
   0  -1  13 18797.3 398.620   5
   0   1  13 18867.2 441.222   3
   0  -1 -13 19270.6 392.517   5
   0   1  13 19283.8 369.974   4
   0   1  13 18569.9 415.938   5
   0   1 -13 19230.6 392.190   4
   0   1  14 4318.33 209.394   5
   0  -1 -14 4105.43 188.441   5
   0   1  14 4278.48 183.160   4
   0   1 -14 4391.10 183.896   5
   0   1 -14 4064.24 190.503   4
   0   1  14 4024.62 212.555   3
   0  -1  14 4182.79 194.449   5
   0   1 -15 11423.4 327.009   4
   0  -1 -15 11491.8 324.734   5
   0   1  15 11471.2 350.802   5
   0   1  15 11366.9 365.690   3
   0   1 -15 11321.7 307.689   5
   0  -1  15 11186.4 332.710   5
   0  -1  16 19.8461 27.9750   5
   0   1  16 130.687 51.1305   3
   0  -1 -16 13.9182 16.8327   5
   0   1 -16 71.6206 37.5820   4
   0   1  16 95.3415 52.9056   5
   0   1 -16 113.540 40.0359   5
   0   1  17 6033.33 270.789   5
   0   1 -17 6185.84 256.662   4
   0   1  17 6341.50 249.566   4
   0  -1 -17 6064.81 249.755   5
   0  -1  17 5728.88 258.014   5
   0   1 -17 6075.89 237.564   5
   0  -1  18 1275.22 124.940   5
   0   1  18 1258.70 129.221   5
   0  -1 -18 1334.47 118.111   5
   0   1  18 1340.56 120.762   4
   0   1 -18 1326.94 114.636   5
   0   1 -18 1280.85 123.078   4
   0   1 -19 169.612 43.2616   5
   0   1 -19 94.5326 30.7120   4
   0   1  19 185.397 53.6963   5
   0  -1 -19 80.8338 30.4731   5
   0  -1  19 149.361 45.6302   5
   0  -1 -20 181.678 48.2676   5
   0  -1  20 182.292 51.8154   5
   0   1 -20 174.988 46.2108   4
   0   1 -20 199.153 47.7901   5
   0   1  20 209.200 57.2875   5
   0  -1  21 202.852 61.7218   5
   0   1 -21 184.086 57.2061   4
   0   1  21 202.110 66.9588   5
   0  -1 -21 144.533 39.8991   5
   0   1 -22 8039.74 347.952   4
   0   1  22 8021.03 364.893   5
   0  -1  22 7744.78 354.288   5
   0   1 -23 143.707 60.6739   4
   0   1  23 196.281 75.9195   5
   0  -1  23 233.471 70.7362   5
   0   1 -24 4938.30 288.250   4
   0   1  24 4768.62 298.223   5
   0  -1  24 4896.76 318.600   2
   0  -1  24 4466.55 286.601   5
   0   1 -25 717.241 111.061   4
   0   1  25 926.696 141.108   2
   0  -1  25 851.856 128.416   5
   0  -1  25 908.460 142.422   2
   0   1  25 884.727 131.056   5
   0   1 -26 160.964 54.6997   4
   0   1  26 187.306 63.2638   5
   0  -1  26 153.793 57.2199   5
   0   1  26 164.705 64.0824   2
   0  -1  26 245.810 72.2740   2
   0  -1  27 22.8841 31.5415   5
   0  -1  27-18.4852 27.9387   2
   0   1  27-43.3866 44.9585   2
   0   1  27-19.9799 25.4278   5
   0  -1  28 75.3736 40.1059   2
   0   1  28 78.3089 45.6861   5
   0  -1  28 60.3598 31.8414   5
   0   1  28 19.5699 25.9478   2
   0   1  29 254.285 77.7206   5
   0  -1  29 266.123 83.6876   2
   0   1  29 205.304 77.8789   2
   0  -1  29 169.509 61.4881   5
   0  -1  30 94.3558 53.6070   2
   0  -1  30 19.5797 18.6199   5
   0   1  30 40.5055 38.8016   2
   0   1  30 54.7102 38.9653   5
   0  -1  31 255.967 85.0484   5
   0  -1  31 212.074 87.3212   2
   0   1  31 273.703 92.3132   2
   0   1  31 288.406 85.5131   5
   0   1  32 272.244 93.4916   2
   0  -1  32 239.376 81.8810   5
   0   1  32 306.125 88.4940   5
   0  -1  32 337.342 104.186   2
   0  -1  33 81.5394 59.9959   5
   0  -1  33 117.089 67.9037   2
   0   1  33 204.588 91.9479   2
   0   2   0 15401.2 209.957   4
   0  -2   1 8646.00 176.764   4
   0   2  -1 9334.48 170.133   4
   0   2   2 170729. 527.266   1
   0   2  -2 163486. 741.416   4
   0   2  -3 171585. 798.699   4
   0  -2   3 174983. 854.524   5
   0  -2   4 26868.6 341.592   5
   0   2  -4 27049.1 335.903   4
   0   2  -5 131180. 780.599   4
   0  -2   5 131235. 772.704   5
   0   2  -6 6894.90 186.582   4
   0  -2   6 6594.26 177.857   5
   0  -2  -6 6084.70 195.921   5
   0   2   7 31829.1 469.303   3
   0  -2   7 32611.7 416.276   5
   0  -2  -7 32355.7 463.689   5
   0  -2   8 74924.0 651.686   5
   0   2  -8 74780.7 673.700   4
   0  -2  -8 73656.6 725.616   5
   0   2   8 75758.6 755.758   3
   0   2  -8 73807.8 661.661   5
   0   2   8 73427.0 574.677   4
   0   2  -9 13563.4 300.687   4
   0   2   9 13381.7 255.876   4
   0  -2  -9 13541.2 323.517   5
   0   2   9 13635.9 337.901   3
   0  -2   9 13667.0 288.794   5
   0   2  -9 14208.8 298.001   5
   0  -2 -10 14111.1 338.626   5
   0   2  10 14239.5 362.044   3
   0  -2  10 13979.0 307.530   5
   0   2  10 14787.1 350.044   5
   0   2 -10 14180.9 320.385   4
   0   2  10 14123.0 273.846   4
   0   2 -10 14068.0 306.551   5
   0  -2 -11 807.805 81.8490   5
   0   2  11 938.868 95.0252   3
   0   2  11 934.256 92.0840   5
   0   2  11 923.622 73.6316   4
   0  -2  11 869.383 78.7268   5
   0   2 -11 837.632 80.1813   4
   0   2 -11 860.842 78.2133   5
   0   2  12 383.958 60.9033   5
   0   2  12 504.134 55.1978   4
   0   2 -12 472.260 58.9740   4
   0  -2 -12 445.823 61.9181   5
   0   2 -12 444.498 57.0805   5
   0  -2  12 423.247 56.7791   5
   0   2  12 468.640 67.7347   3
   0   2  13 13.1066 31.3828   3
   0   2  13 54.6791 27.8690   4
   0  -2  13 24.9456 30.1142   5
   0   2 -13 71.0932 60.1300   4
   0   2  13 32.6992 60.5208   5
   0   2 -13 123.483 39.2497   5
   0  -2 -13 86.9362 36.4616   5
   0   2  14 90286.6 1048.00   3
   0   2 -14 88911.8 920.628   4
   0   2  14 91952.8 833.399   4
   0   2 -14 91483.2 876.297   5
   0  -2 -14 90029.6 949.248   5
   0   2  14 89472.3 985.168   5
   0  -2  14 89500.3 919.676   5
   0   2  15 1273.81 129.910   3
   0  -2  15 1268.73 119.735   5
   0  -2 -15 1190.96 112.591   5
   0   2 -15 1374.97 113.834   5
   0   2 -15 1237.18 116.076   4
   0   2  16 1215.15 121.694   5
   0  -2 -16 1216.90 114.244   5
   0  -2  16 1124.84 111.327   5
   0   2 -16 1290.88 109.880   5
   0   2 -16 1184.17 111.010   4
   0   2  16 1208.26 126.933   3
   0  -2  17 12.5848 7.42853   5
   0  -2 -17 6.13246 8.19879   5
   0   2 -17 25.8501 19.5799   5
   0   2 -17 32.9927 15.3442   4
   0   2  17 1.43486 12.0083   4
   0  -2  18 2321.26 170.492   5
   0   2 -18 2176.20 161.942   4
   0   2  18 2300.67 177.983   5
   0   2  18 2337.52 155.916   4
   0  -2 -18 2319.32 166.795   5
   0   2 -18 2231.53 152.360   5
   0  -2 -19 2119.75 161.265   5
   0  -2  19 1906.61 161.128   5
   0   2  19 2071.17 174.424   5
   0   2 -19 2008.83 160.033   4
   0  -2  20 812.093 106.984   5
   0  -2 -20 840.915 106.606   5
   0   2 -20 890.158 109.928   4
   0   2  20 816.593 111.874   5
   0   2 -21 251.021 57.7342   4
   0  -2 -21 319.821 64.6474   5
   0  -2  21 288.009 65.5967   5
   0   2  21 246.676 64.0477   5
   0  -2  22 276.718 65.7573   5
   0   2 -22 366.477 76.5224   4
   0   2  22 338.732 77.5561   5
   0   2  23 1999.16 192.982   5
   0   2 -23 2001.13 179.673   4
   0  -2  23 2012.04 186.630   5
   0  -2  23 2162.99 207.306   2
   0  -2  24 2260.28 216.367   2
   0   2  24 2426.09 219.946   2
   0  -2  24 2070.42 193.456   5
   0   2 -24 2223.87 194.089   4
   0   2  24 2023.46 197.166   5
   0   2  25 232.435 70.2124   2
   0  -2  25 275.567 77.1905   5
   0  -2  25 324.268 86.9935   2
   0   2  25 342.387 85.0258   5
   0   2 -25 269.508 69.7106   4
   0   2  26 112.291 48.7103   2
   0  -2  26-10.8758 32.9896   5
   0   2  26 136.804 53.1902   5
   0  -2  26 51.6510 34.6684   2
   0   2 -26 20.8854 27.6929   4
   0   2 -27 249.363 67.9482   4
   0   2  27 112.786 49.9228   2
   0   2  27 166.749 61.2449   5
   0  -2  27 3.27846 32.1148   2
   0  -2  27 84.0086 31.5879   5
   0   2  28 96.8833 53.8135   2
   0  -2  28 67.0589 35.2567   5
   0   2 -28 118.930 47.5097   4
   0   2  28 115.048 57.5599   5
   0  -2  28 101.720 56.3726   2
   0  -2  29 82.2891 48.2702   2
   0  -2  29 83.0143 42.1638   5
   0   2  29 52.8249 22.6147   2
   0   2  29 89.2145 47.9876   5
   0   2 -29 140.727 61.7160   4
   0   2  30 417.207 107.389   2
   0  -2  30 298.080 87.9888   5
   0   2  30 282.130 85.8063   5
   0  -2  30 256.451 88.7927   2
   0   2  31 2604.41 272.713   2
   0  -2  31 2456.79 275.912   2
   0   2  31 2175.88 234.293   5
   0  -2  31 2139.80 234.724   5
   0   2  32 110.718 59.1093   5
   0  -2  32 103.403 58.9946   5
   0  -2  32 117.973 71.5229   2
   0   2  32 97.1059 69.2887   2
   0  -2  33 408.874 105.677   5
   0  -2  33 531.243 136.175   2
   0   2  33 528.713 130.459   2
   0  -2  34 96.7578 52.4205   5
   0   3   0 5.32572 7.31543   4
   0   3  -1 424.179 43.2785   4
   0   3   1 452.338 44.0625   4
   0   3   2 137.831 17.4719   1
   0   3   2 146.540 15.1137   2
   0  -3   2 136.496 28.4622   4
   0   3  -2 128.179 22.8516   4
   0  -3   3 515.429 32.9844   2
   0  -3   3 604.200 64.2769   5
   0   3  -3 639.469 59.4824   4
   0  -3   3 484.192 56.5294   4
   0   3  -4 10803.1 242.862   4
   0  -3   4 10902.6 263.635   5
   0  -3  -4 10290.8 177.457   1
   0  -3   4 10192.1 249.593   4
   0  -3   5 10004.1 259.648   4
   0   3  -5 10635.6 250.734   4
   0  -3   5 10563.2 258.600   5
   0  -3  -6 39115.8 527.823   3
   0  -3  -6 39071.1 414.923   1
   0   3  -6 38243.0 490.397   4
   0  -3   6 37438.2 517.645   4
   0  -3   6 38609.7 507.892   5
   0  -3  -7 11891.2 302.727   3
   0  -3   7 12045.6 284.977   5
   0   3  -7 12070.4 283.096   4
   0  -3   7 11745.3 300.027   4
   0  -3   8 35668.3 499.886   5
   0  -3  -8 36577.5 578.580   5
   0   3  -9 113159. 936.032   4
   0  -3   9 110780. 906.716   5
   0  -3  -9 112612. 1033.40   5
   0   3  -9 110959. 950.932   5
   0   3 -10 15167.1 357.091   5
   0   3 -10 14994.0 351.652   4
   0  -3 -10 14720.4 379.135   5
   0  -3  10 14737.2 342.398   5
   0   3  10 14883.4 295.487   4
   0  -3 -10 15917.3 383.555   3
   0   3 -11 17.5592 13.7098   5
   0   3  11 53.7894 18.0432   4
   0  -3  11 3.04587 5.36489   5
   0  -3 -11 44.3753 26.7444   5
   0   3 -11 10.4418 7.92159   4
   0   3 -12 1352.43 111.429   5
   0  -3  12 1322.33 108.881   5
   0   3 -12 1200.91 104.853   4
   0  -3 -12 1330.09 120.512   5
   0   3  12 1257.79 91.8285   4
   0  -3 -13 1553.87 131.605   5
   0   3  13 1705.25 109.726   4
   0   3 -13 1617.47 125.901   4
   0  -3  13 1629.36 122.739   5
   0   3  13 1670.84 140.969   3
   0   3 -13 1693.04 126.844   5
   0   3  14 5982.46 279.478   3
   0  -3  14 6049.86 245.928   5
   0   3  14 6340.16 216.998   4
   0   3 -14 5915.31 248.585   4
   0  -3 -14 6089.70 267.896   5
   0   3 -14 6297.17 252.947   5
   0   3 -15 4111.91 211.396   4
   0   3  15 3977.09 236.685   3
   0  -3 -15 4392.91 231.520   5
   0   3 -15 4048.81 206.344   5
   0  -3  15 4033.82 209.361   5
   0  -3 -16 1.89177 14.5811   5
   0   3 -16 11.9462 23.3846   4
   0  -3  16-7.98246 15.0360   5
   0   3 -16 19.7252 15.4769   5
   0   3 -17 225.478 61.2841   4
   0  -3 -17 132.766 38.4432   5
   0   3  17 164.597 40.5051   4
   0  -3  17 102.900 36.4552   5
   0  -3  18 3031.46 199.474   5
   0  -3 -18 3241.12 209.214   5
   0   3  18 2715.60 164.591   4
   0   3 -18 2899.90 195.419   4
   0  -3  19 67.9704 51.7420   5
   0   3  19 61.5645 26.9889   4
   0   3 -20 1951.55 165.265   4
   0  -3 -20 1743.58 157.515   5
   0  -3  20 1653.72 162.070   5
   0  -3  21 770.951 120.441   2
   0  -3  21 757.419 116.066   5
   0   3 -21 653.608 102.603   4
   0  -3  22 1643.87 171.977   5
   0  -3  22 2008.77 195.028   2
   0   3 -22 2043.05 181.468   4
   0   3  22 2125.31 196.111   2
   0  -3  23 1945.69 187.671   5
   0   3 -23 2218.48 192.346   4
   0  -3  23 2273.08 210.458   2
   0   3  23 2101.57 202.081   2
   0   3  24 715.511 122.101   2
   0   3 -24 597.028 103.544   4
   0  -3  24 664.584 117.496   2
   0  -3  24 674.426 114.058   5
   0   3  25 1784.08 195.223   2
   0   3 -25 2077.12 198.666   4
   0  -3  25 1977.47 208.694   2
   0  -3  25 1915.24 193.962   5
   0  -3  26 6.83754 17.0905   5
   0   3  26 17.0817 27.3075   2
   0  -3  26 43.8625 32.4274   2
   0   3 -26-20.8090 27.6566   4
   0  -3  27 880.447 140.025   5
   0   3  27 975.406 152.783   2
   0   3 -27 1083.83 149.654   4
   0  -3  27 1083.87 165.272   2
   0  -3  28 119.739 60.5940   5
   0  -3  28 133.256 66.7854   2
   0   3  28 71.0933 55.0368   2
   0   3 -28 184.630 61.0479   4
   0  -3  29 1141.19 176.845   2
   0   3  29 1025.69 167.295   2
   0  -3  29 969.825 152.849   5
   0   3 -29 1035.11 154.993   4
   0   3 -30 314.247 87.6717   4
   0  -3  30 325.933 106.302   2
   0   3  30 347.917 102.343   2
   0  -3  30 302.704 87.0787   5
   0  -3  31 400.344 118.416   2
   0  -3  31 368.040 98.9665   5
   0   3 -31 463.013 112.583   4
   0   3  31 563.173 128.608   2
   0  -3  32 612.383 146.749   2
   0  -3  32 579.305 125.735   5
   0   3  32 667.130 139.169   2
   0  -3  33 13.7468 10.9860   5
   0  -3  33 21.0465 20.1516   2
   0  -3  34 72.1409 30.3215   5
   0   4   0 95.4024 24.2364   4
   0   4   1 7553.04 203.004   4
   0   4  -1 7300.19 207.785   4
   0   4  -2 66444.8 629.166   4
   0  -4   2 64722.8 679.234   4
   0   4   2 64957.0 433.333   1
   0  -4   3 7605.87 239.127   4
   0   4   3 7635.26 131.477   2
   0   4  -3 7723.58 224.688   4
   0   4  -4 36259.0 491.351   4
   0  -4   4 36475.5 550.742   5
   0   4   4 36317.7 327.555   2
   0  -4   4 35685.1 308.978   2
   0   4  -5 18248.7 363.105   4
   0  -4   5 18879.1 395.507   4
   0  -4   5 19096.0 398.967   5
   0  -4   5 18883.7 249.226   2
   0   4   5 18792.8 265.452   2
   0  -4   6 7841.75 261.931   4
   0  -4   6 7469.03 174.926   2
   0   4  -6 7281.96 236.086   4
   0  -4  -6 7139.85 178.984   1
   0  -4   6 7701.97 255.094   5
   0  -4   7 1298.44 79.7697   2
   0  -4  -7 1334.12 107.721   3
   0  -4  -7 1337.89 82.9746   1
   0  -4   7 1406.19 113.737   4
   0   4  -7 1533.19 111.318   4
   0  -4   7 1431.99 113.610   5
   0   4  -8 62438.2 722.183   4
   0  -4  -8 63468.5 774.142   3
   0  -4   8 63791.8 749.337   5
   0  -4   8 62957.4 785.659   4
   0  -4  -8 62784.9 617.012   1
   0   4  -9 2601.24 153.696   4
   0  -4   9 2605.03 164.909   4
   0  -4   9 2661.26 154.624   5
   0  -4  -9 2584.93 131.347   1
   0  -4  10 34.1797 23.1061   4
   0   4 -10 47.6369 23.4623   4
   0  -4 -10 9.76868 21.5238   5
   0  -4  10 67.8974 30.2046   5
   0   4 -11 12476.5 348.719   4
   0  -4  11 12255.0 344.469   5
   0   4 -11 12579.6 371.592   5
   0  -4 -11 11918.9 383.912   5
   0  -4  11 11948.2 368.388   4
   0   4  12 2808.59 139.204   4
   0  -4  12 2569.82 163.722   5
   0  -4 -12 2806.30 189.002   5
   0  -4  12 2656.91 178.824   4
   0   4 -12 2957.48 181.308   5
   0   4 -12 2574.20 163.218   4
   0   4 -13 6.33644 17.3543   4
   0  -4  13 5.39254 12.7165   5
   0   4 -13 12.4664 7.80810   5
   0   4  13 28.6692 13.3086   4
   0  -4 -13 41.5981 10.7300   5
   0   4 -14 23.6544 11.8956   4
   0  -4  14 40.5687 20.2154   5
   0  -4 -14 75.2467 33.1136   5
   0   4  14 53.5598 20.6636   4
   0  -4 -15 7.01843 10.7791   5
   0  -4  15 8.34620 12.9412   5
   0   4 -15-18.1574 33.5528   4
   0  -4  16 409.134 74.2739   5
   0   4 -16 426.476 72.8919   4
   0  -4 -16 449.046 80.0236   5
   0  -4  17 2435.76 178.781   2
   0  -4 -17 2254.79 182.616   5
   0  -4  17 2348.08 175.948   5
   0   4 -17 2433.08 178.830   4
   0   4  18 2593.25 159.332   4
   0  -4  18 2514.49 189.541   5
   0   4 -18 2716.89 193.380   4
   0  -4  18 2632.17 193.856   2
   0  -4 -18 2660.09 202.535   5
   0   4  19 1413.14 121.933   4
   0   4 -19 1462.50 144.994   4
   0   4  19 1539.94 153.188   2
   0  -4  19 1364.58 143.612   5
   0  -4  19 1545.65 152.243   2
   0   4  20 309.903 73.3348   2
   0  -4  20 350.757 79.7795   2
   0   4 -20 330.407 74.1458   4
   0  -4  20 279.270 73.0438   5
   0   4 -21 3783.26 246.239   4
   0   4  21 3985.96 261.506   2
   0  -4  21 4069.71 263.100   2
   0  -4  21 3782.83 252.734   5
   0   4  22 2144.56 197.314   2
   0   4 -22 2072.63 187.389   4
   0  -4  22 2016.72 190.976   5
   0  -4  22 1887.16 188.420   2
   0   4 -23 2512.51 209.661   4
   0  -4  23 2414.39 216.096   5
   0   4  23 2678.91 231.772   2
   0  -4  23 2583.57 226.555   2
   0  -4  24 1033.83 147.332   5
   0  -4  24 878.026 135.603   2
   0   4  24 1027.09 144.844   2
   0   4 -24 1031.18 136.653   4
   0  -4  25 2057.17 208.985   5
   0  -4  25 2100.14 214.841   2
   0   4  25 2306.40 224.280   2
   0   4 -25 2326.98 215.296   4
   0   4 -26 1.94702 21.6118   4
   0   4  26 21.0143 12.1716   2
   0  -4  26 19.8326 37.1593   2
   0  -4  26-2.75725 19.5312   5
   0   4 -27 391.758 92.1024   4
   0  -4  27 363.535 93.9493   2
   0   4  27 428.595 103.620   2
   0  -4  27 386.630 96.9091   5
   0   4 -28 3073.00 264.147   4
   0  -4  28 2984.57 280.154   2
   0   4  28 3179.65 289.832   2
   0  -4  28 2638.75 250.889   5
   0   4  29-4.76414 18.2705   2
   0  -4  29 42.0295 37.9294   2
   0   4 -29 5.56363 32.1242   4
   0  -4  29 27.7914 24.6308   5
   0  -4  30 57.0241 42.7558   5
   0   4 -30 55.0223 36.9884   4
   0  -4  30 76.7197 33.3319   2
   0   4  30 94.1302 49.6513   2
   0   4  31 73.2696 59.2448   2
   0  -4  31-13.7849 29.9441   2
   0   4 -31 30.9161 37.1302   4
   0  -4  31 30.2442 9.53945   5
   0   4  32 67.3921 29.4271   2
   0  -4  32 62.7826 53.3208   2
   0  -4  32 43.4349 30.5484   5
   0  -4  33 74.3873 49.3803   5
   0  -4  34 27.1634 21.7774   5
   0   5   0-9.59323 13.5712   4
   0   5  -1 1873.49 116.755   4
   0   5   1 2053.04 118.218   4
   0   5  -2 4034.92 172.889   4
   0   5   2 4174.91 166.511   4
   0   5   2 4045.74 117.616   1
   0  -5   3 1915.22 141.879   5
   0   5  -3 2167.26 129.362   4
   0   5   3 2073.84 118.323   4
   0   5  -4 4875.67 197.398   4
   0  -5   4 4991.70 229.070   5
   0   5   4 4552.60 115.814   2
   0  -5   4 4832.87 216.826   4
   0  -5   5 4254.04 117.121   2
   0  -5   5 3976.27 203.744   4
   0  -5   5 4126.45 208.791   5
   0   5  -5 4224.12 186.969   4
   0   5   5 4113.09 127.885   2
   0   5   6 8849.77 206.648   2
   0   5  -6 8676.49 277.280   4
   0  -5   6 9044.51 311.731   4
   0  -5   6 9036.48 190.737   2
   0  -5   6 8844.13 306.588   5
   0  -5   7 10290.4 222.938   2
   0  -5   7 10291.4 337.893   4
   0   5   7 10439.0 241.724   2
   0  -5   7 10522.6 336.601   5
   0   5  -7 10501.9 311.170   4
   0  -5   8 1029.95 104.376   5
   0  -5   8 1055.12 109.143   4
   0  -5  -8 960.997 74.3835   1
   0   5  -8 1007.38 97.8641   4
   0   5   8 1045.36 80.9595   2
   0  -5   8 1055.03 78.4888   2
   0  -5   9 132.780 38.1579   5
   0  -5   9 142.677 32.2036   2
   0   5  -9 101.094 35.3820   4
   0  -5  -9 119.757 28.9482   1
   0  -5   9 86.7774 32.9062   4
   0   5   9 128.658 29.9245   2
   0  -5  10 79.1818 34.5811   5
   0  -5 -10 25.1264 12.6003   1
   0   5  10 10.1933 11.7857   2
   0  -5  10 56.1674 24.8962   2
   0  -5  10 36.4728 22.5489   4
   0   5 -10 55.7372 30.0438   4
   0  -5  11 5248.12 264.552   4
   0  -5 -11 5195.56 209.968   1
   0  -5 -11 4997.61 269.571   5
   0  -5 -11 5343.10 259.527   3
   0   5  11 5498.94 215.390   2
   0  -5  11 5253.55 203.119   2
   0  -5  11 5145.88 242.578   5
   0   5 -11 5157.99 239.248   4
   0   5 -12 647.878 81.8448   4
   0  -5 -12 665.489 77.9786   1
   0  -5  12 711.991 79.2000   2
   0  -5 -12 698.146 100.254   3
   0  -5 -12 684.264 100.666   5
   0  -5  12 650.740 87.0298   5
   0   5 -13 32.6716 30.2998   4
   0  -5  13 61.1996 36.0251   5
   0  -5 -13 21.6624 19.8833   1
   0  -5  13 84.2549 41.9264   2
   0  -5 -13 32.8312 50.8262   3
   0   5  13 19.9468 22.2905   4
   0  -5 -13 19.9996 9.33538   5
   0  -5 -14 20066.8 526.578   3
   0  -5 -14 18619.2 534.939   5
   0  -5  14 19288.7 494.876   5
   0   5 -14 18536.3 480.697   4
   0   5  14 18707.3 383.367   4
   0  -5  14 19120.1 444.607   2
   0  -5 -15 648.830 101.200   5
   0  -5  15 707.381 100.184   5
   0  -5 -15 776.620 118.222   3
   0   5  15 741.957 100.183   2
   0   5 -15 750.383 100.373   4
   0  -5  15 808.778 98.4932   2
   0  -5  16 3744.35 230.255   5
   0   5  16 4298.35 232.979   2
   0   5 -16 4110.20 237.767   4
   0  -5  16 3948.19 221.039   2
   0   5 -17 4283.80 243.877   4
   0  -5  17 3948.18 226.980   2
   0  -5  17 3827.75 235.324   5
   0   5  17 4091.10 236.831   2
   0   5  18 98.5662 32.0169   4
   0  -5  18 95.2006 39.6703   2
   0   5  18 69.9763 34.6868   2
   0   5 -18 37.9724 25.1310   4
   0  -5  18 91.9446 39.7964   5
   0   5  19 390.452 77.1513   2
   0   5  19 362.242 59.3831   4
   0  -5  19 379.896 76.5633   2
   0  -5  19 353.432 73.4199   5
   0   5 -19 328.202 70.9164   4
   0   5  20 470.916 87.8513   2
   0  -5  20 443.228 83.3379   2
   0  -5  20 433.860 86.1063   5
   0   5 -20 325.702 73.9975   4
   0   5  21 412.160 83.2874   2
   0  -5  21 392.895 83.8456   5
   0   5 -21 440.872 89.8829   4
   0  -5  21 405.865 84.3872   2
   0  -5  22 1151.52 148.800   5
   0   5 -22 1269.78 149.981   4
   0  -5  22 1232.35 151.767   2
   0   5  22 1148.69 146.462   2
   0   5  23 704.802 119.911   2
   0  -5  23 687.438 119.927   5
   0  -5  23 854.575 127.445   2
   0   5 -23 885.101 128.942   4
   0   5 -24 86.5596 44.0652   4
   0  -5  24 131.661 51.9532   2
   0  -5  24 56.8064 30.3035   5
   0   5  24 40.8987 10.6953   2
   0  -5  25 211.422 70.9455   2
   0  -5  25 261.682 77.4602   5
   0   5  25 232.238 72.5805   2
   0   5 -25 269.206 77.2993   4
   0   5  26 257.717 75.1535   2
   0  -5  26 238.643 73.6293   2
   0  -5  26 299.113 86.1181   5
   0   5 -26 264.465 74.4988   4
   0   5 -27 252.538 71.9789   4
   0   5  27 126.147 52.0953   2
   0  -5  27 175.519 63.6504   2
   0  -5  27 195.117 67.4446   5
   0  -5  28 149.457 60.3236   2
   0  -5  28 104.166 50.8649   5
   0   5 -28 240.802 73.9952   4
   0   5  28 151.677 60.9442   2
   0  -5  29-27.7635 38.4661   2
   0   5 -29 21.9582 28.3320   4
   0   5  29 34.2449 29.6328   2
   0  -5  29-33.7357 30.5958   5
   0   5  30 296.992 92.8901   2
   0  -5  30 270.214 84.9501   5
   0   5 -30 433.155 105.173   4
   0  -5  30 350.948 98.8567   2
   0  -5  31 183.912 81.4275   2
   0   5  31 108.374 64.9466   2
   0  -5  31 56.4362 41.9409   5
   0  -5  32 509.866 122.606   5
   0   5  32 647.883 149.067   2
   0  -5  32 633.328 142.391   2
   0  -5  33 128.490 65.9312   5
   0   6   0 10729.2 299.736   4
   0   6  -1 88.5174 26.0808   4
   0   6   1 94.9727 18.7028   1
   0   6   1 108.757 31.0466   4
   0   6   2 313.734 33.9524   1
   0   6  -2 315.675 51.4351   4
   0   6   2 291.913 48.2277   4
   0   6   3 3262.25 160.462   4
   0  -6   3 3281.89 203.567   5
   0   6  -3 3350.66 174.975   4
   0  -6   4 5827.72 268.789   5
   0   6   4 5677.01 209.714   4
   0   6  -4 5694.22 230.974   4
   0   6   5 14556.8 338.578   4
   0   6  -5 14891.1 383.667   4
   0  -6   5 15857.0 442.834   4
   0  -6   5 15348.4 439.443   5
   0  -6   6 3276.64 205.441   5
   0  -6   6 3108.70 199.073   4
   0   6   6 3186.49 118.351   2
   0   6  -6 3363.10 184.783   4
   0   6  -7 1400.23 120.488   4
   0  -6   7 1321.21 130.245   5
   0  -6   7 1430.94 136.969   4
   0   6   7 1419.36 86.9018   2
   0  -6  -8 2836.34 190.596   3
   0   6  -8 2904.96 175.403   4
   0   6   8 3069.65 140.037   2
   0  -6   8 3167.57 205.575   4
   0  -6   8 2982.43 130.140   2
   0  -6   8 3120.77 199.889   5
   0   6   9 909.787 82.5176   2
   0  -6  -9 980.385 116.337   3
   0  -6   9 927.749 113.966   5
   0   6  -9 921.211 106.149   4
   0  -6   9 839.865 75.9957   2
   0  -6 -10 7145.40 307.468   3
   0  -6  10 7574.32 314.020   5
   0  -6  10 6930.67 227.114   2
   0   6  10 7701.37 250.183   2
   0   6 -10 6885.52 285.705   4
   0   6 -11 57.6254 27.2277   4
   0  -6 -11 19.4082 15.0005   1
   0  -6 -11 15.2374 11.9572   3
   0  -6  11 79.6623 45.8779   5
   0  -6  11 32.6781 20.2994   2
   0   6  11 22.9459 24.1756   2
   0   6 -12 5557.56 268.699   4
   0  -6  12 5793.05 283.348   5
   0  -6  12 5718.94 225.934   2
   0  -6 -12 5671.13 225.878   1
   0  -6 -12 5905.38 288.914   3
   0  -6  13 54.7670 18.2583   2
   0  -6  13 68.2544 28.8723   5
   0  -6 -13 72.2939 39.1739   3
   0   6 -13 6.20526 9.85389   4
   0  -6 -13 50.7337 22.1090   1
   0  -6  14-10.8021 24.1242   5
   0   6 -14-34.2659 40.9333   4
   0  -6 -14-11.1830 11.9947   1
   0  -6 -14 16.1651 30.6763   3
   0  -6  14-5.95202 6.12113   2
   0   6  14-10.0718 11.2227   4
   0  -6 -15 317.480 63.5764   1
   0   6 -15 334.466 74.1077   4
   0  -6 -15 409.131 91.2309   3
   0  -6  15 331.961 63.3219   2
   0  -6  15 403.279 80.9321   5
   0   6  15 361.559 68.8457   2
   0   6 -16 2584.58 196.389   4
   0  -6 -16 2524.97 183.449   1
   0  -6  16 2513.62 199.203   5
   0  -6 -16 2764.25 212.605   3
   0   6  16 2709.11 190.702   2
   0  -6  16 2582.30 180.234   2
   0   6 -17 171.199 51.3958   4
   0   6  17 190.975 55.8944   2
   0  -6 -17 156.164 47.3644   1
   0  -6  17 177.409 53.6731   2
   0  -6  17 187.635 57.5790   5
   0  -6  18 7517.75 355.639   5
   0   6  18 7280.36 258.242   4
   0  -6  18 7405.27 328.287   2
   0   6  18 7859.76 351.063   2
   0  -6 -18 7250.21 329.453   1
   0   6 -18 7532.18 350.338   4
   0   6  19 501.495 95.5039   2
   0  -6  19 538.347 94.2790   2
   0   6 -19 517.829 96.2351   4
   0  -6  19 549.115 101.998   5
   0   6  20 5605.23 315.130   2
   0  -6  20 5130.21 290.078   2
   0   6 -20 5287.27 305.734   4
   0  -6  20 5406.42 316.868   5
   0   6  21 299.443 79.4053   2
   0   6 -21 307.657 76.9519   4
   0  -6  21 211.152 62.0065   2
   0  -6  21 279.750 74.2150   5
   0   6  22 760.387 123.132   2
   0  -6  22 638.040 108.419   2
   0   6 -22 702.586 115.175   4
   0  -6  22 594.726 108.833   5
   0  -6  23 7.66674 18.3148   2
   0  -6  23-7.58366 22.2840   5
   0   6  23 17.4512 22.2870   2
   0  -6  24 99.1569 49.2392   5
   0  -6  24 72.4790 42.3477   2
   0   6 -24 161.373 61.7244   4
   0   6  24 77.0954 27.0372   2
   0   6  25 123.811 46.3692   2
   0  -6  25 113.800 37.9914   2
   0  -6  25 121.947 53.1252   5
   0   6 -25 160.697 57.7752   4
   0   6 -26 183.145 63.5916   4
   0   6  26 144.384 51.8417   2
   0  -6  26 25.0100 18.2302   2
   0  -6  26 66.3352 30.8454   5
   0   6  27 100.518 48.1766   2
   0   6 -27 176.826 68.2164   4
   0  -6  27 99.8754 54.5582   5
   0  -6  27 70.2637 42.0150   2
   0   6 -28 5.94591 13.7861   4
   0   6  28-8.12243 25.8123   2
   0  -6  28-16.7516 34.9967   2
   0  -6  28-31.2276 24.7062   5
   0  -6  29 247.454 81.3589   2
   0  -6  29 135.802 53.9137   5
   0   6  29 186.477 76.0550   2
   0   6  30 400.613 115.735   2
   0  -6  30 414.335 105.895   2
   0  -6  30 419.932 109.953   5
   0  -6  31 151.517 70.9075   5
   0  -6  31 191.275 80.8330   2
   0   6  31 76.4189 48.6384   2
   0  -6  32 44.3898 37.2025   2
   0   7   0 43.5850 25.5672   4
   0   7   1 8445.01 196.483   1
   0   7  -1 8678.49 292.953   4
   0   7   1 9019.87 290.431   4
   0   7  -2 4736.72 220.396   4
   0   7   2 4185.66 130.591   1
   0   7   2 4859.06 210.831   4
   0   7  -3 2526.29 163.125   4
   0   7   3 2482.08 149.804   4
   0  -7   3 2619.68 196.774   5
   0  -7   4 7913.91 339.686   5
   0   7  -4 7816.89 287.680   4
   0   7   4 7782.95 266.557   4
   0  -7   5 1493.65 147.057   5
   0   7   5 1348.27 109.005   4
   0   7  -5 1410.94 125.323   4
   0   7  -6 6653.16 276.353   4
   0  -7   6 6711.53 311.907   5
   0   7   6 6627.92 243.165   4
   0   7  -7 1528.21 136.302   4
   0   7   7 1718.71 125.072   4
   0  -7   7 1561.38 153.645   5
   0  -7   8 216.667 59.3419   5
   0   7  -8 288.826 60.2007   4
   0   7   9 47.8098 7.95515   2
   0  -7   9 63.6110 34.5399   5
   0  -7  -9 5.79481 24.3247   3
   0   7  -9 74.7252 34.7142   4
   0   7 -10 1375.09 135.494   4
   0  -7  10 1551.76 156.121   5
   0  -7 -10 1334.61 145.852   3
   0   7  10 1515.60 110.909   2
   0  -7  11-1.28422 14.3796   2
   0   7 -11 51.1809 34.1580   4
   0   7  11 9.50341 8.32477   2
   0  -7  11 23.5539 36.7689   5
   0  -7 -11 37.8407 45.1279   3
   0   7 -12 54.0062 23.7800   4
   0   7  12 86.6194 28.8592   2
   0  -7  12 89.8779 40.5126   5
   0  -7  12 64.6948 23.0318   2
   0  -7 -12 48.6970 29.9670   3
   0  -7  13 152.100 51.1696   5
   0   7 -13 165.636 41.8209   4
   0  -7  13 222.437 46.3023   2
   0  -7 -13 225.949 58.3192   3
   0  -7  14 1332.59 151.163   5
   0  -7  14 1456.26 126.149   2
   0   7 -14 1337.24 142.300   4
   0  -7 -14 1461.46 159.247   3
   0   7 -15 17.1538 14.9697   4
   0  -7 -15 64.3129 45.0099   3
   0  -7  15 41.7398 31.7527   5
   0   7  15 21.9195 19.5405   2
   0  -7  15 35.1177 23.6141   2
   0  -7 -15 28.6420 21.7787   1
   0  -7  16 1906.12 187.393   5
   0  -7 -16 2017.70 193.100   3
   0   7 -16 1703.17 169.428   4
   0  -7  16 1960.37 157.206   2
   0   7  16 1875.12 164.098   2
   0   7  17 7673.10 339.497   2
   0  -7  17 7555.97 322.678   2
   0  -7  17 6838.88 355.942   5
   0   7 -17 7290.68 351.462   4
   0  -7 -17 6836.96 357.648   3
   0   7  18-2.08271 13.7037   2
   0   7 -18 24.7469 34.8830   4
   0  -7  18 61.6344 37.2631   2
   0  -7  18 78.1920 55.3956   5
   0   7  19 1401.54 154.371   2
   0   7 -19 1377.42 158.787   4
   0  -7  19 1251.79 157.567   5
   0  -7  19 1415.87 147.985   2
   0  -7  20 11.0106 25.0294   2
   0   7  20 31.2849 25.8851   2
   0  -7  20 5.79144 25.7374   5
   0   7 -20 42.0100 24.3109   4
   0  -7  21 452.353 94.7670   5
   0   7 -21 401.489 89.4606   4
   0  -7  21 408.963 85.2184   2
   0   7  21 473.696 93.2496   2
   0  -7  22-29.7969 26.1011   2
   0   7  22 4.66303 19.0389   2
   0   7 -22-14.4353 26.1682   4
   0  -7  22-26.2941 27.5931   5
   0   7  23 189.433 58.3524   2
   0   7 -23 277.629 76.1914   4
   0  -7  23 158.291 52.1644   2
   0  -7  23 154.686 51.7186   5
   0  -7  24 414.515 101.320   5
   0   7 -24 379.729 93.0326   4
   0  -7  24 320.175 78.0009   2
   0   7  24 319.170 84.9000   2
   0  -7  25 157.889 56.2743   5
   0  -7  25 108.525 42.0278   2
   0   7  25 203.949 64.7740   2
   0   7 -25 232.026 78.7531   4
   0  -7  26 17.9199 28.0646   5
   0  -7  26-0.91343 15.2263   2
   0   7  26-58.3319 43.4555   2
   0   7 -26 45.0839 37.3851   4
   0  -7  27 30.4120 37.9437   2
   0   7 -27 75.7137 34.6138   4
   0  -7  27 83.5412 51.8385   5
   0   7  27 85.7664 51.2661   2
   0   7  28 16.1207 9.62576   2
   0  -7  28 163.958 72.8716   5
   0  -7  28 91.0487 45.5723   2
   0  -7  29 64.2967 36.9146   5
   0  -7  29 53.8725 46.9147   2
   0   7  29-16.8618 20.4302   2
   0  -7  30 92.6038 51.6478   2
   0   7  30 38.5430 19.4877   2
   0   8   0 46274.5 712.023   4
   0   8   0 44604.1 476.413   1
   0   8  -1 167.105 49.6701   4
   0   8   1 145.767 47.1860   4
   0   8   1 64.9914 18.8526   1
   0   8   2 9015.42 304.530   4
   0   8  -2 9221.25 325.227   4
   0  -8   2 9453.45 397.079   5
   0  -8   3 1033.83 140.603   5
   0   8   3 858.164 97.9561   4
   0   8  -3 885.784 105.704   4
   0   8  -4 29373.3 600.086   4
   0   8   4 29682.1 546.422   4
   0  -8   4 30015.5 715.274   5
   0  -8   5 27146.7 677.137   5
   0   8   5 27436.3 519.145   4
   0   8  -5 27577.8 588.669   4
   0   8  -6 5740.09 272.693   4
   0   8   6 5525.52 233.172   4
   0  -8   6 5999.01 319.620   5
   0   8   7 5443.81 230.527   4
   0   8  -7 5380.66 270.094   4
   0  -8   7 5521.68 306.298   5
   0   8   8 4240.99 207.508   4
   0  -8   8 4655.28 282.685   5
   0   8  -8 4413.26 244.875   4
   0  -8   9 267.158 71.9732   5
   0  -8  -9 196.261 59.5196   3
   0   8  -9 156.376 51.7529   4
   0   8   9 143.612 42.1842   4
   0   8  10 1760.83 135.109   4
   0  -8 -10 1795.29 175.342   3
   0   8 -10 1741.88 161.898   4
   0  -8  10 1859.13 183.024   5
   0  -8 -11 431.291 88.7522   3
   0   8 -11 403.021 77.3800   4
   0  -8  11 459.009 90.8126   5
   0  -8  12 245.954 77.1736   5
   0   8 -12 159.018 48.5943   4
   0  -8 -12 207.493 62.1069   3
   0  -8 -13 4248.01 276.863   3
   0   8 -13 3970.51 251.228   4
   0  -8  13 4080.10 277.609   5
   0   8 -14-12.4863 20.5633   4
   0  -8  14 22.3064 27.7326   5
   0  -8 -14 18.5341 28.4693   3
   0  -8  15 629.422 115.063   5
   0  -8 -15 609.571 106.024   3
   0   8 -15 642.295 106.425   4
   0   8  15 574.180 85.0086   2
   0   8 -16 755.017 114.922   4
   0  -8 -16 841.763 126.893   3
   0  -8  16 755.912 94.4349   2
   0   8  16 830.892 109.669   2
   0  -8  16 757.548 124.233   5
   0  -8 -17 33.5401 27.0618   3
   0   8  17 13.2372 13.2310   2
   0  -8  17-16.9987 12.9620   2
   0  -8  17 7.98325 22.6562   5
   0   8 -17-13.5165 17.9582   4
   0   8 -18 927.556 135.204   4
   0   8  18 1034.35 129.378   2
   0  -8  18 975.546 144.204   5
   0  -8  18 1019.72 120.155   2
   0  -8  19 1304.28 168.213   5
   0  -8  19 1273.64 140.245   2
   0   8  19 1233.91 145.304   2
   0   8 -19 1329.99 162.149   4
   0  -8  20 52.7114 40.3088   5
   0  -8  20 22.8283 29.4081   2
   0   8  20 12.9518 16.7288   2
   0   8 -20 62.2857 28.8811   4
   0  -8  21 64.9057 34.4809   2
   0   8  21 49.0370 28.4676   2
   0  -8  21 72.3589 44.0794   5
   0   8 -21 40.2208 33.3050   4
   0  -8  22 382.961 97.9543   5
   0   8 -22 333.863 87.8617   4
   0   8  22 302.950 75.6343   2
   0  -8  22 313.532 77.0049   2
   0   8 -23 146.009 60.1057   4
   0  -8  23 56.6758 27.8997   5
   0   8  23 175.263 62.3928   2
   0  -8  24 113.387 53.2521   5
   0   8 -24 173.995 68.6223   4
   0   8  24 90.5208 49.1807   2
   0  -8  25 619.055 131.346   5
   0   8 -25 797.936 139.478   4
   0  -8  26 15.2711 28.3930   5
   0   9   0-23.2779 24.9646   4
   0   9   0-4.54835 4.02109   1
   0  -9   0-57.7966 56.2215   5
   0   9  -1 0.26367 4.85122   1
   0   9   1-9.81084 16.4014   4
   0  -9   1-40.2504 47.8450   5
   0   9  -1-7.77416 13.6460   4
   0   9   2 169.408 43.7894   4
   0   9  -2 132.527 38.7532   4
   0  -9   2 103.433 38.9872   5
   0   9   3-7.51762 15.9505   4
   0  -9   3-0.73903 31.2503   5
   0   9  -3 14.5460 10.3372   4
   0   9  -4 982.295 114.150   4
   0   9   4 927.611 99.2975   4
   0  -9   4 903.986 131.759   5
   0  -9   5 122.423 58.1662   5
   0   9  -5 141.027 47.4440   4
   0   9   5 88.3728 28.9215   4
   0  -9   6 532.481 106.137   5
   0   9  -6 636.437 94.6050   4
   0   9   6 499.908 72.7476   4
   0   9  -7 10905.0 399.908   4
   0   9   7 11620.4 347.682   4
   0  -9   7 11414.3 475.197   5
   0  -9   8 80.5271 55.8957   5
   0   9  -8 134.122 55.7440   4
   0   9   8 25.2516 31.5062   4
   0  -9  -9 3541.41 260.168   3
   0   9   9 3759.05 197.762   4
   0  -9   9 3551.10 268.542   5
   0   9  -9 3928.78 252.339   4
   0  -9 -10 3972.86 275.265   3
   0   9 -10 3927.01 252.478   4
   0  -9  10 4141.65 288.670   5
   0   9  10 3839.13 197.074   4
   0  -9 -11 1126.02 146.193   3
   0   9 -11 1101.71 135.643   4
   0  -9  11 1213.60 158.425   5
   0   9  11 1170.75 111.410   4
   0  -9  12 4162.78 292.240   5
   0   9 -12 3934.11 260.605   4
   0  -9 -12 4093.29 282.216   3
   0  -9  13 557.052 111.418   5
   0  -9 -13 523.263 98.5356   3
   0   9 -13 518.899 96.2173   4
   0  -9  14 764.106 130.801   5
   0  -9 -14 773.804 126.281   3
   0   9 -14 833.070 121.943   4
   0  -9 -15 969.128 143.314   3
   0   9 -15 1007.16 139.773   4
   0  -9  15 1130.18 158.688   5
   0  -9 -16 228.885 69.7098   3
   0  -9  16 313.470 87.7776   5
   0   9 -16 221.841 64.6681   4
   0  -9  17 164.684 64.3313   5
   0  -9 -17 240.734 71.3512   3
   0   9 -17 243.682 75.7423   4
   0   9 -18 116.073 44.4092   4
   0  -9  18 113.261 52.5085   5
   0  -9 -18 116.996 56.7927   3
   0  -9  19 88.6596 42.3981   5
   0   9 -19 68.8156 46.7496   4
   0   9 -20 1815.45 201.932   4
   0  -9  20 1803.68 214.123   5
   0  -9  21 275.862 85.4924   5
   0   9 -21 301.221 84.8923   4
   0  -9  22 53.6836 34.2032   5
   0   9 -22 97.8583 46.8626   4
   0   9 -23 103.453 51.9987   4
   0  -9  23 56.2291 53.1828   5
   0 -10   0 155.420 61.4196   5
   0  10   0 108.937 37.2666   4
   0  10  -1 220.399 57.5624   4
   0 -10  -1 203.100 69.7541   5
   0  10   1 220.791 51.4844   4
   0 -10   1 225.192 74.1545   5
   0  10  -2 251.158 61.2000   4
   0 -10   2 277.602 81.2532   5
   0  10   2 238.839 56.9319   4
   0  10  -3 10011.8 377.006   4
   0  10   3 9837.93 342.646   4
   0 -10   3 9581.28 458.907   5
   0 -10   4 4664.98 319.562   5
   0  10  -4 4506.42 256.682   4
   0  10   4 4460.90 226.960   4
   0 -10   5 111.683 59.9325   5
   0  10   5 77.5188 29.1832   4
   0  10  -5 131.964 51.7305   4
   0  10  -6 377.455 77.8658   4
   0 -10   6 414.726 97.6429   5
   0 -10   7 447.562 101.820   5
   0  10  -7 426.266 83.1258   4
   0 -10  -8 717.798 120.267   3
   0  10  -8 913.075 122.851   4
   0 -10   8 840.490 139.359   5
   0  10  -9 3552.04 246.163   4
   0 -10  -9 3707.09 276.962   3
   0 -10   9 3912.59 297.430   5
   0 -10  10 1383.82 176.508   5
   0  10 -10 1365.11 153.701   4
   0 -10 -10 1272.03 162.713   3
   0  10 -11 259.073 67.2182   4
   0 -10 -11 261.643 75.0281   3
   0 -10  11 184.543 65.6138   5
   0 -10 -12 336.684 85.1691   3
   0  10 -12 368.533 79.5637   4
   0 -10  12 432.556 102.768   5
   0 -10 -13 104.574 50.4213   3
   0 -10  13 210.965 72.6580   5
   0  10 -13 132.928 46.5060   4
   0 -10  14 1881.90 214.860   5
   0 -10 -14 1809.44 200.204   3
   0  10 -14 1891.98 194.048   4
   0 -10 -15 1616.80 192.342   3
   0 -10  15 1768.20 210.735   5
   0  10 -15 1497.25 173.502   4
   0 -10  16 46.3791 26.4670   5
   0 -10 -16 65.1377 41.3981   3
   0  10 -16 38.3492 30.4111   4
   0  10 -17-17.5639 33.1049   4
   0 -10 -17 63.3532 45.2068   3
   0 -10  17 41.0624 35.2995   5
   0  10 -18 16.8883 12.6396   4
   0 -10  18-24.3641 32.0022   5
   0 -10 -18 44.4238 35.5171   3
   0 -10  19 397.030 101.814   5
   0  10 -19 365.844 94.6960   4
   0  10 -20 359.018 92.3765   4
   0  10 -21-6.68897 17.0850   4
   0 -11   0-19.8947 39.7264   5
   0 -11   1 28.0023 30.3687   5
   0 -11  -1 36.1340 21.7967   5
   0 -11   2-8.87605 20.5503   5
   0 -11  -2 26.9296 20.7830   5
   0 -11   3 57.2349 40.1803   5
   0 -11  -3 55.3127 47.3205   5
   0  11  -3 79.9626 38.4807   4
   0 -11   4 614.525 121.733   5
   0 -11  -4 682.557 130.574   5
   0  11  -4 715.834 104.804   4
   0 -11   5 468.045 107.174   5
   0  11  -5 489.853 91.7698   4
   0  11  -6 28.1197 25.4233   4
   0 -11   6 103.152 55.3890   5
   0 -11  -7 1095.97 154.978   3
   0 -11   7 1111.85 167.339   5
   0  11  -7 998.201 128.868   4
   0  11  -8 71.6973 37.4797   4
   0 -11   8 106.739 58.7641   5
   0 -11  -8 3.97638 32.9478   3
   0 -11   9 2744.59 263.176   5
   0  11  -9 2929.37 230.666   4
   0 -11  -9 2666.27 246.540   3
   0  11 -10 118.051 45.0395   4
   0 -11 -10 74.4628 38.2144   3
   0 -11  10 181.087 71.2465   5
   0 -11  11 241.989 81.8256   5
   0 -11 -11 181.633 59.9080   3
   0  11 -11 167.494 55.9826   4
   0 -11  12 895.645 154.798   5
   0  11 -12 709.607 117.286   4
   0 -11 -12 811.423 134.853   3
   0  11 -13 853.552 133.555   4
   0 -11  13 1023.78 166.438   5
   0 -11 -13 891.137 144.505   3
   0  11 -14-1.02531 17.5677   4
   0 -11 -14 10.2231 30.5881   3
   0 -11 -15 111.178 51.1348   3
   0  11 -15 45.7628 13.7564   4
   0 -11 -16 424.210 104.131   3
   0  11 -16 418.498 94.6998   4
   0  11 -17 342.574 89.6532   4
   0  11 -18 383.856 94.3584   4
   0 -12   0 130.452 67.4069   5
   0 -12   1 2200.53 248.140   5
   0 -12  -1 2131.18 244.507   5
   0 -12  -2 87.3635 66.1187   5
   0 -12   2-24.9816 20.2690   5
   0 -12  -3 407.696 104.262   5
   0 -12   3 544.572 120.968   5
   0 -12  -4 28.3268 13.3873   5
   0 -12   4 30.6674 15.3952   5
   0 -12  -5 86.6350 40.9696   5
   0 -12  -6 135.120 65.2925   5
   0 -12  -7 636.192 136.927   5
  -1   0  33-76.7454 47.3670   2
  -1   0  32 32.9610 29.2117   5
  -1   0  32-24.8768 40.7987   2
  -1   0  31 48.8603 38.8149   5
  -1   0  31-65.6680 48.4980   2
  -1   0  30 3.28899 21.5331   2
  -1   0  30 35.4550 36.5484   5
  -1   0  29 79.3201 51.0602   2
  -1   0  29 20.6453 23.8986   5
  -1   0  28-6.86349 15.5516   2
  -1   0  28 57.0623 42.6578   5
  -1   0  27 25.8040 30.9259   5
  -1   0  27-3.58777 16.1289   2
  -1   0  26 0.63333 8.40624   5
  -1   0  26-49.1520 39.6809   2
  -1   0  25-49.6332 36.6932   2
  -1   0  25-29.3132 33.6303   5
  -1   0  24 22.5740 16.8752   5
   1   0 -24-11.4312 14.9181   4
  -1   0  24-5.71079 23.3360   2
  -1   0  23-17.8223 21.9742   5
   1   0 -23 14.2634 27.3520   4
  -1   0  23 0.99720 18.7028   2
  -1   0  22 56.3025 43.8400   2
  -1   0  22-4.30989 25.4907   5
   1   0 -22-13.5751 13.9688   5
   1   0 -22 16.2389 23.2679   4
  -1   0  21-10.6871 24.2656   5
   1   0 -21 3.97369 16.2249   4
  -1   0  21 34.2658 35.0652   2
   1   0 -21-18.5399 13.9194   5
   1   0 -20 3.64973 14.1536   4
  -1   0  20 12.5349 16.5337   2
   1   0 -20 13.8812 17.3412   5
  -1   0  20-6.23825 8.97995   5
   1   0 -19 12.8212 10.1003   4
   1   0 -19 14.8884 12.7235   5
  -1   0  19 4.77620 12.9775   5
   1   0 -18-20.1022 24.9007   4
  -1   0  18-4.47404 13.0670   4
  -1   0  18-17.3540 17.4390   5
   1   0 -18-13.6935 10.7432   5
  -1   0  17 2.10560 11.1991   4
   1   0 -17 5.79501 6.44995   5
  -1   0  17-22.9382 28.0565   5
   1   0 -17 14.8918 22.9372   4
  -1   0  16 14.5817 15.9021   3
  -1   0  16-17.7784 24.6951   5
   1   0 -16 16.3418 18.9945   4
   1   0 -16 0.14933 9.34206   5
  -1   0  16 7.83364 12.4011   4
  -1   0  15-14.5654 12.4166   5
   1   0 -15-9.38246 11.6481   4
   1   0 -15-7.49501 8.87323   5
   1   0 -14 28.7757 24.2710   4
   1   0 -14 7.99640 10.7368   5
  -1   0  14 29.1192 20.8424   5
  -1   0  13 17.2718 19.3573   5
   1   0 -13 7.05141 5.10696   5
  -1   0  13 14.1680 13.7864   4
   1   0 -13 33.7974 22.2293   4
  -1   0  12-9.38223 16.0186   5
   1   0 -12 10.9873 17.7504   4
   1   0 -12-4.54754 8.97806   5
   1   0 -11 14.7428 11.0804   4
  -1   0  11 2.38852 5.87502   5
   1   0 -11-1.30789 10.4529   5
   1   0 -10-4.17746 6.15814   5
  -1   0  10 7.89357 14.8876   5
   1   0 -10 13.0816 17.5348   4
   1   0  -9 0.78528 4.44689   5
   1   0  -9-6.87454 7.83083   4
  -1   0   9 1.86447 10.6569   5
   1   0  -8 0.13375 2.38369   5
  -1   0   8 7.99442 15.7676   5
   1   0  -8 12.2550 8.28935   4
  -1   0   7 5.42850 7.34011   5
   1   0  -7-5.18359 9.46888   4
   1   0  -7 5.45484 6.03045   5
  -1   0   6-7.45514 6.73112   5
   1   0  -6-13.9887 11.6012   4
   1   0  -6-0.55930 2.26215   5
   1   0  -5-3.03804 10.0031   4
   1   0  -5-0.30016 1.75776   5
   1   0  -4 3.08279 4.98684   4
  -1   0  -4 0.23534 4.85044   4
  -1   0  -5 5.23889 7.46806   4
   1   0   5 2.56776 7.72196   5
  -1   0  -6 1.84274 5.08144   4
   1   0   6 6.36003 9.96535   5
   1   0   7 207.382 49.8080   5
  -1   0  -7 231.610 64.1136   4
  -1   0  -8-3.53397 11.8357   5
   1   0   8 24.8179 19.4397   5
  -1   0  -8 23.4018 19.7842   4
  -1   0  -9 5.27131 19.1820   4
  -1   0  -9 0.76639 7.66021   5
   1   0   9-3.25493 6.83191   5
  -1   0 -10 17.6884 20.4068   4
   1   0  10 4.09415 15.4909   5
  -1   0 -10-14.3018 12.4520   5
  -1   0 -11 24.5091 15.5768   5
  -1   0 -11 54.2216 32.3603   4
   1   0  11 32.7067 30.3701   5
  -1   0 -12 8.05783 4.45512   5
  -1   0 -12 20.3359 15.2260   4
   1   0  12-7.13753 4.78714   5
  -1   0 -13-10.7431 16.8900   5
  -1   0 -13-12.0399 19.5294   4
   1   0  13 6.43656 16.3453   5
  -1   0 -14 10.0046 11.3297   4
  -1   0 -14-13.2259 18.4240   5
   1   0  14-34.9482 28.5739   5
  -1   0 -15 14.6706 21.0351   4
  -1   0 -15-7.65861 10.1173   5
   1   0  15-14.7010 18.4031   4
  -1   0 -16 26.5111 16.0898   4
  -1   0 -16-14.0098 16.5595   5
   1   0  16-1.97757 6.53183   4
   1   0  17-14.6285 19.5205   4
   1   0  17-46.2803 34.2804   5
  -1   0 -17-12.3348 18.6840   5
  -1   0 -17 9.97984 14.3295   4
  -1   0 -18-1.69905 10.8906   5
   1   0  18-16.8423 20.5746   5
   1   0  19 7.85079 14.7323   5
  -1   0 -19 13.8658 19.9614   5
   1   0  20 30.8104 31.6012   5
  -1   0 -20 14.6790 8.70285   5
   1   0  21-17.9135 18.1913   5
   1   0  22-9.32157 22.6533   5
   1   0  23 12.2633 24.0426   5
   1   0  24-20.3924 31.6778   5
   1   0  25-27.2963 25.8884   5
   1   0  26-1.22499 12.5989   5
   1   0  27 52.7944 37.9653   5
   1   0  28-22.2238 23.7810   2
   1   0  28 32.8020 35.0461   5
   1   0  29-145.973 78.5317   2
   1   0  29 19.5016 14.3010   5
   1   0  30 37.9205 41.6043   5
   1   0  30-49.4467 43.0378   2
   1   0  31 14.5018 15.0768   5
   1   0  31-8.45944 11.4950   2
   1   0  32 34.3789 42.0637   5
   1   0  32-50.9687 43.2830   2
   1   0  33-61.8901 42.0358   2
   1   0  33 68.5687 44.8797   5
   1   0  34 4.69080 19.9499   5
  -1  -1  33-27.2970 18.9664   5
  -1  -1  33 18.2859 21.2652   2
  -1   1  33 17.7485 24.8355   2
  -1   1  32-35.5784 48.0565   2
  -1  -1  32-0.47123 14.3075   2
  -1   1  32-65.0232 35.1609   5
  -1  -1  32-38.3859 26.7750   5
  -1  -1  31-3.95402 32.3594   5
  -1   1  31-23.8116 16.3723   2
  -1  -1  31-53.7774 51.3711   2
  -1   1  31-28.6500 32.0678   5
  -1  -1  30-2.96440 28.8467   2
  -1  -1  30-14.9771 28.5018   5
  -1   1  30 10.1868 19.0311   2
  -1   1  30-15.9619 26.9602   5
  -1  -1  29-8.01803 18.5031   5
  -1  -1  29-34.5222 29.7712   2
  -1   1  29 22.6095 36.1671   2
  -1   1  29 58.8390 40.3693   5
  -1   1  28-7.85724 17.8193   5
  -1   1  28-19.1911 31.0498   2
  -1  -1  28-36.3258 32.7095   5
   1   1 -28 5.79494 11.1066   4
  -1  -1  28 48.4179 47.0536   2
   1   1 -27-36.0306 36.1962   4
  -1  -1  27-10.4278 22.4430   5
  -1   1  27-47.4049 34.4348   2
  -1   1  27-15.1227 22.3007   5
  -1  -1  27-40.8764 44.3599   2
  -1   1  26 15.2266 29.7065   5
  -1  -1  26-33.2842 46.8726   2
  -1  -1  26-43.7386 36.2214   5
   1   1 -26-8.69071 17.9820   4
  -1   1  26-35.5876 40.5781   2
  -1   1  25-32.2851 23.2183   2
  -1  -1  25 18.1367 11.7294   2
  -1  -1  25-25.2473 36.1551   5
   1   1 -25 23.7493 30.9104   4
  -1   1  24 13.0535 14.7511   5
  -1  -1  24-15.6413 25.9419   5
  -1   1  24 11.9306 29.1221   2
  -1  -1  24 27.8400 30.3635   2
   1   1 -24-11.6116 27.2274   4
  -1  -1  23 21.6461 38.4288   5
  -1  -1  23 52.6963 44.9198   2
   1  -1 -23 12.6222 11.0463   5
   1   1 -23-5.19021 16.8422   4
  -1   1  23 16.3696 30.5028   5
  -1   1  23 39.3193 33.7565   2
   1   1 -22 13.7326 26.0188   4
   1  -1 -22 10.5564 14.4301   5
  -1  -1  22 32.6184 33.7637   2
  -1   1  22 27.1330 40.1889   2
  -1   1  22-21.9084 18.3894   5
  -1  -1  22-3.14570 15.7583   5
  -1  -1  21-17.9044 19.4531   5
  -1   1  21-30.2131 27.7694   2
   1   1 -21 13.7974 13.8243   5
   1   1 -21 1.90689 21.0143   4
  -1  -1  21 31.2480 28.9611   2
  -1   1  21 30.0304 31.5073   5
   1  -1 -21 6.50776 14.2514   5
  -1  -1  20-7.89839 19.5215   2
  -1   1  20-23.9434 24.5187   2
   1   1 -20 1.24110 4.00780   5
  -1  -1  20 17.9032 9.97208   5
   1  -1 -20 14.8056 10.3409   5
  -1   1  20-2.79325 12.2952   5
   1   1 -20-0.29818 12.5687   4
  -1  -1  19-19.5479 28.0693   2
  -1  -1  19-24.0132 23.1344   5
  -1   1  19 6.87386 11.7531   5
   1  -1 -19-13.5231 13.0668   5
   1   1 -19-14.1668 13.9508   4
   1   1 -19-16.4057 17.7035   5
   1   1 -18-10.0533 15.4888   5
  -1   1  18 17.7091 16.6883   4
   1   1 -18-5.42061 11.1938   4
   1  -1 -18-32.7499 26.8406   4
   1  -1 -18-13.1542 16.4810   5
  -1   1  18 7.95985 17.5557   5
  -1  -1  18 10.4512 16.0448   5
  -1   1  17 0.84956 20.8561   5
   1  -1 -17-8.65747 6.77140   4
   1   1 -17 8.65961 17.7054   4
  -1   1  17 11.7143 9.26004   4
  -1  -1  17-13.0929 14.3106   5
   1   1 -17 1.11646 10.5407   5
   1  -1 -17 10.7611 6.00953   5
  -1  -1  16 5.22622 12.8553   4
   1   1 -16 22.2107 19.2233   5
  -1   1  16 11.4951 26.9424   3
   1  -1 -16 8.79147 20.0390   4
   1  -1 -16-18.0674 17.1628   5
   1   1 -16 15.5992 21.6851   4
  -1  -1  16 22.7783 19.0478   5
  -1   1  16 3.09937 18.0192   5
   1  -1 -15-17.6755 17.1538   5
   1   1 -15-1.11504 9.49249   5
  -1   1  15-13.8435 9.79629   3
   1  -1 -15 15.5606 19.3537   4
   1   1 -15 13.1862 13.6661   4
  -1   1  15 10.3515 16.8640   5
  -1  -1  15-13.8770 13.9771   5
  -1  -1  14 16.1505 18.1042   5
  -1   1  14-21.4599 26.6735   4
   1   1 -14 16.9757 18.2553   4
   1  -1 -14 12.1530 12.7443   5
   1   1 -14 3.43772 11.3270   5
  -1   1  14 2.75410 12.2092   3
  -1   1  14 5.38161 15.5178   5
   1  -1 -14 9.58651 7.07642   4
  -1   1  13-14.7096 13.3568   4
   1  -1 -13-2.60995 9.74819   4
   1   1 -13 2.28547 10.7024   4
  -1   1  13 3.64786 15.4282   3
   1   1 -13 12.8327 15.9050   5
   1  -1 -13 9.75494 14.8292   5
  -1  -1  13 17.3035 19.3964   5
  -1   1  13 8.35491 16.7549   5
  -1   1  12 7.39186 12.7676   5
  -1  -1  12-5.55629 9.41385   5
  -1   1  12 1.33311 7.46705   4
   1   1 -12-3.16183 9.79189   4
   1  -1 -12-2.40702 13.8085   4
   1  -1 -12 3.51309 13.2039   5
  -1   1  12 10.8704 17.5746   3
   1   1 -12 8.17489 10.2642   5
  -1   1  11 30.0041 22.0013   4
  -1   1  11 8.49810 7.99865   5
   1   1 -11-14.5990 17.4228   4
   1   1 -11-0.23264 5.72200   5
   1  -1 -11 6.37921 8.39470   4
  -1   1  11 6.57998 14.7259   3
  -1  -1  11-6.43730 13.6405   5
   1  -1 -11-4.91688 7.69654   5
  -1  -1  10-14.0336 14.1020   5
  -1   1  10-13.2457 12.2013   3
   1  -1 -10-1.66107 9.49748   4
   1  -1 -10-0.38009 4.20819   5
  -1   1  10 12.6908 4.75679   4
  -1   1  10-4.09031 3.93160   5
   1   1 -10-11.9221 10.9568   4
   1   1 -10 10.2553 7.24798   5
  -1   1   9-5.36457 10.5235   4
   1   1  -9-10.5591 12.8266   4
   1  -1  -9-2.27856 6.09594   5
  -1  -1   9-14.1550 14.8170   5
  -1   1   9 24.2889 16.5054   5
   1  -1  -9-5.31678 8.19286   4
   1   1  -9-3.12969 6.76293   5
  -1   1   9 6.60082 11.2051   3
   1  -1  -8 0.03544 6.54745   4
   1   1  -8 6.24353 7.51616   5
  -1   1   8-4.13725 7.86867   4
   1  -1  -8 4.10489 6.85807   5
  -1  -1   8-7.07569 6.25146   5
  -1   1   8 4.18518 9.18642   3
   1   1  -7 43.9324 23.7921   4
  -1   1   7-0.48897 5.59013   3
   1   1  -7 3.21407 7.09210   5
  -1  -1   7 17.7799 11.8286   5
   1  -1  -7 6.79289 10.9906   4
   1  -1  -7 28.4178 12.6250   5
  -1   1   6-13.5117 12.8682   3
   1  -1  -6 30.5723 24.7458   5
   1  -1  -6 8.90056 7.54832   4
  -1   1   6 32.7215 19.8153   5
   1   1  -6 18.1255 11.1909   5
   1   1  -6 7.10470 14.4747   4
  -1  -1   6-4.26164 3.55223   5
   1   1  -5 2.01388 3.62446   4
   1  -1  -5 7.53561 7.85193   4
   1  -1  -5 12.1949 11.0828   5
  -1  -1   5 1.49585 5.22328   5
   1   1  -4-0.83177 5.92487   4
   1  -1  -4 5.13077 5.18670   4
  -1  -1   4 2.79708 3.87840   5
   1  -1  -4 10.8228 11.6933   5
   1  -1  -3 1.93219 3.93310   2
   1  -1  -2-1.53590 2.57324   2
   1   1   2-1.69245 5.24113   3
   1   1   3 7.45843 8.02386   3
   1  -1   3 0.82991 5.89303   5
   1  -1   4 17.3832 15.3729   5
   1   1   4 5.48960 9.45771   3
   1   1   4 24.5667 18.3742   5
  -1   1  -4-3.86771 6.11840   4
   1   1   5 15.2830 13.0026   3
   1  -1   5 19.6024 11.3698   5
   1  -1   6-1.77698 4.51058   5
  -1   1  -6-15.5555 11.9139   4
   1   1   7 72.1869 29.8538   5
   1  -1   7 7.95345 14.3949   5
   1   1   7 31.1994 19.4632   3
  -1   1  -7 4.39081 6.23793   4
  -1  -1  -7 50.7075 22.4913   5
  -1  -1  -8-10.9844 14.8898   5
  -1   1  -8 3.21990 7.55469   4
   1  -1   8-19.4724 12.8882   5
   1   1   8 11.0902 17.0189   5
   1   1   8 32.9357 18.6429   3
   1   1   9 19.4479 16.4023   3
  -1  -1  -9 5.63569 13.9903   5
  -1   1  -9-3.80624 7.90561   5
   1  -1   9 1.06099 8.53964   5
  -1   1  -9 23.3429 18.0205   4
   1   1   9 16.1817 15.3446   5
   1  -1  10-13.0592 12.0138   5
  -1   1 -10 2.48585 6.66513   5
   1   1  10 13.7491 11.7893   5
  -1   1 -10 16.4380 21.2753   4
   1   1  10 16.8903 17.7272   3
  -1  -1 -10-3.64384 8.05817   5
  -1   1 -11 16.5981 19.0684   4
   1   1  11 14.9901 12.2851   5
  -1  -1 -11 15.1209 10.5797   5
  -1   1 -11-1.19485 4.14503   5
   1   1  11 26.7015 22.8238   3
   1  -1  11-19.6917 17.7614   5
   1   1  11 8.44696 14.0341   4
  -1  -1 -12 9.17956 19.1974   5
   1  -1  12 12.9649 17.8464   5
  -1   1 -12 11.6629 19.6232   4
   1   1  12 13.2161 16.1030   4
   1   1  12 12.5389 22.1266   3
   1   1  12 18.7807 15.1474   5
  -1   1 -12 9.29557 10.0596   5
   1   1  13-5.15141 11.3991   4
  -1   1 -13-0.03673 4.94506   5
   1  -1  13 0.17218 10.5037   5
   1   1  13 10.5344 8.95324   5
  -1  -1 -13-2.46707 7.21273   5
   1   1  13 8.59946 18.6717   3
  -1   1 -13-3.02646 8.20550   4
   1  -1  14 20.3351 22.3498   5
   1   1  14 36.6142 26.8267   5
  -1  -1 -14-5.56058 9.30740   5
   1   1  14-7.35047 12.9353   3
  -1   1 -14 5.46868 21.6349   4
  -1   1 -14 10.3824 16.6759   5
  -1   1 -15 16.4285 21.6426   5
   1   1  15 53.1797 31.1378   5
  -1   1 -15 15.9065 23.2753   4
   1  -1  15-8.41250 11.1008   5
   1   1  15 12.8796 18.3893   3
  -1  -1 -15 7.12605 11.0282   5
  -1   1 -16 7.53718 16.0706   5
   1   1  16 4.95902 9.87785   4
  -1   1 -16-5.15309 12.4892   4
   1   1  16 3.32152 12.9202   5
   1   1  16 26.8988 26.4487   3
   1  -1  16 0.97496 8.30952   5
  -1  -1 -16-23.5606 21.8568   5
  -1   1 -17-3.79423 7.52640   5
   1   1  17-0.56120 11.9177   5
  -1  -1 -17-13.8376 18.3420   5
   1  -1  17 34.9826 25.8983   5
  -1   1 -17 33.6837 36.7595   4
   1   1  17-5.59960 14.8658   4
   1  -1  18 6.64036 13.4698   5
  -1   1 -18-7.04973 7.35124   5
   1   1  18 13.5355 16.6626   5
  -1   1 -18 11.9683 17.7668   4
  -1  -1 -18-8.26044 13.5763   5
   1   1  19-2.91190 16.1306   5
  -1   1 -19-0.29967 11.6266   4
   1  -1  19-48.3592 26.3266   5
  -1  -1 -19 13.3773 19.9872   5
  -1   1 -19-4.59389 8.55200   5
  -1  -1 -20-9.50469 14.7381   5
   1   1  20 22.6358 28.2968   5
  -1   1 -20 5.83480 13.0698   4
   1  -1  20-12.2828 6.36180   5
   1   1  21-8.43113 16.3915   5
   1  -1  21 35.9014 32.9345   5
  -1   1 -21-1.17135 15.7510   4
   1  -1  22 53.3527 34.5988   5
   1   1  22 26.8603 23.8881   5
  -1   1 -22-6.50299 22.2322   4
   1   1  23 17.5876 13.2312   5
   1  -1  23-0.51962 11.8737   5
  -1   1 -23 10.7510 25.9790   4
   1   1  24 36.3639 30.3898   5
   1  -1  24-1.01464 15.0455   5
   1   1  25 33.3698 33.1445   5
   1  -1  25 25.3553 30.2132   5
   1  -1  26 37.0735 26.0809   5
   1   1  26-2.87095 8.29502   5
   1  -1  27-12.6807 24.3746   5
   1   1  27 6.82976 32.0929   5
   1  -1  28-11.4731 9.67836   5
   1  -1  28 9.44615 23.4079   2
   1   1  28-27.8513 40.9507   5
   1   1  28 52.1600 42.4447   2
   1   1  29-2.96056 35.9430   2
   1  -1  29-25.4205 30.0926   5
   1  -1  29-6.49382 15.6071   2
   1   1  29-10.0208 12.1873   5
   1  -1  30-29.6038 26.5924   5
   1  -1  30-12.9486 20.1236   2
   1   1  30-18.0100 37.6730   2
   1   1  30-19.2157 14.5801   5
   1  -1  31-30.2231 31.6205   5
   1   1  31 24.4944 43.5895   2
   1  -1  31 25.5465 28.2313   2
   1   1  31 26.7166 25.4096   5
   1   1  32-9.51252 20.5775   5
   1   1  32 27.3005 36.4459   2
   1  -1  32 36.3652 35.1545   5
   1  -1  32-72.6270 45.5038   2
   1  -1  33-31.4378 27.5789   5
   1   1  33 33.4710 41.0291   2
   1   1  33 11.1072 39.3367   5
   1  -1  33 41.2529 51.3792   2
   1  -1  34 27.7386 28.0321   5
  -1   2  33-90.3759 62.0320   2
  -1  -2  33-10.5161 28.8255   5
  -1  -2  32-18.0099 23.3998   5
  -1   2  32-43.0121 46.9999   2
  -1   2  31 40.1883 31.2024   5
  -1  -2  31-23.8311 40.0495   2
  -1   2  31-59.9605 54.9150   2
  -1  -2  31-20.0616 23.2643   5
   1   2 -31 14.1640 24.4460   4
   1   2 -30 56.3008 51.4969   4
  -1  -2  30-0.28884 22.3932   2
  -1   2  30 26.9741 34.2486   5
  -1  -2  30-21.4679 23.5474   5
  -1   2  30 1.78648 34.6766   2
  -1  -2  29 16.8746 9.15710   5
  -1   2  29 42.5827 38.5053   2
  -1   2  29 41.3792 43.0254   5
   1   2 -29-7.99932 16.7167   4
  -1  -2  29-17.2445 44.3507   2
  -1  -2  28 25.7140 26.5609   5
  -1   2  28-2.57942 22.1348   2
   1   2 -28 0.59344 13.8469   4
  -1  -2  28-38.4624 34.5132   2
  -1   2  28 66.5825 46.7760   5
  -1  -2  27-4.16046 23.8450   2
  -1   2  27 2.93221 23.0363   5
   1   2 -27-1.86881 13.2564   4
  -1   2  27 33.4603 38.9942   2
  -1  -2  27-11.6136 17.7967   5
  -1  -2  26-11.6694 26.0594   5
  -1   2  26 21.3538 20.0219   5
  -1   2  26 9.15113 20.0918   2
   1   2 -26 35.0324 26.0361   4
  -1  -2  26-29.4749 29.6019   2
  -1  -2  25 12.8211 13.7931   5
  -1   2  25-15.8993 18.7308   2
   1   2 -25-23.3666 22.7892   4
  -1   2  25 4.27861 23.7739   5
   1   2 -24-15.9302 31.7853   4
  -1   2  24 42.6774 37.6421   5
  -1  -2  24-12.2471 16.8751   5
  -1  -2  24-43.6089 43.6435   2
  -1   2  24-34.7628 29.3100   2
  -1   2  23-16.6649 31.9046   2
  -1   2  23 48.1250 32.6380   5
   1   2 -23-63.5144 38.3607   4
  -1  -2  23 39.7251 31.4364   5
  -1  -2  23-40.2511 39.8292   2
  -1   2  22 4.68953 14.1296   2
   1  -2 -22-2.42023 13.7783   5
  -1  -2  22-35.6085 26.3391   5
  -1   2  22 25.8947 27.0300   5
   1   2 -22 8.41599 8.16518   4
  -1  -2  22-9.85025 17.8427   2
  -1  -2  21-0.89346 24.1840   2
  -1   2  21 2.89164 25.1230   2
  -1   2  21 14.5374 27.9845   5
   1   2 -21-34.9450 22.4911   4
  -1  -2  21-8.48643 21.0280   5
   1  -2 -21 1.28351 8.86937   5
  -1   2  20 24.7972 25.7148   5
   1   2 -20-3.98123 11.0189   4
  -1  -2  20-27.6249 26.0668   5
  -1   2  20-23.6572 38.4887   2
   1  -2 -20 13.7435 15.8353   5
  -1  -2  20-2.05572 22.6058   2
  -1  -2  19 15.1271 16.6554   5
   1   2 -19 4.64006 17.9027   4
  -1  -2  19-21.5963 32.1568   2
   1  -2 -19 22.4010 19.5141   5
  -1   2  19-20.3125 17.7281   4
  -1   2  19-4.37647 14.6609   5
  -1   2  19 5.10646 17.3495   2
   1   2 -19-4.85908 15.8863   5
   1  -2 -18 6.62351 12.0227   5
  -1  -2  18-22.6841 24.9765   2
   1   2 -18 1.61329 4.37108   5
  -1  -2  18-1.46639 13.7457   5
  -1   2  18 43.6691 30.8845   5
  -1   2  18-1.25435 10.2672   4
  -1   2  18-47.1329 35.9129   2
   1   2 -18 1.93825 9.30696   4
   1   2 -17 2.72363 4.63160   5
  -1   2  17 39.1193 33.5826   5
   1  -2 -17-14.9555 14.9985   5
   1   2 -17 29.6628 22.6785   4
  -1  -2  17 17.2490 17.7494   5
  -1  -2  17-5.88172 26.9556   2
   1  -2 -16-13.2344 9.71466   5
   1   2 -16-7.35572 7.09855   4
  -1  -2  16-3.59850 7.70719   5
   1   2 -16 3.22040 13.8031   5
   1   2 -15 8.58431 9.88458   4
  -1   2  15 17.3234 18.6184   3
  -1   2  15 48.7749 32.2994   5
   1  -2 -15 12.9042 21.6160   5
  -1  -2  15 67.7251 38.3819   5
   1   2 -15 32.7637 21.8745   5
  -1   2  15 2.77901 12.9893   4
   1  -2 -14-3.04131 23.6048   5
  -1   2  14-7.58647 6.25777   4
  -1   2  14 16.4182 23.9726   5
   1   2 -14-1.53195 9.20559   4
   1   2 -14 4.73326 12.2922   5
  -1  -2  14 6.42427 16.6161   5
  -1   2  14-15.0794 13.7161   3
  -1   2  13-13.6447 18.4905   3
   1   2 -13 12.9511 15.9107   5
   1   2 -13-29.0834 14.7569   4
  -1   2  13 1.93012 5.98539   4
  -1  -2  13 8.98423 15.6136   5
   1  -2 -13 5.54506 7.75076   5
   1  -2 -12-21.5102 20.8174   5
  -1  -2  12 5.14663 14.4733   5
  -1   2  12-2.96547 7.47773   4
  -1   2  12 37.5513 29.3992   5
  -1   2  12-6.29359 12.8118   3
   1   2 -12 3.65100 15.9489   4
   1   2 -12 9.57042 11.5253   5
  -1   2  11-3.65853 16.7599   3
  -1   2  11 8.05708 7.96274   4
  -1  -2  11 9.70580 10.7652   5
   1  -2 -11-13.0008 20.9669   5
   1   2 -11-6.83882 5.50247   5
   1   2 -11 6.24969 5.77901   4
  -1  -2  10 15.3192 14.9591   5
  -1   2  10 8.16897 17.5687   3
  -1   2  10 1.03836 3.80177   4
   1   2 -10 8.75619 11.5313   5
   1  -2 -10-2.03326 9.29322   5
   1   2 -10-17.7892 12.2603   4
   1   2  -9 26.6751 25.5067   4
   1   2  -9 12.1935 12.1132   5
  -1   2   9 7.54388 8.61498   4
  -1  -2   9 16.8263 18.7862   5
  -1   2   9-7.44183 4.30500   3
   1  -2  -9 7.42722 14.1400   5
   1   2  -8 18.6352 21.3984   4
  -1  -2   8 3.36664 12.3323   5
   1   2  -8 8.35324 7.80944   5
  -1  -2   8 18.1773 18.1800   2
  -1   2   8-7.74144 3.04516   4
   1  -2  -8 11.0245 17.8730   5
  -1   2   7 7.72882 8.92159   4
  -1  -2   7 9.34372 10.6419   5
   1   2  -7-5.65834 7.72366   5
  -1  -2   7 3.02158 9.49105   2
   1  -2  -7-6.40962 5.29751   5
   1   2  -7-3.65159 8.27181   4
   1   2  -6-5.30337 8.47827   4
  -1  -2   6 3.66547 4.75631   5
  -1   2   6 8.95195 7.28900   4
  -1  -2   6 8.09974 10.1556   2
  -1  -2   5 5.60842 9.07048   2
   1   2  -5-12.1243 4.78653   4
  -1  -2   5-5.79616 13.6643   5
  -1  -2   4-1.56978 5.09211   2
   1   2  -4-9.98811 9.94541   4
  -1  -2   4-3.18715 10.7659   5
  -1  -2   3-11.1134 7.80058   2
   1  -2  -3-1.93812 2.42071   1
  -1   2   3-7.34574 6.88287   2
   1   2  -3-8.61515 11.0060   4
   1   2  -2 1.88748 3.55099   4
   1   2  -2-1.78090 3.71618   2
  -1   2   2-0.60400 2.77411   1
   1  -2  -2 3.18121 4.11024   2
   1   2  -1 8.70168 10.3464   4
  -1   2   1-8.96307 6.83483   4
   1  -2   0 1.79799 3.96139   4
  -1   2   0-1.97633 2.58859   4
   1  -2   1-10.4684 10.5491   5
  -1   2  -1-3.86234 3.24121   4
   1  -2   1 0.62658 4.11114   4
   1  -2   2 8.50496 7.14210   4
   1  -2   2 6.13119 8.09243   5
  -1   2  -2 4.93402 5.82329   4
  -1   2  -3 2.31103 6.40740   4
   1  -2   3-3.78091 4.74056   4
   1  -2   3-7.43101 5.89308   5
  -1   2  -4-23.3251 16.1842   4
   1  -2   4-0.54304 4.45862   5
   1  -2   5-7.10890 6.46461   5
  -1   2  -5-23.0741 20.1821   4
  -1  -2  -6 0.85008 12.4300   5
   1  -2   6-18.5147 21.7542   5
  -1   2  -6-31.1601 21.1189   4
   1   2   6-44.7786 22.3446   3
   1  -2   7 0.91461 13.1498   5
  -1   2  -7 11.7694 20.4850   4
   1   2   7-14.3038 12.1121   3
  -1  -2  -7 27.0998 18.7686   5
   1   2   8-10.8304 8.40234   3
   1  -2   8 20.6324 17.9461   5
  -1  -2  -8 7.12463 10.7045   5
  -1   2  -8 5.76910 4.90110   4
  -1   2  -9-4.74694 7.24722   5
   1   2   9 2.44651 6.33858   3
  -1  -2  -9-4.19465 9.95637   5
   1  -2   9-11.9698 8.06664   5
   1   2   9-5.12595 20.7525   5
  -1   2  -9-10.4054 5.65289   4
  -1   2 -10-12.7371 16.3318   5
   1   2  10 8.94849 9.43066   5
   1  -2  10-7.86754 8.95111   5
  -1  -2 -10-1.67689 5.79634   5
  -1   2 -10-4.56310 8.28443   4
   1   2  10 20.4290 15.1116   3
   1   2  10 23.1225 20.5953   4
  -1   2 -11 7.01985 5.61335   4
   1  -2  11 1.19187 16.1341   5
  -1  -2 -11-17.4158 21.1999   5
   1   2  11 6.51049 9.02855   3
   1   2  11 0.37465 9.67934   4
  -1   2 -11-18.1984 14.4595   5
   1   2  11-13.2940 10.7845   5
  -1   2 -12 11.1131 9.46982   5
   1   2  12-2.08872 7.59338   3
   1   2  12-3.37406 4.70314   4
  -1  -2 -12-4.75677 17.2326   5
  -1   2 -12 6.61599 18.8691   4
   1  -2  12 4.24608 12.4961   5
   1   2  12 9.81002 21.6625   5
  -1   2 -13 45.9149 29.5524   4
  -1  -2 -13 36.5783 30.9447   5
   1   2  13 17.6340 21.0305   4
   1   2  13 37.2275 43.6486   5
   1   2  13 9.97740 21.1674   3
  -1   2 -13 47.1663 27.5875   5
   1  -2  13 52.3782 39.3704   5
   1   2  14 28.6947 32.6117   5
   1  -2  14 47.9989 35.1627   5
  -1   2 -14 36.8564 29.8521   4
   1   2  14 2.64987 17.5538   3
  -1  -2 -14 42.5953 26.4450   5
  -1   2 -14 16.0385 22.2081   5
   1   2  15 15.8871 21.9111   3
  -1   2 -15 15.7923 20.1700   5
  -1   2 -15 38.7390 34.8190   4
  -1  -2 -15 26.1715 24.4181   5
   1  -2  15 78.8682 38.9141   5
   1   2  15 31.0465 35.7860   5
   1   2  16-1.71253 15.7249   4
   1   2  16 42.6544 32.0909   3
   1  -2  16 52.9096 34.8542   5
  -1   2 -16 14.7118 22.6406   5
  -1  -2 -16 9.72405 19.8937   5
   1   2  16 51.2715 35.7615   5
  -1   2 -16 48.1181 33.0981   4
  -1   2 -17 16.4461 12.6027   5
   1  -2  17-9.19410 15.8891   5
   1   2  17 21.0129 19.0247   4
   1   2  17-4.14871 10.6005   5
  -1  -2 -17-23.6532 22.5127   5
  -1   2 -17 20.0370 14.4627   4
   1   2  18 34.0692 21.7868   5
  -1  -2 -18-4.39962 9.88964   5
   1  -2  18-12.8809 16.9675   5
  -1   2 -18 14.5783 22.9612   4
   1   2  18-17.6844 20.1428   4
  -1   2 -19-1.98060 22.0605   4
  -1  -2 -19-0.91223 11.7473   5
   1  -2  19 0.06794 6.11829   5
   1   2  19 11.5004 19.0391   5
   1  -2  20 2.23010 13.4796   5
  -1   2 -20 26.5405 24.1629   4
   1   2  20-14.7810 16.2148   5
   1   2  21 17.0254 20.9817   5
  -1   2 -21-7.57748 26.7534   4
   1  -2  21-9.95006 20.8165   5
   1   2  22-45.8037 37.9120   5
   1  -2  22 2.13802 21.2712   5
  -1   2 -22 13.4551 31.4673   4
   1  -2  23 10.2805 20.3306   5
  -1   2 -23 3.06612 14.2757   4
   1   2  23-21.2926 19.4010   5
   1   2  24-21.2737 14.8866   5
   1  -2  24-11.4631 30.6104   5
  -1   2 -24 5.25799 17.4878   4
   1   2  25-12.2363 30.0385   5
  -1   2 -25-22.6529 20.0247   4
   1  -2  25-27.4528 33.2904   5
   1   2  26-10.5844 23.7479   5
   1  -2  26-15.9185 20.8722   5
  -1   2 -26-55.4331 39.2216   4
  -1   2 -27-75.4035 40.1537   4
   1  -2  27-21.7592 30.0382   2
   1  -2  27-27.7479 40.6987   5
   1   2  27 21.5432 13.7003   2
   1   2  27-5.57713 19.3558   5
   1   2  28 20.4307 31.7031   2
   1  -2  28-71.8054 51.1088   5
   1   2  28 5.83652 17.2508   5
   1  -2  28-58.1779 42.6665   2
   1  -2  29 22.8477 33.0899   2
   1  -2  29-15.2864 36.6573   5
   1   2  29 19.0056 31.7883   5
   1   2  29-30.1987 41.5420   2
   1   2  30 45.9830 35.5795   5
   1  -2  30 34.2874 43.0445   5
   1   2  30 9.51667 35.7537   2
   1  -2  30 56.7094 50.3670   2
   1   2  31 72.4429 65.8593   2
   1   2  31 49.0772 48.5787   5
   1  -2  31 41.6899 55.4047   2
   1  -2  31-0.53205 12.0941   5
   1   2  32 26.8591 48.0115   2
   1   2  32 69.1695 42.9905   5
   1  -2  32 83.8592 57.3124   5
   1  -2  32 25.1069 33.2602   2
   1  -2  33-50.3180 47.2497   2
   1  -2  33 17.0652 31.0260   5
   1  -2  34-2.71135 19.7044   5
   1  -2  35-53.3923 45.3710   5
  -1  -3  33 10.6562 25.8559   2
  -1  -3  33-3.01295 24.1099   5
  -1   3  33-59.7805 50.7878   2
  -1  -3  32-30.3071 25.3180   5
  -1  -3  32-21.0302 44.2368   2
  -1   3  32-21.7089 36.1043   2
   1   3 -32 22.5870 34.9069   4
   1   3 -31-8.78949 14.6796   4
  -1   3  31 44.9563 50.8321   2
  -1  -3  31 30.8316 32.2365   2
  -1  -3  31-12.5185 28.2305   5
  -1  -3  30-8.85123 39.0824   2
  -1   3  30 26.0478 46.6936   2
   1   3 -30-8.50953 32.0552   4
  -1  -3  30 8.53526 15.6268   5
  -1   3  29 0.39632 21.1407   2
   1   3 -29 42.0804 34.5343   4
  -1  -3  29-21.9753 31.3208   5
  -1  -3  29-46.3525 32.4381   2
  -1  -3  28 32.1318 49.8121   2
  -1  -3  28-10.5124 27.1100   5
  -1   3  28-46.7890 41.3861   2
   1   3 -28 33.7922 42.1455   4
  -1   3  27-20.8551 35.4586   2
  -1  -3  27-0.50960 12.5220   5
  -1  -3  27-23.9548 34.5337   2
   1   3 -27 17.0050 10.1732   4
  -1  -3  26 9.85247 18.2175   5
  -1  -3  26-22.0919 39.3017   2
   1   3 -26-17.8668 38.6520   4
  -1   3  26-35.1601 42.9720   2
  -1   3  25-70.0391 52.1682   2
  -1  -3  25-83.3230 50.1741   2
   1   3 -25-28.4292 28.4234   4
  -1  -3  25-0.09054 14.0315   5
  -1  -3  24-18.1826 15.4272   5
  -1   3  24-36.9318 32.1589   2
   1   3 -24-3.28512 21.5676   4
  -1  -3  24-19.4472 32.3181   2
  -1   3  23-29.4893 38.4630   2
  -1  -3  23 2.04761 9.78665   5
   1   3 -23 1.32100 12.4315   4
  -1  -3  23 5.07050 28.4581   2
   1   3 -22 14.5940 23.5918   4
   1  -3 -22-6.75755 15.4469   5
  -1  -3  22-6.32867 11.6200   5
  -1  -3  22 52.9762 42.1506   2
  -1   3  22-18.6461 25.2866   2
  -1   3  21-27.2573 26.5478   2
   1  -3 -21 7.07169 14.6764   5
  -1  -3  21-1.59501 6.33776   5
   1   3 -21 11.3799 21.6059   4
  -1  -3  21-2.88132 17.9747   2
   1   3 -20-33.2605 25.4700   4
  -1   3  20-28.9311 22.5256   4
  -1  -3  20 16.9692 14.1369   5
  -1  -3  20-2.90838 14.9928   2
   1  -3 -20-3.03837 14.6120   5
  -1   3  20-9.62471 26.2879   2
  -1  -3  19 10.4556 15.6034   5
  -1  -3  19 23.0467 22.5602   2
   1   3 -19-13.8039 15.2691   4
  -1   3  19 15.0607 18.9438   2
  -1   3  19-13.8654 24.2699   4
   1  -3 -19 8.18293 16.5006   5
  -1   3  18-19.9026 17.2578   4
  -1   3  18-9.80784 24.5584   2
   1   3 -18 3.42120 13.6899   4
   1  -3 -18-2.46335 5.16766   5
  -1  -3  18-39.1130 32.7047   5
  -1  -3  18-11.0862 20.5333   2
  -1  -3  17-13.8644 21.0407   5
  -1  -3  17 8.81928 19.6227   2
   1   3 -17 16.1192 17.2088   4
   1  -3 -17-13.8516 5.53197   5
  -1   3  17 32.4750 20.5318   2
   1   3 -17 17.7812 7.26254   5
  -1  -3  16 33.3716 30.4397   2
   1   3 -16 3.28865 7.78558   5
  -1   3  16 15.6858 28.9189   2
   1   3 -16-22.9672 23.9470   4
  -1  -3  16-7.65235 9.96827   5
   1  -3 -16-30.0513 26.1143   5
  -1  -3  15 29.6029 26.3034   2
  -1  -3  15-4.51944 12.6309   5
   1  -3 -15 0.26960 10.4750   5
   1   3 -15-39.7073 28.3341   4
   1   3 -15-20.0163 18.1553   5
  -1   3  15 7.23058 17.3467   2
  -1   3  15 4.97987 10.6650   4
   1   3 -14-13.8988 18.7228   5
  -1  -3  14-14.9364 15.5353   2
  -1   3  14 3.70934 8.71836   4
  -1  -3  14 6.73394 7.81579   5
   1  -3 -14 1.32421 5.82398   5
  -1  -3  13-15.4351 18.3137   5
  -1   3  13 1.34491 6.94618   4
   1   3 -13-48.3248 38.7595   4
   1  -3 -13 6.22142 12.0610   5
  -1  -3  13 28.3123 24.3673   2
   1   3 -13-24.8807 22.6258   5
  -1  -3  12 6.49929 10.9424   5
   1   3 -12-23.5728 23.8757   4
   1  -3 -12 16.7783 15.6721   5
  -1  -3  12 30.9257 26.5031   2
  -1   3  12 3.72437 10.0218   4
   1   3 -12-8.41313 17.3667   5
   1  -3 -11 7.37821 12.2101   5
  -1  -3  11 18.0395 16.1703   5
  -1   3  11 34.6905 22.0962   2
  -1  -3  11-5.42115 11.8799   2
   1   3 -11 24.9154 29.4779   4
   1   3 -11-0.86393 5.73382   5
  -1   3  11 19.4779 13.6012   4
   1   3 -10 15.0137 15.8164   5
   1  -3 -10 9.36343 13.3817   5
   1   3 -10 50.6745 40.5245   4
  -1  -3  10 11.5446 13.0722   2
  -1   3  10 23.5209 24.0864   2
  -1  -3  10 75.2402 33.2800   5
  -1   3  10 24.3486 16.2047   4
  -1  -3   9 14.5521 14.6796   2
  -1   3   9 5.06901 4.72221   4
   1   3  -9 34.2313 27.7830   4
   1  -3  -9 5.95907 11.3298   5
  -1   3   9 25.7667 18.4546   2
  -1  -3   9 10.0505 21.9223   5
  -1   3   8 5.40965 14.0528   2
   1   3  -8 36.7062 23.5984   4
  -1  -3   8 22.6367 13.6860   2
  -1  -3   8 24.6535 27.1899   5
   1  -3  -7 11.2434 10.8070   1
  -1  -3   7 0.78057 11.3492   2
   1   3  -7 6.84595 12.1077   4
  -1   3   7 8.77991 16.4305   2
  -1  -3   7 14.0250 17.2354   5
  -1  -3   6 1.11062 6.84738   2
   1   3  -6 1.24822 9.96018   4
   1  -3  -6 4.60724 3.01052   1
  -1   3   6-2.17210 6.29070   2
  -1  -3   6-15.6840 14.4845   5
   1  -3  -5 1.40923 3.00656   1
  -1  -3   5 2.16868 2.82581   2
  -1   3   5-1.46111 3.36246   2
  -1  -3   5-6.36214 19.0623   5
  -1  -3   5-14.3495 13.8620   4
  -1  -3   4-15.7324 15.0184   4
  -1  -3   4-4.22822 4.71069   2
  -1   3   4 4.82830 3.43762   2
   1   3  -4-21.0417 16.6783   4
   1   3  -3-9.53946 14.5208   4
  -1   3   3-3.91103 3.16131   1
  -1   3   3-11.5290 8.46076   2
  -1  -3   3-8.16345 12.3807   4
  -1   3   2-4.59614 6.42440   1
  -1   3   2 4.19052 6.81908   4
   1   3  -2-8.22179 11.5836   4
   1   3  -1 14.7260 15.1373   4
  -1   3   1-4.57948 6.69402   4
  -1   3   0-3.37919 9.06613   4
   1   3   0 27.5504 17.4807   4
   1  -3   0 12.6139 10.7052   4
   1  -3   1 0.24072 2.63482   4
  -1   3  -1-1.95178 6.60990   4
   1  -3   2-0.58581 3.56640   4
  -1   3  -2-0.97669 6.99624   4
   1  -3   2-13.8397 15.8134   5
   1  -3   3-15.6037 17.5532   5
   1  -3   3 21.6100 14.9764   4
  -1   3  -3 0.06254 7.89501   4
   1  -3   4-20.9632 13.8818   4
  -1   3  -4 5.36869 10.9847   4
   1  -3   4-0.43136 6.64709   5
  -1  -3  -4 7.99068 6.68484   1
   1  -3   5 10.6114 18.5809   5
   1  -3   5-12.5346 15.4220   4
  -1  -3  -5-24.1922 21.8620   3
  -1   3  -5 29.8874 21.5382   4
  -1   3  -6-7.81992 6.73897   4
  -1  -3  -6 21.1324 12.5408   3
   1  -3   6-2.62389 9.12734   4
   1  -3   6 15.5912 16.4953   5
  -1   3  -7-16.3002 16.9312   4
  -1  -3  -7 6.95368 9.46192   5
  -1  -3  -7-9.94565 12.1986   3
   1  -3   7 1.14473 10.4198   5
   1  -3   7 2.48370 10.0317   4
  -1   3  -8-7.86916 12.4531   4
   1  -3   8-5.43882 11.1726   4
  -1  -3  -8 17.2964 23.7241   3
  -1  -3  -8 26.0216 21.5926   5
   1  -3   8 19.6451 24.3481   5
  -1  -3  -9 48.8634 28.9181   3
   1  -3   9 22.1274 20.7132   5
   1  -3   9 13.3983 11.4426   4
  -1  -3  -9 6.11252 21.2042   5
  -1   3  -9-0.41282 10.7128   4
  -1   3 -10-7.94384 6.31525   5
  -1   3 -10-1.25156 6.54036   4
  -1  -3 -10 38.8061 22.9484   3
   1  -3  10 7.10657 12.2169   5
  -1  -3 -10 34.8999 26.5569   5
  -1   3 -11-10.1383 19.8970   4
   1   3  11-10.4699 21.8614   3
  -1   3 -11-4.42359 18.4568   5
  -1  -3 -11 18.7686 18.2340   5
   1  -3  11 12.3577 9.18628   5
  -1   3 -12-9.06561 19.0971   4
  -1  -3 -12-15.1774 22.9808   5
   1  -3  12-29.2668 27.2519   5
   1   3  12-29.8482 26.2373   3
  -1   3 -12 15.1930 11.6182   5
   1   3  12 7.34346 9.28156   4
  -1   3 -13 26.8779 24.1021   4
   1   3  13-4.00683 10.7608   4
   1   3  13-24.7690 28.4248   3
   1  -3  13 23.5608 24.5104   5
  -1  -3 -13 27.6708 18.1759   5
  -1   3 -14 24.0702 18.1936   4
  -1  -3 -14-18.9476 19.5252   5
  -1   3 -14 0.89354 11.4064   5
   1  -3  14 28.2366 23.1001   5
   1   3  14-46.2980 30.8631   3
  -1   3 -15 2.64330 19.7741   4
   1  -3  15 17.5372 19.2457   5
  -1  -3 -15 32.4119 24.6870   5
   1   3  15-14.7212 17.1751   3
  -1   3 -15-1.77915 10.2558   5
  -1  -3 -16 10.1710 19.4426   5
   1  -3  16 9.68902 13.2174   5
  -1   3 -16 13.5559 26.7084   4
   1   3  17-10.1696 10.0102   4
  -1   3 -17 27.2703 23.1565   4
   1  -3  17 17.7955 25.8410   5
  -1  -3 -17 27.9890 26.1205   5
   1  -3  18-6.96159 10.1168   5
  -1   3 -18 1.70506 16.8360   4
  -1  -3 -18 4.81369 21.3091   5
   1   3  18-2.99822 5.95378   4
  -1   3 -19-4.07674 8.46307   4
   1  -3  19-15.4260 11.7871   5
   1  -3  20 23.9670 15.3497   5
  -1   3 -20 8.16637 13.4757   4
  -1   3 -21-2.17981 23.5858   4
   1  -3  21-10.1855 18.5378   5
   1  -3  22-0.68050 22.1132   5
  -1   3 -22 6.07603 23.6076   4
   1  -3  23-2.05758 13.9646   5
  -1   3 -23 97.2821 44.2823   4
   1  -3  24 9.21195 27.2765   5
  -1   3 -24 20.4621 20.1090   4
  -1   3 -25-1.72843 22.4063   4
   1  -3  25-5.17416 19.5991   2
   1  -3  25 8.01447 16.7306   5
   1  -3  26-8.89799 13.8366   5
   1   3  26-32.8270 25.4587   2
   1  -3  26-1.67621 9.16620   2
  -1   3 -26 18.2860 17.5175   4
  -1   3 -27 9.62313 9.23447   4
   1   3  27-17.6239 33.6596   2
   1  -3  27 21.4766 24.6261   2
   1  -3  27-2.10021 20.3772   5
  -1   3 -28-41.7273 36.8886   4
   1  -3  28-10.7571 26.7495   5
   1  -3  28 14.9389 29.5233   2
   1   3  28 59.9541 51.2768   2
  -1   3 -29-35.6609 34.4800   4
   1   3  29 15.8373 42.8914   2
   1  -3  29-2.70498 20.4263   5
   1  -3  29 35.7491 36.3506   2
   1   3  30-12.0956 16.6620   2
   1  -3  30 20.5061 20.3100   2
   1  -3  30 22.1936 20.4415   5
   1  -3  31-46.8064 46.0742   2
   1   3  31 4.48823 31.6048   2
   1  -3  31-19.8779 25.6734   5
   1  -3  32-43.5712 40.0686   5
   1  -3  32-54.2004 55.0954   2
   1   3  32 45.0221 44.3602   2
   1  -3  33-31.7072 23.7468   5
   1  -3  34-20.9877 37.7663   5
  -1  -4  34-34.7342 31.7495   5
  -1  -4  33-20.8915 43.2946   2
  -1  -4  33-52.3751 38.5656   5
  -1  -4  32-18.5017 48.3346   2
  -1   4  32-2.55178 13.9160   2
  -1  -4  32-40.2295 39.7523   5
  -1  -4  31 37.1565 32.9133   5
  -1   4  31-23.1844 27.4500   2
   1   4 -31-1.47708 19.5286   4
  -1  -4  31-3.08962 32.6082   2
  -1   4  30-17.5353 44.4027   2
   1   4 -30-19.9714 36.4319   4
  -1  -4  30 12.3210 29.3047   2
  -1  -4  30-8.19021 17.5417   5
  -1  -4  29 7.26151 23.2683   5
  -1   4  29 12.7691 9.72105   2
   1   4 -29-8.34927 19.1173   4
  -1  -4  29-45.1309 34.4736   2
  -1  -4  28 3.23725 8.78481   5
   1   4 -28 5.40147 39.7079   4
  -1   4  28-12.3994 42.3939   2
  -1  -4  28-52.3608 56.3359   2
   1   4 -27 38.9766 32.6867   4
  -1   4  27-25.4288 37.0226   2
  -1  -4  27-43.9471 37.3941   2
  -1  -4  27-17.9636 30.6709   5
  -1  -4  26-26.1906 21.8750   5
  -1  -4  26-41.3767 34.0595   2
  -1   4  26 1.84678 16.0737   2
  -1  -4  25-8.66460 17.1136   5
  -1  -4  25-0.97207 11.8929   2
   1   4 -24-11.3851 26.6906   4
  -1  -4  24-45.0404 38.4715   2
  -1  -4  24-17.9792 8.09614   5
  -1   4  24 8.68236 21.3628   2
  -1  -4  23-1.12908 18.1918   5
  -1   4  23-18.9006 41.9539   2
  -1  -4  23-15.9809 26.9714   2
   1   4 -23-1.89142 16.0411   4
  -1  -4  22 65.0731 39.6723   5
  -1  -4  22-0.44473 20.7949   2
  -1   4  22 5.67820 20.9193   2
   1   4 -22 22.0189 29.8642   4
  -1  -4  21 8.66637 16.0630   2
  -1  -4  21 17.6202 18.8592   5
  -1   4  21-18.9285 13.4158   2
   1   4 -21-3.29082 12.4513   4
   1  -4 -20 22.9602 24.0762   5
  -1   4  20-11.4497 13.5400   2
  -1  -4  20-45.0349 34.8639   2
  -1  -4  20-37.4922 35.5773   5
   1   4 -20-25.9131 20.2857   4
  -1   4  20 5.32698 12.5802   4
   1   4 -19-5.10793 16.7704   4
  -1  -4  19-6.73318 17.5373   2
  -1   4  19-22.6511 19.1662   4
  -1   4  19 20.5430 28.0588   2
  -1  -4  19-13.5977 18.9448   5
   1  -4 -19 19.7816 18.5784   5
   1  -4 -18 2.51264 13.4278   5
  -1  -4  18-33.5474 26.8604   2
   1   4 -18-5.32850 17.0190   4
  -1   4  18 3.40521 14.9102   2
  -1  -4  18 24.1379 23.4593   5
   1  -4 -17-4.02807 15.0559   5
  -1  -4  17-18.4730 17.9998   2
  -1  -4  17 12.9374 22.4292   5
   1   4 -17-32.6113 28.1050   4
  -1   4  17 3.76810 17.9277   2
   1   4 -16-27.5117 25.1283   4
  -1   4  16 12.4780 6.80851   2
  -1  -4  16-18.9251 16.7014   5
  -1  -4  16 10.6441 13.3206   2
  -1   4  16-18.5244 13.2809   4
   1  -4 -16-21.6112 19.0459   5
   1   4 -15-23.1231 29.5596   4
  -1  -4  15 0.43084 13.0464   2
  -1   4  15-23.6478 23.6189   2
  -1  -4  15 8.66149 17.7345   5
   1  -4 -15-2.07452 15.7088   5
  -1   4  15 15.2032 12.7409   4
   1  -4 -15 21.2102 33.5384   3
  -1  -4  14 21.2811 14.9257   5
  -1  -4  14-1.04335 9.43579   2
   1  -4 -14 5.98498 16.8162   5
  -1   4  14 9.20417 9.98472   4
   1  -4 -14-1.85929 8.26580   3
   1  -4 -13-2.34783 7.32549   5
  -1   4  13 0.49904 4.71722   4
   1  -4 -13-0.88516 10.8693   3
  -1  -4  13-14.8941 17.5114   5
  -1  -4  13-4.33547 10.1127   2
  -1  -4  12-8.88969 16.8590   2
   1   4 -12-22.9906 17.4754   4
   1  -4 -12-27.7071 17.2663   5
  -1   4  12 6.34208 7.75761   4
  -1  -4  12-3.22516 18.6642   5
  -1  -4  12-2.75613 20.4540   4
   1  -4 -12 6.76357 6.66688   3
  -1   4  11-3.67251 5.33902   2
  -1   4  11 0.73428 4.13630   4
   1  -4 -11 5.24185 11.6708   1
   1  -4 -11 2.81047 22.0162   5
  -1  -4  11 4.09798 4.77713   5
  -1  -4  11-6.69794 6.12627   4
   1   4 -11 3.00229 11.8169   4
  -1  -4  11-6.39688 12.5830   2
  -1   4  10-5.52865 8.46589   2
   1  -4 -10 13.4923 14.7504   1
   1   4 -10 9.67267 18.2362   4
   1  -4 -10 23.5118 26.9636   5
  -1  -4  10 20.4009 21.2541   5
  -1  -4  10 13.1271 15.0445   4
  -1  -4  10-9.65150 8.08411   2
  -1   4  10 5.33602 10.8850   4
   1  -4  -9-2.11889 9.74868   1
  -1   4   9-8.66595 13.2137   2
  -1  -4   9-8.19405 9.79440   2
   1   4  -9 2.44778 14.4739   4
  -1  -4   9 5.35600 12.8593   4
  -1  -4   9 24.2217 26.0108   5
  -1  -4   8-4.85536 12.1217   4
  -1  -4   8-4.62054 4.63807   5
  -1   4   8-16.7524 12.3756   2
   1  -4  -8 9.77855 3.58024   1
   1   4  -8 7.62530 6.42685   4
  -1  -4   8-3.02274 6.79283   2
  -1   4   7 7.31784 12.0797   2
   1  -4  -7-8.36102 10.9175   1
   1   4  -7 7.62935 18.8680   4
  -1  -4   7 20.2020 17.2002   4
  -1  -4   7-6.59018 10.1363   5
  -1  -4   7 1.49427 3.36679   2
   1   4  -6 1.67574 14.5550   4
  -1  -4   6-1.97319 13.8732   4
  -1   4   6 1.87998 7.48668   2
  -1  -4   6 17.2730 27.3640   5
  -1  -4   6 0.29977 5.52236   2
  -1  -4   5-11.3816 16.3247   5
  -1   4   5-3.40496 4.87884   2
  -1  -4   5-10.2077 12.7920   4
   1   4  -5-10.4388 17.8115   4
  -1  -4   5-9.91207 7.36126   2
   1   4  -4-8.94651 12.6963   4
  -1  -4   4-1.28399 4.59154   4
  -1   4   3 3.95957 11.4003   4
  -1   4   3-3.40855 3.31495   1
   1   4  -3-4.79465 7.18616   4
  -1   4   2 5.15454 4.66488   4
  -1   4   2 7.21019 8.76476   1
   1   4  -2-11.2118 14.1137   4
  -1   4   1-12.3666 12.7412   4
   1   4  -1 8.13473 4.87484   4
  -1   4   0-4.21861 6.43604   4
   1   4   0-3.89563 13.0348   4
   1   4   1 1.60588 19.2789   4
  -1   4  -1 0.41530 3.42151   4
   1   4   1 1.32755 3.04326   1
   1  -4   1 2.61729 13.5159   4
   1  -4   2 1.07776 8.20462   5
   1  -4   2 7.30295 14.5387   4
  -1   4  -2-2.71986 3.27906   4
   1  -4   3-6.90224 12.3402   5
   1  -4   3-1.94953 3.71732   4
  -1   4  -3-0.76858 13.7354   4
   1  -4   4-10.4665 14.4119   5
   1  -4   4-7.54080 11.6359   4
  -1   4  -4 6.44427 8.69435   4
   1  -4   5-15.4715 19.6837   5
   1  -4   5-4.66271 13.7349   4
  -1   4  -5-8.30682 11.8361   4
   1  -4   6-10.2850 14.5532   4
   1  -4   6-4.66282 15.3375   5
  -1  -4  -6-3.71385 3.01431   1
  -1   4  -6-2.45237 7.00793   4
  -1  -4  -6-36.7249 25.6126   3
  -1   4  -7-13.3786 4.65824   4
  -1  -4  -7 10.3271 11.8062   1
   1  -4   7-16.4709 21.3173   4
  -1  -4  -7-16.5413 20.0926   3
   1  -4   7 9.31193 18.7564   5
  -1   4  -8-27.4906 19.9414   4
   1  -4   8 21.7239 22.8026   5
   1  -4   8-12.7887 16.9688   4
  -1  -4  -8 11.1082 13.0362   3
   1  -4   9 36.7763 25.5664   5
  -1   4  -9-0.50819 28.4029   4
  -1  -4  -9 23.9900 24.4263   5
   1  -4   9-14.5998 20.8254   4
  -1  -4  -9 22.2896 26.0201   3
   1  -4  10 5.15118 9.74966   5
   1  -4  10-3.78156 7.61701   4
  -1   4 -10-12.1408 18.1293   4
   1  -4  11-2.81650 14.8427   4
  -1   4 -11-16.7999 24.6438   5
   1  -4  11-15.7559 15.1926   5
  -1   4 -11-4.12547 24.3772   4
  -1  -4 -11 8.01520 18.9179   5
  -1   4 -12-4.77052 14.5806   5
  -1  -4 -12-4.54889 12.8620   5
   1  -4  12-39.1699 26.7321   5
  -1   4 -12-17.9223 26.0814   4
   1  -4  12-1.06848 15.1068   4
   1  -4  13-16.9799 17.6511   5
  -1   4 -13-40.3124 26.7614   4
   1   4  13 7.14883 10.1008   4
  -1  -4 -13-8.82260 18.9660   5
   1  -4  14 0.55133 14.0759   5
  -1  -4 -14 8.37029 11.7107   5
  -1   4 -14-25.0765 24.0624   4
  -1   4 -15-2.27322 12.6957   4
   1  -4  15 2.52182 16.4620   5
  -1  -4 -15-9.31476 18.1561   5
  -1  -4 -16-29.8687 28.0792   5
  -1   4 -16-4.02410 7.70995   4
   1  -4  16 8.12313 14.0325   5
   1  -4  17 18.1817 13.3492   5
   1   4  17-5.29079 5.09657   4
  -1   4 -17-13.7075 14.9382   4
   1   4  18 30.9828 20.2393   4
   1  -4  18-2.73054 18.9635   5
  -1   4 -18 0.97276 21.4470   4
  -1   4 -19 26.0995 32.1652   4
   1  -4  19-18.5812 22.5289   5
   1  -4  20 30.6824 33.9147   5
  -1   4 -20 20.8787 15.3263   4
  -1   4 -21 7.02626 28.1532   4
   1  -4  21 45.4125 35.7205   5
  -1   4 -22-15.2350 14.8444   4
   1  -4  22 4.12613 20.2131   5
   1  -4  23 14.0929 21.3251   2
   1  -4  23 36.4841 41.5551   5
  -1   4 -23-0.67982 20.4446   4
   1   4  24 61.0174 40.2015   2
   1  -4  24-29.9164 21.6135   5
  -1   4 -24-14.0653 25.6381   4
   1  -4  24 57.7700 40.0913   2
   1   4  25-77.7358 42.8619   2
  -1   4 -25-42.9171 30.6265   4
   1  -4  25-36.4311 26.6812   2
   1  -4  26 2.30897 18.6636   5
  -1   4 -26-17.6718 39.6147   4
   1  -4  26-0.22411 10.1060   2
   1   4  26-11.2780 19.3692   2
   1  -4  27 12.4220 25.2220   2
  -1   4 -27 0.62910 15.1248   4
   1   4  27-4.64856 24.2188   2
   1  -4  27 35.1762 32.8309   5
   1   4  28 72.8065 46.5426   2
   1  -4  28 59.8290 38.9433   2
   1  -4  28-0.36574 23.5145   5
  -1   4 -28 24.9900 25.2780   4
  -1   4 -29 40.1034 42.4289   4
   1  -4  29 12.8277 9.91813   5
   1  -4  29-8.89250 23.5219   2
  -1   4 -30-36.7226 30.0249   4
   1  -4  30 24.8428 38.0040   2
   1  -4  30-15.4515 24.4244   5
   1   4  30 13.6088 36.3570   2
   1   4  31-5.83097 14.9327   2
  -1   4 -31-45.2316 38.6389   4
   1  -4  31 3.50509 36.4377   5
   1  -4  31-7.55868 33.7063   2
   1  -4  32-18.7073 47.8814   2
   1   4  32 91.2310 60.6344   2
   1  -4  32-37.0948 46.6403   5
   1  -4  33 7.85667 32.1197   5
   1  -4  34-59.8898 56.7935   5
  -1  -5  33-18.5283 25.2796   5
  -1   5  32 25.6506 22.3458   2
  -1  -5  32-17.1005 35.5626   5
  -1  -5  32-26.6599 34.2145   2
  -1  -5  31 0.13621 10.9796   5
  -1  -5  31 15.4584 26.0803   2
  -1   5  31-5.78912 26.6347   2
  -1   5  30 110.096 65.9561   2
  -1  -5  30-33.6145 49.4251   2
  -1  -5  30 54.8163 29.0848   5
   1   5 -30 59.0342 36.9137   4
  -1  -5  29-31.6690 27.0067   5
   1   5 -29 24.8327 35.2363   4
  -1   5  29 18.7843 20.6763   2
  -1  -5  29-6.32699 25.1061   2
  -1  -5  28-31.8347 42.8444   2
  -1   5  28-12.4835 20.9426   2
  -1  -5  28-41.1038 11.5502   5
   1   5 -28-0.55580 24.3551   4
  -1  -5  27-11.9017 23.7257   5
  -1   5  27-70.3467 46.1317   2
   1   5 -27 18.3022 30.9735   4
  -1  -5  27-13.4838 27.5200   2
   1   5 -26 42.4181 36.2907   4
  -1  -5  26-0.97804 12.0775   5
  -1  -5  26-67.9259 48.5095   2
  -1   5  26-48.3918 49.5867   2
  -1  -5  25 25.3155 23.7792   5
  -1   5  25-23.4587 35.4716   2
  -1  -5  25-3.79029 25.6357   2
   1   5 -25 14.6903 28.1439   4
  -1  -5  24-20.2452 20.8997   2
   1   5 -24 12.3048 27.4624   4
  -1   5  24-47.1495 41.0154   2
  -1  -5  24-10.6281 18.0349   5
   1   5 -23-12.3787 20.3885   4
  -1  -5  23 4.30219 13.0382   5
  -1  -5  23-2.58016 28.2438   2
  -1   5  23 6.96200 16.8829   2
   1   5 -22-26.7403 25.3678   4
  -1  -5  22-53.0910 44.1095   2
  -1  -5  22 33.5495 28.4305   5
  -1   5  22-31.4909 30.0394   2
  -1  -5  21 22.5539 19.4163   5
  -1  -5  21 2.70314 14.1151   2
  -1   5  21-25.8633 24.8888   2
   1   5 -21-9.53235 20.5873   4
  -1  -5  20-14.7506 18.8259   5
  -1  -5  20-8.80023 26.6351   2
  -1   5  20 16.7308 20.8471   2
   1   5 -20-5.78736 18.0274   4
  -1   5  20-9.17860 15.5007   4
  -1  -5  19 11.7358 19.2242   2
   1   5 -19-23.2909 34.7157   4
  -1   5  19-7.74205 18.9678   2
  -1   5  19-0.91109 10.1164   4
  -1  -5  19-24.1508 22.7217   5
   1   5 -18-16.7248 18.2889   4
  -1   5  18-8.27390 18.5420   2
  -1  -5  18 25.2179 27.6052   5
  -1  -5  18-4.51369 18.5621   2
  -1  -5  17 4.05143 14.5540   5
   1   5 -17-26.8240 27.7253   4
   1  -5 -17-1.46798 8.53231   5
  -1   5  17 16.8326 8.01791   2
  -1  -5  17-37.3676 31.1641   2
   1  -5 -16 35.0730 39.3314   3
   1  -5 -16 6.69823 12.1703   1
  -1  -5  16-13.3761 15.3426   5
  -1  -5  16 0.72271 21.1118   2
  -1   5  16 28.2362 22.9027   2
   1  -5 -16-10.5877 20.2362   5
  -1   5  16 15.7991 13.6248   4
  -1   5  15 2.37000 11.6126   4
   1  -5 -15 5.18866 14.7926   1
   1  -5 -15 102.341 52.6961   3
  -1   5  15 64.9444 38.1957   2
   1   5 -15-24.5982 26.0259   4
   1  -5 -15 14.7057 12.1892   5
  -1  -5  15-16.1340 15.1200   2
  -1  -5  15 16.5850 25.0702   5
   1  -5 -14 28.6345 41.7376   3
  -1  -5  14 44.6888 27.0404   5
  -1   5  14 5.21940 6.29009   4
  -1  -5  14 28.2336 17.9396   2
   1  -5 -14 14.0654 20.8854   5
   1  -5 -14 2.96932 17.5295   1
   1   5 -14-7.43842 25.3856   4
   1  -5 -13-20.6825 5.86493   5
   1  -5 -13-2.82763 23.5267   3
  -1  -5  13-20.5302 23.4409   2
  -1   5  13 2.39399 8.33446   4
  -1  -5  13-18.1280 14.0303   5
   1  -5 -13 20.0453 19.2054   1
   1   5 -12 3.49209 21.5519   4
  -1  -5  12 39.1756 30.2595   5
   1  -5 -12-11.4666 10.0168   1
  -1  -5  12-8.34149 8.73844   2
   1  -5 -12 2.60027 15.7491   3
  -1   5  12 0.39675 9.26560   4
   1  -5 -12 14.5277 23.3860   5
   1  -5 -11-41.2881 33.4137   3
  -1  -5  11 13.5312 12.1601   5
   1  -5 -11-11.7323 15.3483   1
  -1  -5  11-9.13158 16.6590   2
   1   5 -11 6.86185 9.59967   4
  -1   5  11-41.1896 27.8433   2
   1  -5 -11 24.8282 29.1878   5
  -1  -5  10-1.64792 10.8548   4
   1   5 -10-2.66486 26.2398   4
   1  -5 -10 3.19499 16.9657   3
  -1  -5  10 6.83923 15.6514   5
  -1  -5  10 0.14549 8.16737   2
  -1   5  10 6.32753 13.5568   2
   1  -5 -10 1.42039 7.04926   1
  -1  -5   9-20.0894 23.4187   4
  -1  -5   9 2.60156 7.90972   2
  -1  -5   9-13.3659 17.1790   5
  -1   5   9-17.0913 12.7058   2
   1  -5  -9 1.04053 10.6573   1
   1   5  -9 19.3531 15.5186   4
   1   5  -8-26.3128 19.1073   4
  -1  -5   8 16.3919 13.6034   4
  -1  -5   8-2.15470 7.93772   2
  -1  -5   8-12.6099 14.2877   5
  -1   5   8-6.00475 11.1245   2
  -1  -5   7-2.88195 8.10622   5
  -1  -5   7 8.34433 12.8600   4
  -1   5   7-2.61305 11.3417   2
  -1  -5   7-13.8147 12.2761   2
   1   5  -7-17.6958 21.0523   4
  -1  -5   6-12.3999 19.5531   5
  -1   5   6-11.1028 13.1457   2
  -1  -5   6 17.6874 15.2966   4
   1   5  -6-12.4161 17.9413   4
   1   5  -5-12.5109 8.80216   4
  -1  -5   5 3.39786 7.51328   4
  -1  -5   5 0.99779 12.5307   5
  -1   5   4 5.06561 6.04282   1
  -1   5   4 5.90643 9.30688   4
   1   5  -4-0.89766 8.43564   4
  -1   5   3 4.97624 9.25883   4
   1   5  -3-12.2170 13.7100   4
  -1   5   3 0.37471 3.10123   1
   1   5  -2-7.30624 18.1846   4
  -1   5   2-10.9845 10.8734   4
  -1   5   2-4.51673 9.93213   1
  -1   5   1-4.62105 10.5417   4
   1   5  -1-0.60496 13.6837   4
  -1   5   0-7.31105 15.6210   4
   1   5   0-1.80972 10.4773   4
   1   5   1 0.32435 1.63735   1
   1   5   1-2.47401 5.94703   4
  -1   5  -1-9.49113 14.3358   4
  -1   5  -2-14.3234 11.3738   4
   1   5   2 7.29599 18.1765   4
   1  -5   2-39.8743 31.0296   5
   1  -5   3 8.23261 11.8248   5
  -1   5  -3 1.00261 7.79410   4
   1   5   3-2.72193 2.69994   2
   1  -5   3 13.3142 15.8224   4
  -1   5  -4-1.85488 4.74104   4
   1  -5   4-8.12331 11.7299   4
   1  -5   4 0.44605 1.32642   2
   1  -5   4-19.2817 17.5213   5
  -1   5  -5-10.6993 14.0959   4
   1  -5   5-6.29947 5.41048   4
   1  -5   5-3.56390 12.1123   5
   1  -5   5-2.60173 2.46801   2
   1  -5   6-2.08670 6.15214   4
  -1   5  -6-5.31794 14.8266   4
   1  -5   6-1.55002 10.1993   5
   1  -5   7-2.09288 8.86272   4
   1  -5   7-12.2945 19.3494   5
  -1  -5  -7-26.2722 30.3776   3
  -1   5  -7-1.92778 9.26317   4
  -1  -5  -8 2.83026 6.70931   1
   1  -5   8 19.0833 18.4276   4
  -1   5  -8 18.2286 10.0440   4
   1  -5   8 16.2627 19.4275   5
   1  -5   9 4.91757 14.3736   5
  -1   5  -9-26.3381 23.8813   4
  -1  -5  -9-6.66147 9.20215   1
  -1  -5 -10 3.54232 8.18589   1
   1  -5  10 16.3210 21.6283   4
  -1   5 -10-14.5896 25.2080   4
   1  -5  10 29.7054 26.3127   5
  -1  -5 -10 3.34478 15.8159   5
  -1   5 -11-22.2894 19.5171   4
   1  -5  11 2.66830 19.1077   4
   1  -5  11-21.3179 21.8919   5
  -1  -5 -11-8.92811 12.9203   1
  -1  -5 -11 6.98074 12.7982   5
   1  -5  12-7.46875 22.5700   5
  -1   5 -12-26.2352 28.3036   4
  -1  -5 -12-5.53632 12.7673   5
  -1  -5 -12 36.8710 34.7907   3
  -1  -5 -13 40.0520 31.6406   5
  -1   5 -13 7.87658 13.4771   4
   1  -5  13 15.2189 23.6596   5
  -1  -5 -13 76.8767 39.0478   3
   1  -5  14-8.13987 8.91538   5
  -1   5 -14 14.3125 11.9884   4
   1  -5  15 40.2427 33.2372   5
  -1   5 -15-0.66544 14.1345   4
   1   5  16 17.1341 21.0861   4
   1  -5  16 20.4476 21.2229   5
  -1   5 -16-4.70422 11.8520   4
   1  -5  17-13.7624 15.6140   5
  -1   5 -17 25.8464 11.7324   4
   1   5  17 26.1999 16.6875   4
  -1   5 -18-8.90020 18.9538   4
   1   5  18-17.0488 13.9703   4
   1  -5  18 8.63342 6.93795   5
   1  -5  19-9.72088 13.2610   2
   1  -5  19 4.87989 11.2611   5
  -1   5 -19 14.5837 13.6146   4
   1  -5  20-18.0972 24.2099   5
  -1   5 -20 13.0299 21.4619   4
   1  -5  20-1.82092 15.9161   2
   1  -5  21 1.69907 22.5494   2
  -1   5 -21 23.3702 21.7237   4
   1   5  21-26.9517 27.2605   2
   1  -5  21 14.0230 27.0058   5
   1  -5  22 69.8071 49.9468   5
  -1   5 -22 6.46774 22.3511   4
   1  -5  22-27.0160 32.2468   2
   1   5  22 31.0260 32.7324   2
   1  -5  23-0.73910 9.05253   2
   1  -5  23-4.09004 21.0089   5
  -1   5 -23 29.8999 38.5706   4
   1   5  23-8.47248 14.8726   2
   1  -5  24 31.1537 36.7299   5
   1   5  24-13.9033 16.8926   2
   1  -5  24 20.0732 8.66122   2
  -1   5 -24-20.4788 21.1252   4
  -1   5 -25-3.57166 25.9383   4
   1  -5  25-34.0987 35.1462   2
   1   5  25 0.54015 23.4725   2
   1  -5  25-5.36020 19.4598   5
   1  -5  26-9.04782 19.1893   5
   1  -5  26-43.6104 34.8400   2
  -1   5 -26-22.7272 29.4340   4
   1   5  26-31.1072 34.6951   2
   1   5  27 21.1470 27.3884   2
   1  -5  27-20.9278 21.9125   5
   1  -5  27 14.7398 26.1376   2
  -1   5 -27-39.3026 30.3288   4
   1   5  28 4.72897 13.4527   2
   1  -5  28-22.4560 32.5004   5
   1  -5  28-5.71824 14.2534   2
  -1   5 -28-16.4533 35.8054   4
  -1   5 -29 53.5815 43.9301   4
   1   5  29 9.10415 15.8075   2
   1  -5  29-9.66137 19.4759   2
   1  -5  29 15.2163 20.8956   5
  -1   5 -30 46.4268 37.6887   4
   1  -5  30-37.0819 41.9450   5
   1   5  30-25.0350 13.7727   2
   1  -5  30-33.6107 39.9593   2
   1  -5  31-15.7045 19.1105   2
   1   5  31 31.2391 35.4944   2
   1  -5  31 9.47068 26.2576   5
   1  -5  32 18.6706 19.4391   5
   1  -5  32-76.8730 48.3491   2
   1  -5  33-6.18711 13.1412   5
  -1  -6  32-42.2840 42.0328   2
  -1  -6  32 60.9157 43.5756   5
  -1  -6  31-1.45273 10.5220   5
  -1   6  31-61.9093 52.1013   2
  -1  -6  31-29.0453 25.4456   2
  -1  -6  30-15.9848 33.8770   2
  -1  -6  30-36.4322 33.2471   5
  -1   6  30-95.6213 63.0424   2
  -1   6  29-11.3440 13.4577   2
  -1  -6  29-36.8638 19.8477   2
   1   6 -29 25.1752 27.6519   4
  -1  -6  29 6.06881 9.05869   5
   1   6 -28 29.9533 34.0173   4
  -1   6  28-46.4493 41.8991   2
  -1  -6  28 24.8987 27.9230   2
  -1  -6  28 35.5660 31.0182   5
  -1   6  27-46.8408 39.5386   2
  -1  -6  27 4.62822 18.9331   2
   1   6 -27 18.3587 21.7952   4
  -1  -6  27 26.4579 37.6966   5
   1   6 -26 28.9926 37.4641   4
  -1  -6  26 29.5673 29.5182   5
  -1  -6  26 9.58255 8.57443   2
  -1   6  25-21.5135 17.1986   2
  -1  -6  25 35.5024 24.0282   5
  -1  -6  25-69.9586 45.9141   2
   1   6 -25-16.8303 12.6783   4
  -1  -6  24-20.0039 21.0886   5
  -1  -6  24-45.3782 39.4405   2
   1   6 -24-14.1703 27.2281   4
  -1   6  24-18.7712 31.4718   2
   1   6 -23 1.13455 17.9992   4
  -1  -6  23-2.58574 9.17688   5
  -1   6  23-48.5706 42.1297   2
  -1  -6  23-53.8447 41.0078   2
  -1  -6  22 15.3710 25.6669   5
  -1  -6  22-22.7186 22.8506   2
   1   6 -22-21.2082 24.3158   4
  -1   6  22-50.8096 42.8372   2
  -1  -6  21 8.26089 17.0807   5
   1   6 -21 36.5914 33.7944   4
  -1  -6  21-12.2872 25.0108   2
  -1   6  21-13.5033 23.3909   2
  -1  -6  20-36.2862 31.5952   5
  -1  -6  20-28.3560 28.0096   2
  -1   6  20 16.7726 26.0055   2
   1   6 -20-7.36229 18.3619   4
  -1   6  19-5.84819 24.9777   2
   1   6 -19 10.1780 19.9564   4
  -1  -6  19 22.3576 19.0595   2
  -1  -6  19 20.9614 13.4701   5
  -1  -6  18-17.7134 17.0392   5
   1   6 -18-7.04250 16.3588   4
   1  -6 -18-10.2626 22.2385   1
  -1   6  18-27.7919 15.8729   2
  -1  -6  18-7.23338 21.7679   2
   1  -6 -17 19.2749 23.7078   1
  -1  -6  17 6.33589 7.81966   5
  -1  -6  17 6.11712 9.87750   2
   1  -6 -17 10.6283 25.2872   3
   1   6 -17-11.8871 23.9670   4
  -1   6  17-11.8923 16.9099   2
   1  -6 -16 47.2074 36.7312   3
  -1   6  16 15.1012 13.2368   4
  -1  -6  16 4.51361 14.0589   5
   1  -6 -16-7.93001 12.3243   1
  -1  -6  16-28.1320 6.76207   2
  -1   6  16-17.5504 18.3593   2
   1   6 -16-42.8380 35.8324   4
  -1   6  15-0.81216 9.41896   2
  -1  -6  15 14.5509 10.7458   2
  -1  -6  15-4.30403 15.9406   5
  -1   6  15 4.47591 7.84411   4
   1  -6 -15 25.4644 34.9223   3
   1  -6 -15-25.3792 21.1519   1
  -1  -6  14-15.5234 30.0759   5
   1  -6 -14 35.6426 28.0041   3
  -1   6  14 2.41735 3.97618   4
   1   6 -14-37.0445 31.2080   4
   1  -6 -14-3.99303 8.12872   1
  -1  -6  14-12.0218 19.7934   2
  -1  -6  13 9.84913 15.0530   2
  -1   6  13 10.3328 12.4905   4
   1  -6 -13-11.1040 10.3863   1
  -1  -6  13 14.6067 21.0966   5
   1  -6 -13 7.79327 11.2282   3
  -1  -6  12 19.4094 18.7795   5
   1  -6 -12 24.4901 20.5368   3
  -1  -6  12-9.17244 18.5964   2
   1   6 -12 21.7605 27.0922   4
   1  -6 -12-15.5667 11.1922   1
   1  -6 -11-24.1536 33.8492   3
  -1  -6  11 3.08902 15.0904   5
  -1   6  11-12.1381 17.4108   2
  -1  -6  11-24.6688 17.2845   2
   1   6 -11-5.26292 9.67726   4
  -1  -6  10 4.52987 9.42323   5
  -1  -6  10-1.83552 10.8671   2
  -1   6  10-23.0678 21.7709   2
   1   6 -10 11.7037 15.8497   4
   1   6  -9 6.47325 12.5805   4
   1  -6  -9-28.7934 34.3131   3
  -1   6   9-17.7764 21.1176   2
  -1  -6   9-13.1369 10.1400   5
   1   6  -8-7.88110 16.4318   4
  -1  -6   8 3.38712 9.81274   5
  -1  -6   8-32.0440 27.8696   4
  -1   6   8-17.7063 19.0342   2
  -1  -6   7-8.07411 25.5603   5
   1   6  -7 4.85586 15.1393   4
  -1  -6   7 9.85427 11.3192   4
   1   6  -6-12.4477 18.1135   4
  -1   6   6 12.1697 12.3974   4
  -1  -6   6-39.2819 29.8972   5
  -1  -6   5-3.31875 23.9277   5
   1   6  -5-21.5643 22.1916   4
  -1   6   5 7.83068 5.32111   4
   1   6  -4-19.7750 20.5889   4
  -1   6   4-4.74387 8.42457   4
  -1   6   3-5.12060 9.58908   4
  -1   6   3 2.46184 7.80873   1
   1   6  -3-6.85115 17.3961   4
   1   6  -2 7.24558 20.5694   4
  -1   6   2-7.11911 16.1201   4
  -1   6   2-7.99934 10.7552   1
   1   6  -1-8.12363 15.5230   4
  -1   6   1-15.9984 18.9393   4
   1   6   0 1.96106 6.18963   4
  -1   6   0 1.95653 7.75352   4
  -1   6  -1-0.59435 10.1967   4
   1   6   1 9.65582 10.1626   4
   1   6   1 1.53747 4.33226   1
  -1   6  -2 3.69716 5.83523   4
   1  -6   2-13.7547 18.8480   5
   1   6   2-19.9468 22.2367   4
  -1   6  -3-1.31207 10.3019   4
   1   6   3-9.30107 7.26806   4
   1  -6   3-1.02538 9.84484   5
   1   6   4-13.1397 13.2371   4
   1  -6   4 11.1678 14.1930   4
  -1   6  -4-9.00138 14.0314   4
   1  -6   4 5.08308 10.6009   5
   1   6   4 5.49508 5.44043   2
  -1   6  -5 3.74414 8.13354   4
   1  -6   5 12.6077 13.0869   4
   1  -6   5-12.7394 9.89838   5
   1   6   5-2.74793 7.54353   2
   1  -6   6-7.74482 4.20456   2
   1   6   6-8.81626 8.93934   2
   1  -6   6 2.07630 11.6187   4
   1  -6   6-19.6242 19.6606   5
  -1   6  -6-0.35153 4.74574   4
   1   6   7 13.4623 11.8697   2
   1  -6   7-5.27832 10.7377   4
   1  -6   7-6.26537 5.06228   2
  -1   6  -7 11.2383 22.9934   4
   1  -6   7 0.77247 12.4487   5
   1  -6   8 24.5468 29.5389   5
  -1   6  -8 44.2282 33.6804   4
   1   6   8 7.62319 11.6946   2
   1  -6   8-2.87374 3.64611   2
   1  -6   8-16.8877 18.1877   4
   1  -6   9-3.75415 18.8159   5
   1  -6   9-21.5913 17.8425   4
   1  -6   9 10.2907 11.0336   2
  -1  -6  -9-26.0264 17.4872   3
   1   6   9 13.2673 6.92941   2
  -1   6  -9 2.27269 17.8770   4
   1   6  10-3.52694 9.20001   2
  -1  -6 -10 3.39656 21.5789   3
   1  -6  10-8.06468 13.7467   5
   1  -6  10-13.9133 13.8937   2
  -1   6 -10-21.9403 27.0837   4
  -1  -6 -11 16.5626 15.6200   3
  -1  -6 -11 4.12486 3.49037   1
   1  -6  11-8.40820 5.36277   2
  -1   6 -11-16.2603 22.4829   4
   1   6  11 30.7327 16.6280   2
   1  -6  11 24.0950 29.3074   5
  -1  -6 -12 12.6676 30.6403   3
   1  -6  12 15.0456 17.8688   2
  -1  -6 -12-13.3927 6.07088   1
   1  -6  12-23.6733 28.5390   5
  -1   6 -12-34.4944 33.6457   4
   1  -6  13-25.4006 21.5480   5
  -1  -6 -13 0.09132 4.80590   1
   1  -6  13 16.9433 14.0180   2
  -1   6 -13-18.5317 27.5014   4
  -1  -6 -14 30.7939 32.9798   3
   1   6  14 2.54344 13.8851   2
  -1  -6 -14 7.53376 10.0512   1
  -1   6 -14-32.0776 15.9822   4
   1  -6  14-5.19693 9.55554   2
   1  -6  14-38.2100 35.2036   5
   1  -6  15-0.42208 8.51426   2
   1   6  15 18.1681 18.3155   2
  -1   6 -15-16.5325 23.7946   4
   1  -6  15-31.5918 26.7205   5
  -1  -6 -15 20.0776 15.0716   1
  -1   6 -16-1.17974 20.4227   4
  -1  -6 -16-9.63761 14.0166   1
   1  -6  16 16.4163 17.9100   5
   1   6  16-1.91537 14.0293   2
   1  -6  16 6.78971 6.72362   2
   1   6  16 6.78471 15.5547   4
   1   6  17-11.0192 20.3205   2
  -1  -6 -17 11.8524 16.2912   1
   1  -6  17 28.5238 18.4395   2
  -1   6 -17 27.4947 23.2237   4
   1  -6  17-0.87407 10.6944   5
   1   6  17-13.8309 13.4581   4
   1  -6  18 8.38405 15.1538   2
  -1  -6 -18-11.5160 15.8394   1
  -1   6 -18 23.4213 28.1104   4
   1  -6  18 25.7449 25.1381   5
   1   6  18-17.8447 16.6374   2
   1   6  19-5.28297 20.5828   2
  -1   6 -19 24.7038 28.5325   4
   1  -6  19 17.7989 22.4578   2
   1  -6  19 40.0834 36.8177   5
   1  -6  20 44.7341 35.1087   2
  -1   6 -20 59.3283 43.3415   4
   1   6  20 35.8622 27.4688   2
   1  -6  20 19.3778 32.3289   5
   1   6  21 23.3597 30.7996   2
  -1   6 -21 47.6056 40.7193   4
   1  -6  21 10.2884 25.8532   5
   1  -6  21 32.7057 26.6545   2
   1   6  22 54.1534 35.8901   2
   1  -6  22 46.7047 36.0450   2
  -1   6 -22 83.6411 47.3385   4
   1  -6  22-0.30367 11.0269   5
   1   6  23 22.8970 15.6790   2
  -1   6 -23 49.3970 45.1077   4
   1  -6  23-17.2680 20.3412   2
   1  -6  23 20.6559 24.3265   5
   1   6  24 17.2947 14.6096   2
  -1   6 -24-8.31854 20.6407   4
   1  -6  24-0.78396 22.3251   5
   1  -6  24-39.0162 36.1160   2
   1  -6  25-9.69120 27.3914   2
   1  -6  25-18.6369 25.0781   5
   1   6  25-23.1143 27.1056   2
  -1   6 -25-44.6407 39.3977   4
  -1   6 -26-9.24986 7.84577   4
   1   6  26-24.1446 39.5608   2
   1  -6  26 24.1700 28.9561   5
   1  -6  26 11.3843 19.8068   2
   1  -6  27-0.12031 23.2012   2
   1  -6  27-48.0715 37.2071   5
  -1   6 -27-15.3479 24.3696   4
   1   6  27-3.30666 9.52755   2
   1  -6  28 5.21411 14.7210   2
   1  -6  28-39.6717 41.5127   5
  -1   6 -28 35.6310 36.2471   4
   1   6  28-27.8592 33.5514   2
   1  -6  29 43.2554 31.6129   5
   1   6  29 41.9022 33.4882   2
   1  -6  30-89.9725 64.5095   2
   1   6  30-83.1174 50.8233   2
   1  -6  31-11.0665 40.8320   2
   1  -6  31 47.1840 36.6987   5
   1   6  31-7.88485 27.6257   2
  -1  -7  30-24.5377 38.6850   2
  -1  -7  30 80.1293 60.4672   5
  -1   7  30 33.1613 46.6329   2
  -1  -7  29-21.0687 19.1084   2
  -1   7  29 24.9795 22.7765   2
  -1  -7  29 4.32621 35.6082   5
  -1  -7  28-7.64845 23.3875   5
  -1  -7  28-19.1481 23.9007   2
  -1   7  28 2.38129 23.7014   2
  -1  -7  27 1.83275 29.4841   2
  -1  -7  27-0.26070 20.9688   5
  -1   7  27-12.1263 20.7052   2
   1   7 -27-18.1509 27.2094   4
  -1  -7  26-40.5644 43.6673   2
  -1   7  26-65.0006 50.0714   2
  -1  -7  26-34.2454 36.1895   5
   1   7 -26 26.1992 26.9631   4
  -1  -7  25-74.8984 48.5965   2
   1   7 -25 4.62068 18.3418   4
  -1   7  25-17.6500 21.0534   2
  -1  -7  25-8.56330 37.1555   5
  -1  -7  24-1.76083 31.1367   2
  -1   7  24-53.8926 42.7208   2
  -1  -7  24-20.3115 28.7914   5
   1   7 -24 9.09646 15.6102   4
   1   7 -23 19.5639 9.44041   4
  -1  -7  23-15.3819 39.5000   2
  -1   7  23-17.8486 31.4707   2
  -1  -7  23 27.6218 27.9690   5
  -1   7  22-30.6858 30.7230   2
  -1  -7  22-61.2022 52.4557   5
   1   7 -22 11.7181 21.4591   4
  -1  -7  22 9.52913 25.3078   2
  -1  -7  21 2.88625 17.4760   5
   1   7 -21-24.7958 31.4613   4
  -1  -7  21-34.7888 33.3764   2
  -1   7  21-10.2777 14.1334   2
  -1   7  20 32.0550 33.6152   2
   1   7 -20 17.9129 15.5658   4
  -1  -7  20-19.2653 28.3410   2
  -1  -7  20-44.4010 31.0817   5
   1   7 -19-27.8256 26.2392   4
  -1  -7  19-44.8745 37.9449   2
  -1   7  19-26.8138 28.2279   2
  -1  -7  19-7.71933 13.7636   5
  -1  -7  18-33.1895 26.3928   5
  -1  -7  18-15.9058 23.0535   2
  -1   7  18-8.26336 20.6162   2
   1   7 -18 5.64726 35.6560   4
   1  -7 -18 29.2723 30.2122   3
  -1  -7  17-19.2395 22.6628   2
  -1   7  17 27.7716 24.7885   2
   1   7 -17-5.70497 13.3002   4
   1  -7 -17 7.40147 34.2338   3
  -1  -7  17 38.8380 37.5373   5
   1  -7 -16 18.1570 17.6119   1
   1  -7 -16-8.48105 25.5702   3
   1   7 -16-0.15742 13.5424   4
  -1  -7  16-4.26383 11.4223   2
  -1   7  16-14.3054 19.1070   2
  -1  -7  16 15.3197 30.0150   5
   1   7 -15-23.9613 31.6254   4
   1  -7 -15 3.02378 13.8985   1
  -1   7  15 25.3696 15.5675   4
  -1  -7  15 8.98011 20.2398   5
  -1  -7  15 0.05762 8.76138   2
   1  -7 -15 6.36693 10.4200   3
  -1   7  15 2.49419 14.6213   2
   1  -7 -14 8.38005 9.91201   3
   1   7 -14-18.7846 23.3963   4
  -1  -7  14-12.8516 21.6710   2
  -1  -7  14 1.63379 6.89290   5
  -1   7  14 11.2133 9.34542   4
  -1   7  13 4.68807 4.29433   4
  -1  -7  13 13.2978 14.2677   5
   1   7 -13 22.8121 17.4074   4
  -1   7  12-28.2730 22.6710   2
   1   7 -12 18.2093 25.0108   4
  -1  -7  12-26.2316 15.7660   5
   1  -7 -12 40.5858 31.9114   3
   1   7 -11-12.3851 13.9076   4
  -1   7  11-17.6962 21.0688   2
  -1  -7  11 1.85612 11.3197   5
   1  -7 -11 13.1926 8.92698   3
   1   7 -10 26.2476 21.0896   4
  -1  -7  10-8.09893 15.5283   5
   1  -7 -10-24.7645 38.9910   3
   1   7  -9-12.0568 22.6663   4
  -1  -7   9-31.6864 21.6571   5
  -1  -7   8 11.8083 10.7603   5
   1   7  -8 2.63670 6.20736   4
  -1   7   8-5.33767 5.10494   4
  -1   7   7-4.25699 12.9967   4
   1   7  -7-5.40674 17.1600   4
  -1  -7   7-0.85908 12.9377   5
  -1  -7   6 0.49278 16.7297   5
  -1   7   6 17.9327 12.8005   4
   1   7  -6-14.8048 24.8544   4
  -1   7   5 2.13750 3.81449   4
   1   7  -5-17.4853 22.3194   4
  -1  -7   5-44.3630 40.9099   5
  -1   7   4 6.65560 8.16673   4
  -1  -7   4-6.42160 26.4625   5
   1   7  -4-3.00646 18.2986   4
   1   7  -3 0.15867 18.7135   4
  -1   7   3-7.65647 11.7059   1
  -1   7   3-16.6687 18.0656   4
  -1   7   2-11.7306 13.2165   4
   1   7  -2-3.65443 23.4472   4
  -1   7   2 4.86537 3.94978   1
  -1   7   1 18.0046 8.09604   4
   1   7  -1 18.5696 18.0097   4
  -1   7   1-7.90674 3.34425   1
  -1   7   0-12.9384 7.70206   4
   1   7   0-3.24970 6.67795   1
   1   7   0-0.14936 5.34443   4
   1  -7   1-12.2980 26.0040   5
   1   7   1-9.09559 11.5997   4
  -1   7  -1-22.0776 16.2947   4
   1   7   1 2.94632 5.11969   1
   1   7   2 23.6663 17.9485   4
  -1   7  -2-22.5045 19.9029   4
   1  -7   2-41.8073 31.1251   5
   1   7   3 2.07131 13.7922   4
  -1   7  -3 8.89635 8.75881   4
  -1   7  -4-22.6911 26.7884   4
   1   7   4-1.45144 12.7996   4
   1  -7   4 6.16001 10.9670   5
   1   7   5-0.72225 5.92697   4
   1  -7   5-0.81067 15.5979   5
  -1   7  -5 1.92392 14.2912   4
  -1   7  -6 19.3552 23.6128   4
   1   7   6 4.76562 12.7303   4
   1  -7   6-3.17370 21.0133   5
   1  -7   6 4.71298 12.5977   4
   1   7   7 0.51087 8.45617   2
   1  -7   7 3.37959 7.83029   4
   1  -7   7 31.2613 27.9544   5
  -1   7  -7 31.4854 30.4786   4
  -1   7  -8 44.2150 29.9235   4
   1  -7   8-15.2648 13.8549   2
  -1  -7  -8-12.5114 25.1712   3
   1  -7   8-18.0466 23.5458   5
   1   7   8-12.6658 13.2229   2
   1   7   9-1.16605 11.6721   2
  -1  -7  -9-17.8624 24.4171   3
   1  -7   9-17.5632 15.7144   2
   1  -7   9-0.14291 20.9461   5
   1  -7  10-17.6750 17.8738   2
   1   7  10-3.32857 16.8943   2
   1  -7  10-14.4891 12.9692   5
  -1   7 -10-39.9868 38.6441   4
  -1  -7 -10-26.8110 33.1605   3
   1  -7  11 19.2430 24.9101   5
   1   7  11-21.3414 7.58036   2
   1  -7  11-12.0488 15.7973   2
  -1  -7 -11 8.04224 17.6488   3
   1  -7  12 11.7456 8.12528   2
  -1   7 -12-11.5994 23.3998   4
  -1  -7 -12 8.91348 7.90568   3
   1  -7  12-16.5628 27.1137   5
   1  -7  13 0.23603 19.0645   5
  -1  -7 -13 31.7973 25.1910   3
   1  -7  13-22.3385 18.9773   2
  -1   7 -13-30.9996 29.9540   4
   1  -7  14 5.90243 12.4962   2
  -1  -7 -14 15.6740 30.7846   3
  -1   7 -14-15.1918 14.1177   4
  -1  -7 -14 7.15661 12.6194   1
   1   7  14 18.2576 17.3066   2
   1  -7  14-28.0979 25.9534   5
  -1  -7 -15-19.4413 16.2784   1
   1   7  15-31.1165 24.1689   2
  -1   7 -15-3.79140 17.5830   4
   1  -7  15-16.3897 20.7854   5
  -1  -7 -15 33.8247 24.2047   3
   1  -7  15-4.25340 12.5627   2
   1   7  16-0.51411 13.1113   2
  -1   7 -16-2.20681 9.16440   4
  -1  -7 -16 39.3220 31.1226   3
   1  -7  16-5.08266 13.4681   2
   1  -7  16 22.8921 27.5041   5
   1   7  17 25.4429 27.5838   2
   1  -7  17 40.2639 35.9725   5
   1  -7  17-4.01566 10.8845   2
  -1   7 -17 22.5339 24.8840   4
  -1   7 -18 21.6542 20.0487   4
   1  -7  18 0.89013 11.0324   2
   1  -7  18 7.97968 9.00565   5
   1   7  18 25.3567 30.5497   2
   1   7  19-17.3806 16.3620   2
   1  -7  19-15.4131 7.77915   5
   1  -7  19 8.57735 10.3474   2
   1  -7  20 1.51844 16.4358   5
   1   7  20-9.95465 8.17758   2
  -1   7 -20 6.37623 19.5405   4
   1  -7  20 7.67091 6.26727   2
   1   7  21-10.4101 13.1436   2
  -1   7 -21-7.87008 10.2079   4
   1  -7  21-16.8423 9.33260   2
   1  -7  21 13.8285 14.4804   5
   1  -7  22 16.5949 21.3106   5
   1  -7  22-13.4131 25.2024   2
  -1   7 -22-9.67210 19.9451   4
   1   7  22-32.4527 36.6369   2
  -1   7 -23-20.6538 14.0256   4
   1  -7  23-6.84618 13.6801   5
   1  -7  23-50.7602 44.8723   2
   1   7  23-56.9496 41.1486   2
   1  -7  24-22.7838 29.0056   5
  -1   7 -24 10.3858 23.2239   4
   1  -7  24-53.1573 37.0682   2
   1   7  24 31.3845 29.6846   2
   1   7  25 4.07165 28.1665   2
   1  -7  25-21.9959 31.2101   5
  -1   7 -25 28.8940 32.5444   4
   1  -7  25-21.8527 32.7016   2
   1  -7  26-13.5524 22.1321   5
   1  -7  26-15.1220 23.8501   2
   1   7  26 9.53247 21.4281   2
  -1   7 -26 5.38382 26.7140   4
  -1   7 -27 41.8500 36.5160   4
   1  -7  27-14.7574 28.1430   2
   1   7  27-17.8621 27.4915   2
   1  -7  27 11.6651 11.6887   5
   1   7  28-9.30551 25.2180   2
   1  -7  28-35.0802 22.7584   2
   1   7  29 42.4403 43.3292   2
   1  -7  29 14.9532 19.3198   2
   1  -7  29-23.7294 23.4952   5
   1   7  30-63.0775 52.5220   2
   1  -7  30-9.53012 32.1740   2
  -1  -8  27-32.5571 41.5501   5
  -1  -8  26-29.7189 38.5173   5
  -1  -8  25-61.7223 54.4928   5
   1   8 -25 11.7183 13.0287   4
  -1  -8  24 11.0784 24.2545   5
   1   8 -24 0.45634 13.0321   4
  -1   8  24-32.1517 33.9028   2
  -1  -8  23-22.5230 19.5977   5
  -1   8  23-10.6353 8.21688   2
  -1  -8  22 2.31327 17.1791   2
   1   8 -22 41.8427 28.2111   4
  -1  -8  22 12.6152 18.3468   5
   1   8 -21-3.80538 20.1892   4
  -1  -8  21 8.79399 24.0937   5
  -1  -8  21-7.71517 35.7084   2
  -1   8  21-0.95462 9.25870   2
  -1   8  20-20.1507 37.3147   2
  -1  -8  20 13.8104 32.4520   5
  -1  -8  20-27.7602 26.3807   2
   1   8 -20 18.2280 15.7680   4
  -1  -8  19 0.31140 17.7374   5
  -1   8  19-20.7941 25.2152   2
   1   8 -19-25.8732 31.7633   4
   1  -8 -19 64.2055 42.2089   3
   1   8 -18 28.5801 14.9149   4
  -1  -8  18 6.49892 6.56367   5
  -1   8  18-31.7015 24.0336   2
   1  -8 -18 47.6806 43.1745   3
  -1  -8  17-2.35159 16.6594   5
   1   8 -17-30.6639 34.3804   4
  -1   8  17-1.82495 8.14962   2
   1  -8 -17 7.84937 30.9866   3
   1  -8 -16 21.0950 32.6275   3
   1   8 -16-29.4650 33.8780   4
  -1  -8  16 22.0312 28.8668   5
  -1   8  16-20.0257 24.9221   2
   1  -8 -15 7.17694 20.4329   3
  -1  -8  15 15.1567 10.2540   5
  -1  -8  14 27.8611 17.1387   5
   1  -8 -14 16.6720 12.3877   3
  -1  -8  13-14.9422 29.3904   5
   1  -8 -13-11.6137 23.5235   3
   1   8 -13 4.66664 12.5242   4
   1  -8 -12 37.8922 27.7005   3
   1   8 -12 5.33474 21.6530   4
  -1  -8  12-7.55495 13.3731   5
   1  -8 -11-32.6458 32.0671   3
  -1   8  11 11.2838 12.3743   4
  -1  -8  11-5.31319 10.9268   5
   1   8 -11-11.5002 23.6186   4
  -1   8  10-5.49808 14.8059   4
   1  -8 -10-57.3585 34.8126   3
  -1  -8  10-7.57829 11.0952   5
   1   8 -10 9.22747 30.5790   4
  -1  -8   9-0.75113 15.0588   5
   1   8  -9-3.16625 18.1320   4
  -1   8   9-21.5337 17.8169   4
  -1  -8   8 5.19424 28.2424   5
   1   8  -8-8.46958 13.8613   4
  -1   8   8 20.9502 14.9204   4
  -1   8   7 15.6481 17.7459   4
   1   8  -7 12.1837 8.62470   4
  -1  -8   7-24.0648 24.2506   5
   1   8  -6-14.7613 14.2080   4
  -1   8   6 18.9901 15.0540   4
  -1  -8   6 9.53784 21.8241   5
   1   8  -5-12.1135 18.4539   4
  -1  -8   5-9.00512 28.8486   5
  -1   8   5 15.1684 15.3900   4
   1   8  -4-9.90636 20.4886   4
  -1   8   4-10.1059 20.2178   4
  -1  -8   4-15.3503 21.1315   5
  -1   8   3 7.88421 13.8344   4
   1   8  -3 2.56534 12.7331   4
  -1   8   2-7.07387 14.0817   4
  -1   8   2-19.1524 10.8043   1
  -1   8   1-25.5308 20.4031   4
   1   8  -1-9.85524 11.6896   1
  -1   8   1-17.1108 16.1770   1
   1   8  -1-11.1269 15.3164   4
   1   8   0-23.5249 18.7766   4
  -1   8   0-12.4742 9.35084   4
  -1   8   0 17.7046 19.3710   1
   1  -8   0 34.5238 39.0197   5
   1   8   0 1.21113 3.95985   1
  -1   8  -1-16.0592 15.8793   4
   1   8   1 31.3012 27.3362   4
   1  -8   1 44.6717 38.6575   5
   1  -8   2 48.7437 30.1598   5
   1   8   2 19.9616 28.0948   4
  -1   8  -2-15.8871 11.9125   4
  -1   8  -3-16.9092 24.8366   4
   1  -8   3 4.39544 20.5756   5
   1   8   3-14.0329 7.90931   4
  -1   8  -4 12.0831 11.0301   4
   1   8   4-23.6673 23.3345   4
   1  -8   4 25.4515 27.3732   5
  -1   8  -5 16.1506 13.8378   4
   1   8   5-0.10626 8.03311   4
   1   8   6 4.91421 16.5483   4
  -1   8  -6 5.37982 24.7321   4
   1  -8   6 33.2966 37.1455   5
   1  -8   7 9.63278 28.4608   5
  -1   8  -7 52.8804 34.9263   4
   1   8   7-0.81020 9.81839   4
  -1  -8  -8 61.0949 38.8073   3
  -1   8  -8 8.10782 18.6699   4
   1  -8   8 4.52271 28.3782   5
   1   8   8 4.40687 11.4352   4
  -1   8  -9-18.0950 20.8886   4
  -1  -8  -9 20.0345 24.3912   3
   1  -8   9-22.2794 31.1894   5
  -1  -8 -10 49.9039 29.8069   3
  -1   8 -10-39.3783 32.9057   4
   1   8  10-15.7709 14.1269   2
   1  -8  10-11.2412 27.8880   5
  -1   8 -11-21.1007 20.4940   4
   1   8  11-27.2725 24.4245   2
   1  -8  11 1.18685 16.7226   5
  -1  -8 -11 0.23306 19.2661   3
   1  -8  12-27.6644 22.7743   2
  -1  -8 -12-16.1142 19.7772   3
   1   8  12-24.2045 14.5285   2
   1  -8  12-24.4673 22.8503   5
  -1   8 -12 7.64935 19.0816   4
   1  -8  13-8.12069 18.6372   2
  -1  -8 -13 3.66174 20.5746   3
   1  -8  13 51.2197 36.0663   5
  -1   8 -13-26.4348 27.5638   4
  -1  -8 -14 6.50865 16.1470   3
   1  -8  14 7.69836 17.5168   5
   1  -8  14-15.4632 22.1256   2
  -1   8 -14-23.0945 20.8132   4
   1   8  15-59.4476 37.3033   2
   1  -8  15 6.38642 24.8108   5
  -1   8 -15 7.86033 14.5840   4
   1  -8  15-20.5359 24.9363   2
  -1  -8 -15 27.6766 34.7648   3
  -1   8 -16-26.2428 29.0404   4
  -1  -8 -16-2.21853 14.9793   3
   1  -8  16-6.96823 17.9286   2
   1  -8  16 33.4703 23.2383   5
   1   8  16-17.0502 20.8831   2
   1  -8  17-25.8850 26.5894   2
   1  -8  17-8.99291 10.2882   5
   1   8  17 0.71350 5.81609   2
  -1   8 -17 4.94775 12.5478   4
  -1   8 -18-2.98737 16.5572   4
   1  -8  18 10.1124 11.7140   5
   1  -8  18-51.1718 30.8144   2
   1   8  18-30.1538 24.0099   2
  -1   8 -19-14.5479 14.7556   4
   1   8  19-20.5528 33.8333   2
   1  -8  19 4.35444 11.8038   2
   1  -8  20 0.88397 21.9730   2
   1  -8  20-28.4950 28.4631   5
   1   8  20-1.66831 24.0067   2
  -1   8 -20 57.0354 42.4243   4
   1  -8  21-35.8647 33.0300   5
   1  -8  21 0.60000 7.81743   2
   1   8  21-7.20144 14.9657   2
  -1   8 -21 35.9195 23.2425   4
   1  -8  22-13.1179 16.6813   5
  -1   8 -22 11.3999 12.6104   4
   1   8  22-21.2702 23.8527   2
   1  -8  23 29.5686 35.8283   5
   1   8  23-16.4130 32.5764   2
  -1   8 -23 24.2461 35.0651   4
   1  -8  24 4.09172 33.5616   5
  -1   8 -24 35.9241 45.3491   4
   1   8  24-49.5294 40.7827   2
  -1   8 -25-16.1010 21.5604   4
   1  -8  25 0.82864 15.2445   5
   1  -8  26 25.5545 35.0856   5
  -1  -9  23 19.5330 16.3136   5
   1   9 -23-8.34755 22.3361   4
   1   9 -22-27.4147 30.9654   4
  -1  -9  22 7.20636 23.6129   5
   1   9 -21 19.0786 22.5699   4
  -1  -9  21 38.1642 43.4734   5
  -1  -9  20 17.4218 28.5300   5
   1   9 -20-0.75419 18.3103   4
   1   9 -19-30.2748 37.3150   4
  -1  -9  19-11.5431 26.0407   5
   1  -9 -19 72.2836 49.4642   3
   1  -9 -18 45.8176 49.5250   3
  -1  -9  18 28.0100 31.0406   5
   1   9 -18-25.4044 30.8779   4
   1   9 -17-2.96490 25.3509   4
  -1  -9  17 30.9491 35.1504   5
   1  -9 -17 1.40625 14.0401   3
   1  -9 -16 41.0809 32.0800   3
   1   9 -16-8.23012 32.3299   4
  -1  -9  16-14.2022 22.0775   5
   1   9 -15-37.9214 38.4823   4
   1  -9 -15-33.1295 22.6950   3
  -1  -9  15 17.1186 10.7630   5
  -1  -9  14 10.0305 19.3872   5
   1  -9 -14 15.8273 26.3000   3
   1   9 -14-28.3490 21.4502   4
  -1  -9  13 22.6819 31.6245   5
   1  -9 -13-17.7086 10.9740   3
   1   9 -13-11.6367 27.4732   4
   1  -9 -12-38.1290 29.6300   3
  -1  -9  12-28.4343 34.7152   5
   1   9 -12 28.1553 35.0208   4
   1  -9 -11-26.2979 38.5892   3
   1   9 -11 41.0907 34.4455   4
  -1  -9  11-27.4532 27.3596   5
   1  -9 -10 1.54665 8.69155   3
   1   9 -10 6.75987 15.6318   4
  -1  -9  10-1.26892 20.8097   5
  -1  -9   9-23.1674 39.3465   5
   1  -9  -9-13.1432 20.3646   3
   1   9  -9 25.2508 24.9933   4
  -1   9   9 16.0736 18.2023   4
  -1  -9   8-8.27461 20.2797   5
  -1   9   8 17.0327 18.8566   4
   1   9  -8 0.37547 17.7075   4
  -1  -9   7 25.4636 30.7039   5
  -1   9   7 0.28381 6.32998   4
   1   9  -7-15.1927 25.7356   4
   1   9  -6 3.96408 7.85390   4
  -1  -9   6 16.4948 31.1803   5
  -1   9   6 22.2366 21.2256   4
  -1  -9   5-23.5543 11.4067   5
  -1   9   5-1.97701 6.99363   4
   1   9  -5-13.8026 22.4450   4
  -1   9   4 19.7825 16.3461   4
   1   9  -4 1.97410 17.6582   4
   1   9  -3-1.65773 22.8610   4
  -1   9   3-0.63895 10.2213   4
  -1  -9   3-20.8721 27.7739   5
   1   9  -2-7.72952 7.03969   1
  -1  -9   2-46.6912 43.7320   5
  -1   9   2-11.1307 22.7890   4
   1   9  -2-16.1535 13.4584   4
   1   9  -1 2.89415 3.49390   1
  -1   9   1 10.3348 8.76282   1
  -1   9   1 4.75332 6.75883   4
   1   9  -1-11.9238 17.3814   4
  -1   9   0 0.73875 7.93151   1
  -1   9   0-4.51828 10.3719   4
  -1   9  -1 5.50367 7.62933   4
   1   9   1-7.05668 14.0503   4
  -1   9  -1-9.04867 11.0818   1
   1   9   2-6.52006 19.4247   4
  -1   9  -2 15.8426 16.9908   4
   1  -9   2-19.8852 47.9242   5
   1   9   3 2.36944 19.1690   4
  -1   9  -3 24.3820 24.9480   4
   1  -9   3-3.36058 9.99693   5
   1   9   4 17.9932 13.2886   4
  -1   9  -4-2.09986 7.73500   4
  -1   9  -5-9.97769 6.81097   4
   1  -9   5 22.8802 23.7084   5
   1   9   5 19.2400 23.9917   4
  -1   9  -6 1.89256 16.3933   4
   1   9   6-18.1473 21.1049   4
   1  -9   6-0.45808 6.53649   5
  -1   9  -7 7.93932 15.9063   4
   1  -9   7 6.52368 19.9654   5
   1   9   7-12.8539 18.5555   4
  -1  -9  -8 6.43991 10.1557   3
   1   9   8 2.83133 17.5579   4
  -1   9  -8 0.54195 12.1729   4
   1  -9   8-3.11305 19.4786   5
   1  -9   9 13.5093 9.21258   5
   1   9   9 10.3661 15.0939   4
  -1  -9  -9 9.56966 24.6858   3
  -1   9  -9 8.22058 17.7142   4
  -1   9 -10-9.32138 23.0686   4
  -1  -9 -10-5.89392 10.9625   3
   1  -9  10 5.76146 14.3093   5
   1   9  10-5.63023 10.2819   4
   1  -9  11 9.37934 33.3018   5
  -1   9 -11 2.64140 14.8867   4
  -1  -9 -11 17.6272 17.4203   3
   1   9  11 27.9290 21.4760   4
  -1  -9 -12 14.6563 21.4963   3
   1   9  12 16.4788 22.1075   4
  -1   9 -12 9.59225 18.8119   4
   1  -9  12 22.0647 30.2999   5
   1  -9  13-0.70618 10.7208   5
  -1  -9 -13 10.9141 16.4331   3
  -1   9 -13 22.6031 12.7336   4
  -1   9 -14 10.8244 24.0004   4
   1  -9  14 57.2348 39.9067   5
  -1  -9 -14 5.33045 12.2530   3
  -1   9 -15 7.72976 29.8058   4
  -1  -9 -15 14.5420 17.1644   3
   1  -9  15 27.6250 28.2478   5
  -1  -9 -16 19.5091 32.4911   3
   1  -9  16 28.9150 27.3127   5
  -1   9 -16 5.84765 11.6902   4
   1  -9  17 23.4985 24.0057   5
  -1   9 -17 7.50412 25.4491   4
  -1   9 -18-11.3901 22.0839   4
   1  -9  18-6.31983 28.4122   5
   1  -9  19-12.6800 19.5802   5
  -1   9 -19-19.1393 30.1176   4
   1  -9  20-3.24839 29.5166   5
  -1   9 -20 5.49890 23.8920   4
   1  -9  21-46.8168 40.9399   5
  -1   9 -21 15.0786 26.7411   4
  -1   9 -22 38.1567 31.3584   4
   1  -9  22 14.7664 14.5687   5
  -1   9 -23 5.23653 13.0156   4
   1  -9  23 11.9523 18.9354   5
   1  10 -21-29.1487 34.3493   4
   1  10 -20-39.1572 31.4245   4
   1 -10 -19 33.2424 32.7350   3
   1  10 -19 28.2161 22.2099   4
  -1 -10  19 11.7597 38.9690   5
   1 -10 -18 34.4786 37.7157   3
   1  10 -18 18.1153 25.5996   4
  -1 -10  18 23.1723 12.1873   5
  -1 -10  17-4.74106 17.0976   5
   1 -10 -17 42.1041 41.0782   3
   1  10 -17-46.9217 45.7970   4
   1 -10 -16 28.0819 15.8662   3
   1  10 -16 4.59007 19.0685   4
  -1 -10  16 66.1776 44.7955   5
   1 -10 -15 49.1269 36.0813   3
  -1 -10  15 55.3794 38.8261   5
   1  10 -15-16.9055 26.2471   4
   1 -10 -14-28.0737 36.0465   3
   1  10 -14-53.7868 37.3601   4
  -1 -10  14 51.6519 48.5210   5
   1 -10 -13 33.8498 26.0419   3
  -1 -10  13 69.5354 43.7058   5
   1  10 -13-2.08111 34.2834   4
   1 -10 -12-30.7013 33.9380   3
   1  10 -12-35.8971 33.2181   4
  -1 -10  12 67.8949 47.0366   5
   1  10 -11-16.3587 30.6640   4
   1 -10 -11 14.4764 18.7541   3
  -1 -10  11-16.2371 20.5572   5
  -1 -10  10-5.41569 24.1748   5
   1 -10 -10-29.6536 32.6274   3
   1  10 -10 8.12074 17.8634   4
   1 -10  -9-1.83020 21.0759   3
  -1 -10   9 11.9280 17.1370   5
   1  10  -9 47.7381 35.0798   4
  -1 -10   8 34.1832 29.9304   5
   1  10  -8 26.2458 24.9455   4
   1  10  -7-18.8975 22.6465   4
  -1 -10   7 7.82156 34.7673   5
  -1 -10   6 0.84842 18.3914   5
   1  10  -6-28.1738 19.9782   4
  -1 -10   5 32.2336 38.6818   5
   1  10  -5 13.6178 13.9459   4
   1  10  -4-0.44937 13.7178   4
  -1 -10   4-18.5347 28.5423   5
   1 -10  -3 47.3022 42.7047   5
  -1  10   3 3.26106 14.2117   4
   1  10  -3 18.4532 21.8543   4
  -1 -10   3 51.6348 38.6954   5
   1 -10  -2 2.09119 11.1048   5
   1  10  -2-25.9140 13.9850   4
  -1  10   2-14.0879 22.1624   4
  -1 -10   1-42.9139 34.1644   5
  -1  10   1-14.4804 18.8185   4
   1  10  -1-20.9965 23.5828   4
   1 -10  -1 49.4080 35.8215   5
  -1  10   0-35.0680 24.1829   4
   1 -10   0 6.10004 10.2819   5
   1  10   0 3.37533 23.5739   4
  -1 -10   0 21.2500 28.4371   5
  -1  10  -1 31.1151 27.8540   4
   1  10   1 10.7963 17.9628   4
   1 -10   1 11.2343 15.2410   5
  -1  10  -2 7.41475 17.1723   4
   1  10   2-26.3421 19.3502   4
   1 -10   2 1.24314 13.9554   5
  -1  10  -3 55.1067 32.4675   4
   1  10   3 6.83699 13.2935   4
   1 -10   3 6.49859 21.0065   5
   1  10   4-28.1299 27.3689   4
  -1  10  -4 16.8613 16.5276   4
   1 -10   4 13.3701 32.1349   5
  -1  10  -5-10.3815 16.7751   4
   1  10   5-12.6095 20.0307   4
   1 -10   5 1.96515 22.4313   5
  -1  10  -6-18.4539 16.7016   4
   1  10   6 8.00896 10.3399   4
   1 -10   6 15.9182 42.5303   5
   1 -10   7 24.5522 36.4156   5
  -1  10  -7 1.43765 9.01941   4
  -1 -10  -7-48.8422 38.1458   3
  -1 -10  -8-15.6303 19.7446   3
   1 -10   8 39.8720 37.5977   5
  -1  10  -8-15.0129 28.1185   4
  -1 -10  -9 3.83985 11.8548   3
   1 -10   9-8.08006 17.7221   5
  -1  10  -9-23.8180 32.1644   4
  -1  10 -10 1.44401 12.0625   4
   1 -10  10 4.93212 21.2858   5
  -1 -10 -10 2.57019 12.7773   3
  -1  10 -11 4.35567 26.0298   4
   1 -10  11 47.7707 48.8378   5
  -1 -10 -11 3.61538 23.3979   3
  -1  10 -12-22.0445 19.4257   4
  -1 -10 -12 2.70756 10.5982   3
   1 -10  13 2.27833 17.4130   5
  -1 -10 -13 3.52992 17.5160   3
  -1  10 -13-10.6949 24.5660   4
  -1  10 -14 9.79926 23.7252   4
   1 -10  14 51.4729 35.7306   5
  -1 -10 -14-11.9430 21.5131   3
  -1 -10 -15 30.2467 33.5213   3
  -1  10 -15 4.12912 9.58365   4
   1 -10  15-3.03589 35.4678   5
  -1  10 -16 38.8348 35.8522   4
   1 -10  16 34.0937 16.2610   5
  -1 -10 -16 70.2047 55.1123   3
  -1  10 -17-18.6228 16.9380   4
   1 -10  17 0.76374 22.4609   5
   1 -10  18-44.9765 45.0779   5
  -1  10 -18-9.26651 23.8310   4
  -1  10 -19-5.08129 17.7972   4
  -1  10 -20 24.3344 25.1809   4
  -1  10 -21 31.4023 27.4777   4
   1  11 -18-8.41566 17.6653   4
   1 -11 -18 42.8797 39.4245   3
   1  11 -17 16.6483 27.4072   4
   1 -11 -17-10.1847 16.2116   3
   1 -11 -16-19.0423 28.6938   3
   1  11 -16-44.2768 41.1895   4
   1  11 -15 32.3910 30.2404   4
   1 -11 -15-0.49637 11.9050   3
   1  11 -14-40.4653 33.7593   4
   1 -11 -14 34.3413 33.7494   3
  -1 -11  14-1.41989 8.75758   5
   1  11 -13 9.17136 17.1047   4
  -1 -11  13 33.7364 13.0083   5
   1 -11 -13-7.79490 24.4413   3
   1 -11 -12 3.51846 13.4529   3
   1  11 -12-57.0403 45.3160   4
   1  11 -11-37.1462 36.3087   4
  -1 -11  11 3.70764 37.2185   5
   1 -11 -11-1.33151 18.4675   3
   1 -11 -10-40.1179 33.0823   3
   1  11 -10-61.9734 44.7308   4
  -1 -11  10 54.2943 45.7159   5
   1 -11  -9 3.56436 26.3156   3
  -1 -11   9 7.91007 10.2317   5
   1  11  -9-7.01207 27.9763   4
   1  11  -8 13.8579 23.6043   4
  -1 -11   8-28.6923 28.7289   5
   1 -11  -8-2.95803 32.2247   3
   1  11  -7 1.22192 10.5201   4
  -1 -11   7 11.5354 18.8308   5
   1 -11  -6 13.9140 16.3429   5
   1  11  -6 16.8719 21.2791   4
   1  11  -5-16.3478 17.3021   4
  -1 -11   5 1.08257 10.3771   5
   1 -11  -5-29.8174 48.7022   5
  -1 -11   4-26.4763 34.2876   5
   1  11  -4 0.71837 17.2327   4
   1 -11  -4-32.9437 29.1490   5
  -1 -11   3 62.9856 51.4701   5
   1  11  -3-26.7877 23.0039   4
   1 -11  -3-42.7044 49.6041   5
  -1 -11   2-12.0555 12.1790   5
   1  11  -2-2.45173 17.7822   4
   1 -11  -2-8.95459 15.4426   5
   1 -11  -1 13.1004 21.8075   5
  -1 -11   1-7.51028 16.2569   5
   1  11  -1-7.06748 17.4919   4
  -1 -11   0 64.8599 44.5486   5
   1 -11   0 12.6011 13.9943   5
   1 -11   1-14.1881 33.2080   5
  -1 -11  -1 3.50973 21.7877   5
  -1 -11  -2-18.8136 28.8056   5
   1 -11   2-16.4346 16.1280   5
   1 -11   3-4.89305 15.8558   5
   1 -11   4 2.80312 22.3363   5
   1 -11   5 31.1225 35.7894   5
  -1  11  -5-8.17194 23.3288   4
  -1 -11  -6-35.6429 40.8434   3
   1 -11   6-15.3196 22.2082   5
  -1  11  -6-19.7747 22.2121   4
  -1 -11  -7-44.0216 34.6284   3
  -1  11  -7-9.55461 17.0815   4
   1 -11   7 16.3391 20.7776   5
   1 -11   8 2.15714 19.1633   5
  -1  11  -8 13.3259 10.8659   4
  -1 -11  -8-22.3768 34.9157   3
  -1  11  -9 3.12125 11.2693   4
  -1 -11  -9-12.0589 25.6643   3
   1 -11   9-8.10779 16.0254   5
  -1 -11 -10 2.06596 15.9274   3
   1 -11  10 47.5460 41.5510   5
  -1  11 -10 21.4240 21.8316   4
   1 -11  11 6.77651 36.8609   5
  -1  11 -11 51.3480 29.0609   4
  -1 -11 -11-0.10461 13.1232   3
  -1  11 -12-14.9886 17.7181   4
   1 -11  12 95.7892 56.7394   5
   1 -11  13-18.0362 27.3700   5
  -1  11 -13-12.5671 15.1818   4
  -1  11 -14 34.4051 27.4465   4
  -1  11 -15 56.9771 36.7290   4
  -1  11 -16-19.5689 16.4083   4
  -1  11 -17-15.4550 28.7861   4
  -1  11 -18 3.91595 19.7953   4
  -1  11 -19-41.2377 24.9408   4
   1  12 -13-73.9262 46.0636   4
   1  12 -12-8.14246 12.7309   4
   1 -12  -9-51.7703 43.0988   5
   1 -12  -8 28.2735 30.9468   5
   1 -12  -7-12.8064 21.5068   5
   1 -12  -6-7.01665 9.99813   5
   1 -12  -5-42.0723 46.6729   5
   1 -12  -4 17.2924 19.2192   5
  -1 -12   4 10.6265 44.6621   5
   1 -12  -3-22.1901 21.4620   5
  -1 -12   3-24.2219 35.0444   5
   1 -12  -2-4.89466 24.2003   5
  -1 -12   2 16.4244 25.5042   5
  -1 -12   1 6.49334 21.7354   5
   1 -12  -1-31.1772 20.5470   5
  -1 -12   0-0.55628 27.4002   5
   1 -12   0 1.95846 30.0044   5
  -1 -12  -1-32.7104 36.0504   5
   1 -12   1 0.13103 10.5870   5
   1 -12   2-0.92492 12.0159   5
  -1 -12  -2-27.0435 52.7799   5
   1 -12   3-52.4892 38.8312   5
  -1 -12  -3 14.9868 29.7556   5
   1 -12   4-5.05190 23.2672   5
  -1 -12  -4 8.34056 17.8538   5
  -1 -12  -5 26.2334 17.1721   5
  -2   0  33-45.0811 52.2735   2
  -2   0  32 4.53650 15.7746   2
  -2   0  31-87.5088 58.2191   2
  -2   0  31 20.5149 15.9873   5
  -2   0  30 22.2337 25.4135   5
  -2   0  30-22.8585 39.7722   2
  -2   0  29-55.2595 45.7627   2
  -2   0  29-18.4443 10.0611   5
  -2   0  28 0.51008 17.7727   2
  -2   0  28 2.15879 23.2513   5
   2   0 -27-50.4504 38.2102   4
  -2   0  27-16.0641 28.6502   5
  -2   0  27-11.7400 28.7514   2
  -2   0  26 5.15975 16.1284   5
  -2   0  26-69.1522 46.7844   2
   2   0 -26-78.5729 46.0783   4
   2   0 -25 27.9485 16.9224   4
  -2   0  25 18.4675 11.4059   5
  -2   0  24 1.44464 25.0456   5
   2   0 -24 61.6569 43.5860   4
  -2   0  24 30.2852 36.7270   2
   2   0 -23-4.95918 14.4968   4
   2   0 -23 10.1193 13.2902   5
  -2   0  23 14.4047 20.9758   5
  -2   0  23 15.9753 23.5414   2
   2   0 -22-8.36901 11.1115   5
  -2   0  22 0.60126 12.1597   5
   2   0 -22-14.8897 17.9981   4
  -2   0  22 31.8736 34.1074   2
  -2   0  21 15.3802 15.2475   5
   2   0 -21-1.89765 9.92605   5
   2   0 -21 11.5654 17.3199   4
   2   0 -20 5.79945 11.6406   5
  -2   0  20-14.8284 30.6567   2
  -2   0  20 3.53575 13.0114   5
   2   0 -20 10.9846 27.8961   4
  -2   0  19 20.4953 22.1798   5
  -2   0  19 37.0101 33.3567   2
   2   0 -19 15.6727 15.2528   5
   2   0 -19 40.0727 27.8621   4
  -2   0  18 60.5264 36.8179   2
   2   0 -18 5.34651 13.5987   5
  -2   0  18 25.1914 21.1274   4
  -2   0  18-1.77329 12.2568   5
   2   0 -18 17.5061 20.4636   4
   2   0 -17 5.33027 9.35669   5
  -2   0  17-14.1903 19.3569   5
  -2   0  17 2.99151 11.3824   4
   2   0 -17-3.54831 12.7727   4
  -2   0  16 2.44755 14.2157   4
  -2   0  16-2.07333 13.2415   5
  -2   0  16 26.2232 19.7402   3
   2   0 -16 13.8552 13.8995   5
   2   0 -15-1.60411 5.69354   5
  -2   0  15 7.55012 22.8371   3
  -2   0  15 4.78273 8.90479   5
   2   0 -15 6.28430 19.1660   4
   2   0 -14-4.59048 8.70466   4
   2   0 -14-1.52680 6.92280   5
  -2   0  14 9.25313 15.9741   3
  -2   0  14-14.8029 11.6733   5
  -2   0  13 25.4664 28.4176   3
  -2   0  13 15.5392 7.36429   4
   2   0 -13 12.6430 10.4524   5
   2   0 -13-4.48582 5.11178   4
  -2   0  13 6.77149 18.5268   5
   2   0 -12 16.5379 20.0508   4
   2   0 -12 13.3447 11.4468   5
  -2   0  12 69.6037 33.8768   3
  -2   0  12-2.90174 5.99001   4
  -2   0  12 51.5211 28.4780   5
  -2   0  11 9.98661 15.0447   5
  -2   0  11 12.6559 15.7264   3
   2   0 -11 0.30440 5.76203   5
   2   0 -11-1.15532 7.05785   4
  -2   0  11-2.51450 3.18105   4
   2   0 -10-14.0588 14.4255   4
  -2   0  10-10.1719 6.86162   3
   2   0 -10-0.32060 3.55209   5
  -2   0   9-3.10872 4.45904   5
   2   0  -9 12.8454 8.79903   5
  -2   0   9 15.8016 11.9094   3
   2   0  -9 12.1205 12.2306   4
  -2   0   8 4.59576 12.1640   3
   2   0  -8 8.23267 6.98691   5
   2   0  -8 1.63258 5.90768   4
  -2   0   8 6.19685 7.84699   5
  -2   0   7 4.16010 10.1900   3
   2   0  -7-2.45752 4.47075   5
   2   0  -7-0.18049 4.46287   4
  -2   0   6-2.52828 5.80674   5
   2   0  -6 15.1879 12.6397   2
   2   0  -6 0.78253 3.48895   5
   2   0  -6 9.12063 8.06673   4
  -2   0   6 12.1693 10.9916   3
  -2   0   5 0.68265 1.70178   5
   2   0  -5 1.12423 1.77437   5
   2   0  -5 9.81267 9.77894   2
   2   0  -5 21.2859 10.9274   4
  -2   0   5 6.43673 6.37815   3
   2   0  -4-0.09622 4.63348   4
  -2   0   4 1.99090 2.52307   3
   2   0  -4-5.84186 6.87770   2
   2   0  -3-3.51204 4.77808   4
   2   0   3 5.51053 8.01701   5
   2   0   4 12.1453 12.1379   5
   2   0   5 57.5045 28.4249   5
   2   0   6 59.4264 35.9934   5
   2   0   7 14.6739 16.5370   5
   2   0   8 29.3018 24.0747   5
  -2   0  -9-19.2100 12.8588   5
   2   0   9 7.13248 17.3420   5
  -2   0 -10-0.47640 4.80463   5
   2   0  10-10.4009 11.4393   5
   2   0  11 42.9052 30.3016   5
  -2   0 -11 23.3926 20.2740   5
  -2   0 -12-3.93611 7.81429   5
   2   0  12 14.8566 20.6480   5
  -2   0 -13-9.39247 13.1674   5
   2   0  13-34.4563 26.5254   5
  -2   0 -14-4.53897 14.3871   5
   2   0  14-36.2471 33.1602   5
  -2   0 -15-1.56711 10.2200   5
   2   0  15-43.8407 40.7065   5
   2   0  16 0.98449 8.56988   4
   2   0  16-42.8403 34.8086   5
  -2   0 -16-8.97212 16.9904   5
  -2   0 -17 2.44420 11.6532   5
   2   0  17-31.3460 30.0011   5
   2   0  18-32.4484 25.3711   5
  -2   0 -18 3.81095 10.0757   5
   2   0  19-1.02691 7.48891   5
   2   0  20-14.8953 34.8090   5
   2   0  21 19.1247 18.2577   5
   2   0  22-6.50836 18.8767   5
   2   0  23 19.7254 20.7843   5
   2   0  24 29.2060 13.9466   5
   2   0  25-2.97932 13.5355   5
   2   0  26-2.15766 19.7611   5
   2   0  27 12.2406 17.2389   5
   2   0  28 52.1268 39.0129   5
   2   0  29-23.5780 15.0383   5
   2   0  30-0.65624 25.5389   2
   2   0  30-19.0378 27.4823   5
   2   0  31-28.9124 39.9428   2
   2   0  31-35.3040 43.3415   5
   2   0  32-11.7205 46.2639   5
   2   0  32 17.7297 28.2388   2
   2   0  33 3.32853 27.4252   5
   2   0  34-38.1729 34.3093   5
  -2   1  33 33.9225 51.6813   2
  -2  -1  33 74.8416 50.3707   2
  -2  -1  32 1.25603 9.26629   5
  -2   1  32 3.91931 21.8193   2
  -2  -1  32 0.80309 37.3804   2
  -2  -1  31 7.66956 12.7901   5
  -2   1  31 35.2113 28.7504   5
  -2  -1  31 9.98236 21.7198   2
  -2   1  31-1.47877 15.8667   2
  -2   1  30-56.6230 38.1789   5
  -2   1  30 3.91544 25.8175   2
  -2  -1  30-11.3464 17.5064   5
   2   1 -30-56.4533 43.8443   4
  -2  -1  30-55.5393 51.7319   2
  -2   1  29-25.8077 25.0414   2
   2   1 -29 17.3921 21.0951   4
  -2  -1  29-35.5791 34.0388   5
  -2  -1  29-25.8013 41.5885   2
  -2   1  29 23.8972 30.2848   5
  -2   1  28 7.50788 21.6733   5
  -2  -1  28-5.79524 34.3199   2
  -2   1  28-9.74683 35.6426   2
  -2  -1  28-12.0703 18.3120   5
   2   1 -28 20.9748 43.1645   4
  -2  -1  27-28.3685 28.4556   5
  -2  -1  27 11.7242 24.9015   2
  -2   1  27-26.7772 33.8585   2
  -2   1  27 12.3613 34.0873   5
   2   1 -27 8.13277 22.7543   4
   2   1 -26-1.67458 28.6161   4
  -2  -1  26 10.7627 18.3932   2
  -2   1  26 10.5426 14.8273   5
  -2   1  26 70.9211 42.3808   2
  -2  -1  26 2.93501 10.6020   5
  -2   1  25 13.7539 20.3788   5
  -2  -1  25-16.4316 13.5905   2
   2   1 -25 2.61262 11.0316   4
  -2  -1  25 2.69427 8.88304   5
  -2   1  25-29.2023 34.3833   2
  -2  -1  24-31.2424 29.2591   2
   2   1 -24-21.4453 21.8538   4
  -2   1  24 41.3008 39.1380   2
   2  -1 -24 3.28264 10.9136   5
  -2   1  24 1.35813 12.3463   5
  -2  -1  24-46.8911 30.3328   5
   2  -1 -23-26.1793 19.8450   5
  -2  -1  23-45.1776 31.2691   2
  -2   1  23 23.8394 33.0158   2
   2   1 -23 5.38574 11.7986   4
  -2  -1  23-29.4431 25.8337   5
  -2   1  23 16.9733 28.3231   5
   2  -1 -22-11.2338 14.3169   5
  -2  -1  22-0.93284 13.5969   5
  -2   1  22 6.02783 18.8649   2
   2  -1 -22 39.4442 27.2383   4
  -2   1  22 24.1827 32.9110   5
   2   1 -22 27.4012 21.5924   4
   2   1 -22-14.1327 16.4734   5
  -2  -1  22 20.5180 28.4885   2
   2   1 -21-20.6425 18.7910   5
  -2   1  21-9.12993 15.6718   5
   2  -1 -21 4.63977 10.1468   5
  -2  -1  21 18.6035 14.6521   2
  -2   1  21 32.5748 32.9005   2
   2   1 -21-29.7821 23.1278   4
   2  -1 -21 47.6161 31.8095   4
  -2  -1  21-7.72398 15.3093   5
  -2   1  20 43.8458 37.1778   2
   2  -1 -20-12.9345 16.7486   5
   2   1 -20-6.54164 13.5710   5
   2   1 -20 9.21714 16.6997   4
   2  -1 -20-15.2186 8.32130   4
  -2   1  20 1.66225 20.2438   5
  -2  -1  20-2.09465 36.0460   2
  -2  -1  20-2.89052 9.55822   5
   2   1 -19-1.15313 13.6575   5
   2  -1 -19-5.84199 19.8242   5
  -2   1  19 4.68269 14.3073   5
  -2  -1  19 2.71505 9.33158   5
  -2   1  19-9.68564 15.1179   4
  -2  -1  19 1.37090 11.7143   2
   2   1 -19-1.69126 11.8939   4
   2  -1 -19-35.6491 22.0130   4
  -2   1  19-9.29167 20.7876   2
   2  -1 -18 6.35190 16.9731   4
   2  -1 -18-14.9005 18.0598   5
  -2   1  18-9.74659 15.5896   4
   2   1 -18 0.28035 11.7009   5
  -2  -1  18 10.4502 8.14087   2
  -2   1  18-25.6191 19.2989   2
  -2   1  18-1.55442 5.44591   5
  -2  -1  18 5.27825 8.44212   5
   2   1 -18 6.50841 34.3461   4
   2   1 -17-20.3628 18.4698   5
  -2   1  17-9.45102 17.8494   4
  -2  -1  17-2.89104 10.7481   2
  -2  -1  17-13.8158 20.9034   4
  -2  -1  17 0.82736 14.1086   5
  -2   1  17 18.3473 22.9780   5
   2  -1 -17-12.3492 12.1666   5
   2  -1 -17 12.1192 19.8713   4
   2   1 -17-20.4158 21.4693   4
  -2   1  16 5.17412 14.4060   5
  -2   1  16 5.15751 9.24526   3
  -2  -1  16-12.0355 19.7153   4
   2  -1 -16-6.55364 7.86403   4
   2   1 -16-26.4018 19.2397   5
  -2  -1  16-9.32414 17.2567   5
   2   1 -16-10.1454 8.71956   4
   2  -1 -16-12.7028 13.6809   5
  -2  -1  16-19.6332 17.0580   2
  -2  -1  15 10.5944 15.6232   5
  -2   1  15 13.8976 18.0228   3
   2   1 -15 6.58445 15.3307   5
   2  -1 -15 3.27852 13.0842   5
  -2   1  15 5.27501 15.1555   5
   2  -1 -15 12.9757 20.8442   4
  -2   1  15-8.04463 6.38080   4
   2   1 -15 3.68506 9.10794   4
  -2  -1  15 42.1874 31.0987   2
   2   1 -14-4.21155 10.7267   4
   2  -1 -14 20.0601 16.0943   5
  -2   1  14-11.0616 11.3035   4
  -2   1  14 13.8872 19.5042   3
  -2  -1  14-3.17336 4.22406   5
  -2   1  14-0.03728 14.8770   5
   2  -1 -14 21.6519 22.3961   4
   2   1 -14 1.50097 10.5806   5
  -2   1  13 7.63985 16.1578   3
  -2   1  13 15.8704 9.97474   5
   2   1 -13-11.4992 6.30253   4
   2   1 -13 13.5818 12.8447   5
   2  -1 -13-12.6896 10.7381   5
  -2  -1  13-15.7053 12.5662   5
  -2   1  13 0.96325 6.30862   4
   2   1 -12-10.5697 10.2307   4
  -2   1  12 16.2811 16.7568   4
   2  -1 -12 7.18151 5.64401   5
  -2   1  12-3.18896 11.0339   5
   2   1 -12 7.10762 7.81197   5
  -2  -1  12 30.2833 17.9384   5
   2  -1 -12 15.4452 22.0437   4
  -2   1  12-7.20587 5.52393   3
   2  -1 -11 9.57234 9.67116   5
  -2   1  11 22.4219 19.8581   5
  -2   1  11 18.6827 14.4230   4
  -2  -1  11 3.20542 7.50238   5
   2   1 -11-2.16617 5.55839   5
  -2   1  11 12.2301 12.2633   3
   2   1 -11 1.18817 9.47283   4
   2  -1 -11 10.1379 13.4163   4
  -2   1  10-1.10782 10.5036   3
  -2   1  10 25.5640 17.7827   5
   2  -1 -10-0.24556 3.06372   5
   2  -1 -10 3.77770 11.4862   4
  -2   1  10 1.09342 3.82368   4
   2   1 -10 0.89711 2.77300   5
  -2  -1  10 1.43978 5.80479   5
  -2   1   9 8.29281 12.3480   3
   2  -1  -9 22.3398 13.0693   5
  -2   1   9-10.1184 9.95170   4
  -2  -1   9 9.84876 13.1337   5
   2   1  -9 3.25259 6.68365   5
   2   1  -9 6.58351 13.6238   4
  -2   1   9 10.1474 17.4703   5
   2  -1  -9-5.14171 3.43429   4
   2   1  -8-4.06506 7.20982   4
   2  -1  -8-0.56212 3.68484   5
  -2   1   8 7.33077 9.57054   5
  -2   1   8-6.77863 14.5031   3
  -2   1   8 0.22351 2.29493   4
   2   1  -8 0.48131 4.38459   5
   2  -1  -8-4.29763 6.43465   4
  -2  -1   8 0.71501 8.95920   5
   2  -1  -7 0.02681 3.57686   4
  -2   1   7-0.04342 4.91364   4
  -2  -1   7-6.59617 5.55905   5
  -2   1   7 12.6686 11.3270   5
  -2   1   7-3.14777 11.0306   3
   2   1  -7 8.46593 7.35125   4
   2   1  -7 1.35481 7.02497   5
   2  -1  -7-13.1599 10.2501   5
   2   1  -6-9.77051 11.7239   4
   2   1  -6 5.24336 9.18554   2
   2   1  -6-1.44386 5.13018   5
   2  -1  -6-0.38329 3.53003   5
  -2   1   6 0.22665 2.87821   4
  -2  -1   6 0.40929 3.35480   5
   2  -1  -6-2.54867 3.26917   4
   2   1  -5-2.99723 6.44939   2
   2  -1  -5-4.60154 5.63212   4
   2   1  -5 1.67623 7.36379   4
   2  -1  -5-6.42775 7.50022   2
  -2  -1   5 6.95352 4.68909   5
   2  -1  -5 8.05785 8.67711   5
   2   1  -4-0.39269 3.21882   2
   2   1  -4-1.33858 8.91963   4
   2  -1  -4-7.38351 5.60155   4
   2  -1  -4-7.79026 6.47473   2
   2  -1  -4-0.85858 6.54341   1
   2   1  -3-8.63173 3.66326   4
   2  -1  -3-2.55515 2.05302   1
   2  -1  -3 7.56062 8.09018   2
   2   1  -3-3.15970 6.44837   2
   2  -1  -2 8.42649 5.28961   5
   2  -1  -1 1.19260 1.25317   5
   2   1  -1 1.43905 1.85918   1
   2  -1   0-0.33685 1.72641   5
   2  -1   1-3.00783 5.36985   5
   2  -1   2 0.47771 4.63978   5
   2  -1   3-1.85697 2.09007   5
   2   1   3 14.7856 15.5890   5
  -2   1  -3 24.0118 10.1989   4
   2   1   4 10.9972 13.2448   5
   2  -1   4 11.3185 12.6840   5
  -2   1  -4 12.3053 11.9997   4
   2  -1   5 71.4845 31.2870   5
   2   1   5 80.6962 34.5715   5
  -2   1  -5 55.0730 28.2225   4
   2   1   6 155.642 63.3729   5
  -2   1  -6 237.180 48.2515   4
  -2   1  -7 141.168 43.9095   4
   2  -1   7-5.35704 22.6635   5
   2   1   7 73.8850 37.1336   5
  -2   1  -8 51.0605 28.0778   4
   2   1   8 76.3436 30.9087   5
  -2  -1  -8 18.3240 16.8631   5
   2  -1   9-1.18326 10.5027   5
   2   1   9 11.3366 25.1051   5
  -2   1  -9 52.7349 29.7077   4
  -2  -1  -9 4.81106 9.64534   5
   2   1  10 7.15321 19.5270   5
   2  -1  10 15.2940 17.2286   5
  -2   1 -10-1.71142 13.5592   4
  -2   1 -10-1.35424 6.70238   5
  -2  -1 -10-1.21281 11.5935   5
   2  -1  11-7.12024 13.8219   5
  -2   1 -11 9.55273 15.8426   4
   2   1  11 4.24079 9.48646   5
  -2   1 -11-9.31655 12.1639   5
  -2  -1 -11-3.87830 4.98405   5
  -2   1 -12-9.57751 11.2664   5
  -2   1 -12 0.79374 10.2167   4
   2   1  12-6.28603 6.50304   5
   2  -1  12-13.9896 17.4380   5
  -2  -1 -12-10.7248 7.81426   5
   2   1  12-2.71271 10.3127   4
  -2  -1 -13-10.3110 14.2053   5
   2   1  13 17.0028 22.0187   5
   2  -1  13-34.6600 26.3882   5
  -2   1 -13-4.22065 5.55692   5
  -2   1 -13 2.99265 9.27144   4
  -2   1 -14 0.30009 14.1043   5
   2   1  14 11.2096 14.5391   5
   2  -1  14-7.12369 18.6926   5
  -2   1 -14-15.5661 21.2250   4
  -2  -1 -14 13.5812 14.9335   5
   2  -1  15 4.45935 15.6845   5
  -2   1 -15-8.97831 9.31081   5
  -2  -1 -15-32.0054 28.8404   5
   2   1  15-26.3555 15.8835   5
  -2   1 -15-16.0284 25.9114   4
   2   1  15 15.3097 11.3176   4
   2   1  16-5.18599 14.3489   4
  -2  -1 -16 6.33459 13.4664   5
   2  -1  16-22.6951 19.1784   5
  -2   1 -16 16.0481 15.2438   5
  -2   1 -16-15.1660 22.5487   4
   2   1  16-14.6447 27.9850   5
  -2  -1 -17-14.7993 22.4138   5
  -2   1 -17-6.91138 6.83612   5
   2   1  17-7.30565 5.13078   4
  -2   1 -17 7.10448 19.5182   4
   2   1  17-0.20106 23.1535   5
   2  -1  17-15.6174 21.2966   5
  -2  -1 -18 25.6325 20.8229   5
   2   1  18 4.71537 19.6246   5
  -2   1 -18-0.10914 6.13851   5
  -2   1 -18 20.5599 32.4501   4
   2  -1  18 10.7767 18.5501   5
   2   1  19 32.0297 27.4625   5
   2  -1  19 25.3254 23.9435   5
  -2   1 -19 36.0930 26.0010   4
  -2   1 -20 2.21211 18.7977   4
   2  -1  20 19.3516 16.8997   5
   2   1  20 5.48915 18.8547   5
   2   1  21 52.5557 40.0460   5
   2  -1  21 10.6090 10.2143   5
   2  -1  22-1.12783 21.3509   5
   2   1  22 15.8365 24.7119   5
   2   1  23 45.6768 41.6919   5
   2  -1  23-8.36949 28.8830   5
   2   1  24 1.97569 12.8676   5
   2  -1  24 11.0842 18.3583   5
   2   1  25 34.5213 33.6128   5
   2  -1  25 5.16480 10.3231   5
   2  -1  26 22.5017 29.0899   5
   2   1  26 26.5973 32.1478   5
   2  -1  27-26.8057 42.4148   5
   2   1  27 28.8012 34.4951   5
   2   1  28 16.2807 23.7123   5
   2  -1  28 29.5851 27.1176   5
   2   1  29 26.8198 33.2289   5
   2  -1  29 1.12108 12.5428   5
   2  -1  30 87.7796 60.1863   2
   2   1  30 56.1778 33.0304   5
   2   1  30 15.0174 49.2092   2
   2  -1  30-11.1222 31.9546   5
   2   1  31-12.8961 36.5851   2
   2  -1  31-54.3809 51.1371   2
   2   1  31 50.0157 41.8158   5
   2  -1  31 44.3462 36.7217   5
   2  -1  32 48.8506 42.8941   2
   2   1  32-16.5933 18.8733   5
   2   1  32 52.8487 37.8026   2
   2  -1  32-13.5100 28.6748   5
   2  -1  33 24.6193 44.0391   5
   2   1  33-3.67514 33.9802   5
   2  -1  34 14.2055 23.7684   5
   2   1  34 38.9531 31.1821   5
   2  -1  35 0.47761 26.5300   5
   2   2 -33-51.0745 40.1607   4
  -2  -2  33-38.9446 47.1155   2
  -2   2  33 51.8842 43.0096   2
  -2  -2  32-4.74295 18.9207   5
   2   2 -32-15.3908 13.8600   4
  -2  -2  32 43.0469 41.4310   2
  -2   2  32 13.7557 34.0382   2
  -2   2  31 33.3411 34.6293   2
  -2  -2  31 25.7897 26.6045   5
   2   2 -31-2.86476 26.4267   4
  -2  -2  31 2.01006 30.9747   2
  -2  -2  30 0.87158 24.0583   2
  -2  -2  30 24.1791 11.7400   5
   2   2 -30 36.6647 24.9555   4
  -2  -2  29 32.2873 34.3190   2
  -2   2  29 17.5577 26.6202   5
   2   2 -29 11.4271 10.5927   4
  -2   2  29 26.3474 24.5807   2
  -2  -2  29-3.20297 10.3921   5
   2   2 -28 42.8562 43.2769   4
  -2  -2  28 25.5937 10.3646   5
  -2   2  28 96.6429 57.3726   2
  -2  -2  28 51.8022 48.0141   2
  -2   2  28 30.3554 31.2767   5
  -2  -2  27 15.6665 13.3926   5
   2   2 -27 9.14020 12.0988   4
  -2   2  27 69.4007 41.1498   2
  -2   2  27 61.6358 43.9374   5
  -2  -2  27 29.7296 52.5528   2
  -2   2  26 3.38986 25.0134   2
  -2   2  26 17.0396 29.0344   5
  -2  -2  26 61.0437 32.7841   2
   2   2 -26-25.1773 22.3671   4
  -2  -2  26-40.3525 40.6330   5
  -2   2  25-85.7156 47.1811   2
  -2  -2  25-26.8238 37.0740   5
   2   2 -25-1.14360 12.3505   4
  -2  -2  25-33.4944 33.0306   2
  -2   2  25 33.6311 32.2436   5
  -2   2  24 37.7041 31.0897   5
   2  -2 -24-0.46554 16.0153   5
  -2  -2  24 3.83282 11.1860   5
   2   2 -24-43.4080 42.7642   4
  -2   2  24-0.69960 12.0967   2
  -2  -2  24-31.3062 40.9862   2
  -2   2  23-5.57533 11.4878   5
  -2  -2  23-29.2349 26.0849   5
  -2  -2  23-2.57326 24.4754   2
   2  -2 -23-4.66901 13.6450   5
   2   2 -23-1.02080 14.9877   4
  -2   2  23-4.63000 17.7431   2
  -2   2  22 30.0823 34.8384   5
  -2  -2  22-14.3836 24.6159   5
  -2   2  22-34.4607 37.4166   2
   2  -2 -22-6.50459 5.96097   5
  -2  -2  22-4.30490 16.6748   2
   2   2 -22-14.2818 23.4514   4
  -2   2  21-15.4483 22.0584   2
   2  -2 -21 25.8424 23.2092   5
  -2  -2  21-3.81584 8.24255   5
  -2  -2  21-0.33305 13.6157   2
   2   2 -21 8.99491 20.9870   4
  -2   2  21 42.0099 36.2194   5
  -2   2  20 40.0230 37.2287   5
  -2   2  20-9.68932 8.79386   4
  -2  -2  20 9.93353 7.54808   5
   2   2 -20 20.7922 18.3606   5
   2   2 -20-0.24772 25.0688   4
  -2   2  20 14.8417 15.7695   2
  -2  -2  20-3.43580 18.9994   2
   2  -2 -20 9.25261 15.1612   5
  -2  -2  19-5.74560 13.9481   5
  -2  -2  19-25.5161 27.8766   2
   2  -2 -19 18.1940 18.3440   5
  -2   2  19 20.9201 29.1427   5
  -2   2  19 3.93958 13.8446   2
  -2   2  19 7.62817 10.7826   4
   2   2 -19-8.46342 12.5517   4
   2   2 -19 0.73836 7.55717   5
  -2   2  18 10.7055 23.5529   5
  -2  -2  18-2.10500 15.8068   2
  -2  -2  18 5.56774 9.65928   5
   2   2 -18 21.7219 17.8443   5
   2   2 -18-21.0463 22.9234   4
  -2   2  18 8.54397 17.1801   2
   2  -2 -18 14.8891 16.7426   5
  -2  -2  17 30.4379 24.3194   2
   2   2 -17-11.6077 13.1619   4
   2  -2 -17 20.2724 17.0018   5
  -2   2  17-14.2141 12.6829   2
  -2  -2  17 8.68457 22.2938   5
   2   2 -17 3.12462 11.9930   5
   2   2 -16-43.3601 25.8226   4
   2  -2 -16 19.8492 16.3450   5
   2   2 -16 29.6591 19.9416   5
  -2   2  16 33.7232 29.8064   2
  -2  -2  16 19.4108 10.4375   2
  -2  -2  16 11.6157 16.0816   5
  -2   2  16 16.0540 26.3187   5
  -2   2  15-19.3804 14.4754   3
  -2  -2  15-6.05808 10.4903   5
   2   2 -15-21.9425 24.8406   4
   2  -2 -15 6.20868 11.1299   5
  -2   2  15 26.1807 17.3073   4
  -2  -2  15 5.07011 7.60736   2
  -2   2  15 41.9841 30.0382   5
   2   2 -15-1.22106 7.94715   5
  -2   2  15 7.59088 7.83312   2
  -2   2  14 11.2453 18.9455   5
   2  -2 -14-7.26173 9.02361   5
  -2  -2  14-12.9397 16.7276   5
   2   2 -14-53.6047 34.7214   4
  -2  -2  14-1.10801 13.2768   2
   2   2 -14 0.14770 10.8130   5
  -2   2  14-13.0169 10.1279   4
  -2   2  14-10.8518 22.4201   3
   2  -2 -13-9.15170 12.7873   5
  -2  -2  13 2.83824 5.80408   5
  -2  -2  13 30.4544 27.0190   2
  -2   2  13-8.83968 17.2545   3
  -2   2  13-20.0647 16.4573   4
   2   2 -13 1.83867 5.42081   5
   2   2 -13-25.1612 27.7834   4
  -2  -2  12-0.31279 11.5975   5
  -2   2  12-9.87527 11.1790   4
  -2  -2  12 17.8962 22.2708   2
   2   2 -12 5.75273 5.22224   5
   2  -2 -12-1.19232 6.84734   5
  -2   2  12 2.96593 9.06415   3
   2  -2 -11 6.00725 9.43183   5
  -2   2  11-17.3539 13.3914   4
   2   2 -11 4.27997 12.9717   5
  -2  -2  11 36.5313 24.3870   5
  -2  -2  11 8.80130 17.1209   2
  -2   2  11 9.41191 15.0157   3
   2   2 -10 4.04435 15.3184   5
   2   2 -10 17.3974 24.3092   4
   2  -2 -10 13.9600 10.7974   5
  -2  -2  10-16.2175 6.99130   2
  -2   2  10-9.83318 10.8910   4
  -2  -2  10 40.8234 24.4689   5
   2   2  -9-0.93582 7.96394   4
   2  -2  -9 8.05051 10.9653   5
  -2   2   9-4.36761 9.96574   4
  -2  -2   9-4.51654 8.58849   2
  -2  -2   9 16.8934 15.5567   5
   2   2  -9 2.90081 11.4034   5
  -2  -2   8 7.58435 13.4345   5
   2  -2  -8 13.0677 14.4115   5
  -2   2   8 4.10772 4.90757   4
   2   2  -8-9.77062 14.1984   4
  -2  -2   8-2.97366 6.17059   2
   2  -2  -7 19.2654 12.5317   5
  -2  -2   7-7.93893 7.25672   2
  -2   2   7-4.63381 4.91549   4
   2   2  -7 8.10410 10.6908   4
  -2  -2   7 6.61226 8.39216   5
  -2   2   6-3.39240 3.75222   4
   2   2  -6-2.25310 18.2913   4
  -2  -2   6-2.80402 5.99950   2
  -2  -2   6-14.4424 12.2851   5
   2  -2  -6 5.99552 7.14956   1
   2  -2  -5-0.36488 4.24583   2
  -2  -2   5-3.95195 10.5021   5
   2   2  -5-20.5327 19.9969   4
   2  -2  -5-8.21124 7.79233   1
   2   2  -5-5.66262 4.84346   2
  -2  -2   5-14.7380 7.11271   2
  -2   2   5 1.10556 2.09070   4
   2  -2  -4-4.22665 5.84988   1
   2   2  -4-1.71143 4.28303   2
   2   2  -4-19.7884 15.5813   4
   2  -2  -4-3.89731 5.86697   2
   2   2  -3-7.70407 5.49244   2
   2   2  -3 9.40863 13.0565   4
  -2   2   3 3.52972 3.87182   1
   2  -2  -3 0.83960 4.68640   2
   2   2  -2 31.8163 20.4636   4
  -2   2   2-4.19081 6.23876   1
   2  -2  -1 4.35302 5.72347   5
  -2   2   0-9.04486 7.20856   4
   2  -2   0-3.31266 5.79593   5
   2  -2   0-2.42669 3.70424   4
  -2   2  -1-8.28368 5.85433   4
   2  -2   1-4.47875 3.97434   4
   2  -2   1 9.76877 9.63878   5
   2  -2   2-5.76453 5.99561   4
  -2  -2  -2-9.46422 10.9857   3
  -2   2  -2-1.51211 4.21258   4
  -2   2  -3 38.2202 20.2120   4
   2  -2   3-8.23297 10.8298   5
  -2  -2  -3 6.58946 5.99663   3
   2  -2   3 6.06106 18.3694   4
  -2  -2  -4 23.2192 13.8124   3
   2  -2   4-24.5820 17.2396   5
  -2   2  -4 7.08164 11.9433   4
   2   2   4-17.0113 15.7111   3
   2   2   5-9.44464 12.7049   3
  -2   2  -5 1.72966 6.73233   4
   2  -2   5-4.60126 10.5006   5
   2  -2   5 7.82315 9.99048   4
   2   2   6-7.98784 8.64569   3
   2  -2   6-3.66563 11.1540   5
  -2   2  -6-28.0731 16.6116   4
  -2  -2  -7-6.01600 13.0884   5
   2   2   7-16.6267 15.3360   3
   2  -2   7-2.37715 6.65086   5
  -2   2  -7-16.5527 14.6160   4
   2   2   8 21.9121 22.2756   5
  -2  -2  -8 4.06628 8.18821   5
   2  -2   8-1.61646 6.95677   5
   2   2   8-0.73688 10.0692   3
  -2   2  -8 8.62598 13.8449   4
   2   2   9 20.4821 24.7682   5
   2  -2   9 9.77772 8.94085   5
  -2   2  -9 2.99483 6.21908   4
  -2  -2  -9-4.33456 5.84957   5
   2   2   9 14.5633 14.7645   3
   2  -2  10 2.76679 11.5347   5
   2   2  10 2.70803 8.00620   3
  -2   2 -10 8.15478 15.6881   4
  -2  -2 -10-1.42631 8.78810   5
   2   2  10 18.8787 22.7863   5
  -2  -2 -11-1.56950 11.8218   5
   2   2  11 27.2974 22.5793   3
   2   2  11 7.23460 14.1796   4
   2  -2  11 28.9889 19.2239   5
   2   2  11 29.0724 36.8395   5
  -2   2 -11 20.0951 20.2545   5
  -2   2 -11 38.2380 30.3102   4
   2   2  12 47.3250 36.6890   5
  -2  -2 -12 2.06672 12.3294   5
   2   2  12 11.7820 11.5492   4
   2  -2  12 31.9068 28.5116   5
  -2   2 -12 41.3588 34.4701   4
  -2   2 -12 29.7952 22.7345   5
   2   2  12 8.90777 16.8397   3
   2   2  13 29.1674 32.7638   5
   2   2  13-3.19076 14.0878   3
  -2   2 -13 35.5881 24.6956   5
  -2   2 -13 13.2898 28.7563   4
  -2  -2 -13 22.7896 19.9806   5
   2  -2  13 28.2951 22.6237   5
  -2   2 -14 14.4183 18.9797   5
   2   2  14 38.1315 32.6858   5
   2   2  14-3.50628 8.69249   3
  -2   2 -14 13.2964 21.3823   4
   2  -2  14 4.97441 13.5776   5
  -2  -2 -14 32.2455 26.4782   5
   2   2  15 31.4221 26.8614   3
   2   2  15 64.2454 42.9446   5
   2  -2  15 23.7608 26.0949   5
  -2  -2 -15 4.07726 12.2054   5
  -2   2 -15 32.7237 34.1451   4
   2   2  15 22.4851 17.2697   4
  -2   2 -15 24.7713 26.0820   5
   2   2  16-6.07487 10.0553   4
   2   2  16 33.0400 23.3629   3
   2  -2  16-6.45613 9.45247   5
  -2  -2 -16 42.8599 25.9982   5
  -2   2 -16 32.2486 23.0091   5
   2   2  16 42.3889 30.6538   5
  -2   2 -16 8.52980 16.3118   4
   2   2  17 11.2584 8.15392   4
   2  -2  17-2.75223 8.41264   5
   2   2  17 6.95983 19.1263   5
  -2  -2 -17 12.7137 20.8132   5
  -2   2 -17 4.20394 20.2148   4
  -2  -2 -18 15.7020 12.1932   5
   2   2  18-19.7440 29.9630   5
   2  -2  18-6.78322 23.4523   5
  -2   2 -18-1.81629 14.8158   4
  -2   2 -19 13.7104 16.7723   4
   2   2  19 19.1841 26.2102   5
   2  -2  19 10.5550 19.0644   5
   2  -2  20-17.6455 16.9730   5
  -2   2 -20 5.76756 18.7783   4
   2   2  21 19.9241 22.8811   5
   2  -2  21 8.12540 20.0022   5
  -2   2 -21 9.78783 17.3762   4
   2   2  22 27.0805 36.8527   5
  -2   2 -22 31.4886 30.4596   4
   2  -2  22-9.55940 25.2081   5
   2   2  23 14.1284 14.4169   5
  -2   2 -23-21.0285 31.7177   4
   2  -2  23-29.2559 31.5182   5
   2   2  24-37.4425 34.6536   5
   2  -2  24-56.3612 45.5079   5
  -2   2 -24-2.16645 20.0339   4
   2   2  25-10.8607 21.2868   5
   2  -2  25-21.6657 33.9471   5
   2   2  26 23.5545 18.6540   5
   2  -2  26-27.0594 34.4880   5
   2  -2  27-0.34509 20.5228   5
   2   2  27 70.6222 38.8887   5
   2  -2  28-10.0439 26.9263   5
   2   2  28 12.4621 35.1698   5
   2  -2  29-10.5910 25.6478   2
   2  -2  29-39.0687 39.8090   5
   2   2  29 15.8534 20.8506   5
   2  -2  30-7.09821 15.0108   5
   2   2  30 3.23499 13.1444   2
   2  -2  30 23.9242 29.2907   2
   2   2  30 40.2847 43.8599   5
   2  -2  31 25.1345 24.4540   5
   2  -2  31-26.4069 32.7253   2
   2   2  31-0.94866 9.97434   2
   2   2  32 7.08164 27.4918   5
   2  -2  32 61.8255 39.5957   5
   2   2  32 28.0312 18.7313   2
   2  -2  32-30.8218 12.4513   2
   2   2  33 55.5416 35.5639   5
   2  -2  33 54.8640 54.0664   5
   2  -2  34-10.7330 37.2993   5
   2  -2  35 58.4147 45.9351   5
  -2  -3  33-54.8987 54.0445   2
  -2  -3  33-67.8901 50.3941   5
  -2   3  33 63.0867 55.7843   2
  -2  -3  32 22.0839 31.0611   5
  -2  -3  32-19.0899 14.0681   2
   2   3 -32 53.5441 42.8620   4
  -2   3  32-34.2587 59.6995   2
  -2  -3  31-22.7465 38.5552   5
  -2   3  31-27.2161 29.4847   2
   2   3 -31 27.8601 14.3080   4
  -2  -3  31 17.3082 36.6266   2
  -2  -3  30-19.1345 34.8747   5
  -2  -3  30-15.2877 30.5869   2
   2   3 -30-37.1799 35.7670   4
  -2   3  30-6.60485 37.1438   2
   2   3 -29 35.9728 27.9582   4
  -2  -3  29-36.4094 38.5490   5
  -2   3  29-20.8199 47.0994   2
  -2  -3  29-60.3030 48.0330   2
  -2   3  28 18.6334 17.3500   2
  -2  -3  28 4.26573 9.36678   5
  -2  -3  28-21.8308 30.7788   2
   2   3 -28 10.7187 18.2490   4
  -2  -3  27 36.5291 30.5240   2
  -2   3  27-37.8765 29.0522   2
  -2  -3  27-28.1804 18.6518   5
   2   3 -27 35.4916 26.7618   4
  -2   3  26-12.6658 18.5588   2
  -2  -3  26 6.61835 21.5744   2
   2   3 -26 30.9789 28.8512   4
  -2  -3  26 6.62899 24.9697   5
  -2  -3  25 10.1355 22.0654   5
   2   3 -25-38.9171 21.4448   4
  -2  -3  25-65.6062 52.6141   2
  -2   3  25-55.1649 50.2704   2
  -2  -3  24-44.0302 52.1312   2
  -2  -3  24 10.8108 9.51398   5
  -2   3  24-49.0461 44.0946   2
   2   3 -24-24.0860 17.1889   4
  -2  -3  23-12.5641 34.0926   2
  -2   3  23-29.7327 38.4032   2
   2  -3 -23-29.5497 23.8558   5
  -2  -3  23-7.65982 15.4378   5
   2   3 -23 10.5447 19.3163   4
  -2  -3  22-13.8450 13.8338   5
   2  -3 -22-0.06169 12.8725   5
  -2   3  22-12.2562 27.0812   2
  -2  -3  22-25.6658 33.8654   2
   2   3 -22-26.1658 18.6283   4
  -2   3  21 25.2393 32.6748   2
  -2  -3  21-6.96707 15.0148   5
   2  -3 -21-7.19848 16.8563   5
  -2  -3  21-3.57866 17.8260   2
   2   3 -21-14.0978 8.89710   4
   2  -3 -20 4.10074 14.3793   5
  -2  -3  20-17.8074 20.5688   5
  -2   3  20-13.3600 19.8287   2
  -2   3  20-23.3468 18.9608   4
  -2  -3  20 3.03691 13.8068   2
   2   3 -20-4.80033 18.0423   4
   2  -3 -19-14.9239 20.5647   5
  -2  -3  19 16.9539 14.5012   2
  -2  -3  19-34.1208 33.9432   5
  -2   3  19-15.5751 14.5060   4
   2   3 -19 19.7965 10.3192   4
  -2   3  19 1.48564 18.5245   2
  -2  -3  18 26.3804 24.5023   2
   2   3 -18-21.5711 23.4299   5
   2   3 -18-34.3887 25.6041   4
   2  -3 -18-1.59279 12.4570   5
  -2   3  18 35.9421 21.3631   2
  -2  -3  18-46.0422 36.8171   5
   2   3 -17-10.2295 24.7745   4
   2  -3 -17-17.3979 17.9003   5
   2   3 -17-7.37291 14.6628   5
  -2  -3  17-9.43963 9.25721   2
  -2   3  17-10.1023 23.4774   2
  -2  -3  17-1.44496 21.3918   5
  -2   3  16-10.2036 14.2023   4
   2   3 -16-8.14618 11.7873   5
  -2   3  16-3.58938 19.7513   2
  -2  -3  16-3.88169 10.1963   2
   2  -3 -16-18.2735 21.9048   5
  -2  -3  16-15.0219 15.9893   5
   2   3 -16-11.1641 30.8273   4
   2  -3 -15 16.7455 11.6288   5
  -2  -3  15 39.2086 24.6089   2
   2   3 -15 15.0598 14.4800   5
  -2   3  15 0.29903 5.12407   4
  -2  -3  15-10.7670 14.5204   5
   2   3 -15-7.23024 24.7381   4
  -2   3  15 14.0448 23.9342   2
  -2   3  14-9.73211 8.60674   4
   2  -3 -14-10.9239 10.0769   5
   2   3 -14-42.7604 34.4829   4
  -2  -3  14-10.4417 12.5529   5
  -2  -3  14 8.95755 17.5831   2
   2   3 -14-22.3880 22.2891   5
   2  -3 -13 14.4896 15.4600   5
   2   3 -13 8.37506 21.4819   4
  -2  -3  13-8.65990 15.4246   2
  -2   3  13 3.27080 5.54054   4
  -2  -3  13-0.66711 8.96842   5
   2   3 -13-13.9018 17.3448   5
   2  -3 -12 0.37974 6.20814   5
   2   3 -12 14.5936 21.1289   4
  -2   3  12-8.20096 7.70626   4
  -2  -3  12-25.3285 19.7632   5
  -2  -3  12 1.06370 11.0841   2
  -2  -3  11 22.0675 18.5528   2
  -2  -3  11 13.3694 14.8384   5
   2   3 -11 31.1889 27.6539   4
  -2   3  11 0.97066 4.76058   4
   2  -3 -11 26.8406 20.6942   5
  -2   3  11 12.6897 18.8794   2
  -2   3  10-10.6029 14.4236   2
  -2  -3  10 21.3702 21.7010   5
  -2  -3  10-1.62786 10.5721   2
  -2   3  10 6.34046 7.90812   4
   2  -3 -10 26.6963 20.7183   5
   2   3 -10-9.46197 15.9852   4
   2  -3  -9-4.40207 11.6648   5
   2   3  -9-22.1605 24.0100   4
   2  -3  -9-2.71560 4.57177   1
  -2   3   9-13.0524 17.0474   2
  -2   3   9-3.15211 7.03148   4
  -2  -3   9-16.2884 19.8096   2
  -2  -3   9-4.84266 8.20643   5
  -2  -3   8-19.9372 15.8940   2
  -2   3   8 8.81502 7.72925   4
  -2   3   8-18.7438 20.5052   2
   2   3  -8-12.5830 22.5999   4
   2  -3  -8-0.67386 6.06092   1
  -2  -3   8 0.25655 7.72735   5
   2  -3  -7-4.78450 12.7804   1
  -2  -3   7-24.1747 18.9808   2
  -2  -3   7-3.23148 17.4047   5
  -2   3   7-3.24592 15.4676   2
  -2   3   7-1.44235 4.04694   4
   2   3  -7-31.3943 26.9306   4
  -2   3   6-10.8810 8.98499   2
   2  -3  -6-8.21205 5.98696   1
   2   3  -6-13.3409 19.2513   4
  -2  -3   6-10.3774 17.1141   5
  -2  -3   6-8.67246 9.74741   2
  -2   3   5-4.95564 9.59559   2
   2  -3  -5-1.38056 3.05599   1
   2   3  -5-18.9409 14.8866   4
   2   3  -4 9.23849 6.69387   2
  -2   3   4 9.47046 3.52706   1
   2   3  -4-8.52896 9.86574   4
   2  -3  -3-2.59658 4.66050   2
  -2   3   3-2.94067 4.03404   4
   2   3  -3-7.88345 12.8566   4
   2   3  -3 6.74531 4.50475   2
  -2   3   3 5.34715 4.15996   1
  -2   3   2-2.45866 3.04138   4
   2   3  -2-2.55162 3.94603   2
   2   3  -2 7.43045 12.3840   4
   2  -3  -2-0.66258 3.47080   2
   2   3  -1 22.4748 18.7514   4
  -2   3   1-0.27055 3.00537   4
  -2   3   0-2.25451 3.10413   4
   2  -3   0-5.15994 10.8360   5
   2  -3   0-2.90453 4.93789   4
  -2   3  -1-3.83625 4.01194   4
   2  -3   1-5.25069 4.28748   5
   2  -3   1 0.17474 5.04897   4
  -2   3  -2-1.66538 5.05487   4
   2  -3   2 0.99461 5.36851   5
   2  -3   2-1.33132 4.57755   4
   2  -3   3 1.48687 5.52749   4
   2  -3   3 2.72077 9.25726   5
  -2   3  -3-7.46580 8.65831   4
   2  -3   4-7.34417 13.3338   4
  -2   3  -4-17.6508 15.0456   4
   2  -3   4 11.7869 16.6041   5
  -2  -3  -4-11.4232 14.5376   3
  -2   3  -5-6.29007 10.3770   4
   2  -3   5 3.41333 5.01246   4
  -2  -3  -5-1.08103 6.66921   3
   2  -3   5 16.1168 19.4721   5
   2  -3   6 2.01473 6.38263   4
   2  -3   6-10.2719 16.4994   5
  -2  -3  -6 15.4106 15.9266   3
  -2  -3  -6-17.4501 8.19341   5
  -2   3  -6 5.18123 4.30491   4
  -2  -3  -7 5.19147 6.42905   5
   2  -3   7-9.36717 17.4814   5
  -2  -3  -7 18.1415 23.2746   3
  -2   3  -7-20.0998 16.1201   4
   2  -3   7-6.88807 8.84451   4
  -2  -3  -8 15.9400 15.9205   5
   2  -3   8-1.46410 5.65833   4
  -2   3  -8 7.44747 8.13922   4
   2  -3   8-11.9470 15.4614   5
   2  -3   9-10.0567 10.7915   5
  -2   3  -9-2.22066 10.2139   4
  -2  -3  -9 2.31281 15.6328   5
   2  -3   9 1.27849 5.07885   4
   2   3   9-0.89525 18.8074   3
   2   3  10-20.6217 21.6386   3
  -2   3 -10-7.77198 16.9121   4
   2  -3  10-5.59435 7.66393   5
  -2  -3 -10 15.1134 8.56446   5
   2  -3  10 14.8300 12.0883   4
   2   3  11-44.1881 32.5541   3
   2  -3  11-18.1615 21.2510   5
   2  -3  11-9.62992 12.4150   4
  -2  -3 -11 14.1542 12.0024   5
  -2   3 -11-0.35575 7.13745   4
   2  -3  12 4.99146 11.6627   4
  -2   3 -12 2.98598 13.5996   5
  -2  -3 -12-5.31417 5.79808   5
   2   3  12 4.31386 16.6687   3
   2  -3  12 17.1152 24.1004   5
  -2   3 -12 18.0368 24.0138   4
   2  -3  13 8.71785 15.4480   4
  -2   3 -13 1.11528 12.1142   5
  -2  -3 -13 20.9494 14.1468   5
   2  -3  13 10.3034 14.2213   5
   2   3  13-19.2559 22.1709   3
  -2   3 -14 27.0176 25.3842   5
  -2  -3 -14 19.9115 10.4936   5
   2  -3  14 24.5020 35.0399   5
  -2   3 -14 55.7861 41.9122   4
   2   3  14 21.4636 26.2427   3
  -2  -3 -15 10.4499 9.61494   5
   2   3  15-18.1078 24.8572   3
   2  -3  15 37.8139 33.0012   5
  -2   3 -15 17.2995 27.8646   4
   2   3  15 39.3429 25.3250   4
  -2  -3 -16-16.7209 22.7868   5
   2  -3  16 3.76702 17.3495   5
   2   3  16 11.5876 9.20413   4
  -2   3 -16 31.4553 35.4748   4
  -2  -3 -17 18.0263 21.8016   5
   2   3  17-1.66551 15.9481   4
   2  -3  17-2.77179 7.39400   5
  -2   3 -17-2.00901 21.5745   4
  -2   3 -18 16.7687 26.7052   4
   2  -3  18-6.03951 21.5284   5
   2  -3  19 4.01063 10.2929   5
  -2   3 -19-15.0760 16.8106   4
   2  -3  20-12.4593 25.7029   5
  -2   3 -20 9.76588 9.89343   4
   2  -3  21-8.96565 22.5271   5
  -2   3 -21-75.1103 38.5948   4
   2  -3  22-23.0424 22.3953   5
  -2   3 -22 15.3356 18.0756   4
   2  -3  23-17.0190 15.9780   5
  -2   3 -23-19.8696 27.8967   4
  -2   3 -24 0.35524 19.4299   4
   2  -3  24 0.19764 28.9658   5
  -2   3 -25-51.1661 34.8416   4
   2  -3  25 27.1127 22.1902   5
  -2   3 -26-46.9467 41.4266   4
   2  -3  26-18.6195 19.8421   5
   2  -3  27 2.65352 9.47795   5
  -2   3 -27-42.1061 37.5659   4
   2  -3  28 14.6287 13.6486   2
   2  -3  28-23.0848 32.5507   5
   2  -3  29-18.6037 17.1570   2
   2   3  29 40.1143 41.3418   2
   2  -3  29 22.4238 27.7621   5
   2   3  30-15.0651 22.3018   2
   2  -3  30-37.2274 44.2756   5
   2  -3  30-62.0446 40.7320   2
   2   3  31-1.38369 16.0798   2
   2  -3  31-12.2741 30.4950   5
   2  -3  31-25.9097 11.1303   2
   2  -3  32 81.9420 59.3969   2
   2   3  32-10.6573 36.4492   2
   2  -3  32 10.6518 37.2195   5
   2  -3  33-79.0432 61.0720   5
   2  -3  34 83.5785 64.8807   5
  -2  -4  33-21.3986 49.3187   2
  -2  -4  33-18.9575 26.5014   5
  -2   4  32-9.52373 21.1551   2
  -2  -4  32-16.3325 30.4381   2
  -2  -4  32-1.54140 14.7447   5
  -2   4  31-28.4010 42.5833   2
  -2  -4  31-8.23855 20.6205   2
   2   4 -31-27.6448 24.6097   4
  -2  -4  31-41.0419 34.9516   5
  -2  -4  30-5.58827 28.3489   2
   2   4 -30-13.6088 25.1125   4
  -2  -4  30-1.31546 23.5639   5
  -2   4  30-2.64068 29.9311   2
  -2  -4  29-19.5401 25.7069   5
  -2  -4  29 27.5083 16.5611   2
  -2   4  29 7.69614 18.4368   2
   2   4 -29-9.22390 26.6856   4
   2   4 -28-16.8374 14.8618   4
  -2  -4  28 16.3515 10.4095   5
  -2   4  28-0.66082 26.0486   2
  -2  -4  28-19.5090 33.4598   2
  -2   4  27 8.80201 11.0840   2
  -2  -4  27 16.3446 26.5277   2
  -2  -4  27 16.4854 29.2237   5
  -2  -4  26 12.0635 19.6184   5
  -2  -4  26-15.2334 20.7372   2
  -2   4  26 34.5624 42.0538   2
   2   4 -26 55.1337 37.1041   4
  -2  -4  25 31.6287 33.1592   5
  -2  -4  25-17.5002 19.9505   2
   2   4 -25 16.8568 37.6539   4
  -2   4  25 24.1788 32.5949   2
   2   4 -24 11.1839 16.7389   4
  -2   4  24 7.67554 17.8182   2
  -2  -4  24-4.85287 23.3424   2
  -2  -4  24-21.3217 19.6157   5
  -2  -4  23 37.1736 29.3135   5
   2   4 -23-35.2054 33.9402   4
  -2  -4  23-18.7898 22.7409   2
  -2   4  23-8.75646 21.2362   2
  -2  -4  22-35.4364 30.4991   2
  -2  -4  22-11.5004 24.6429   5
   2   4 -22-11.9107 26.3986   4
   2  -4 -22 21.7837 24.4423   5
  -2   4  22-38.8685 28.3510   2
   2   4 -21-11.9581 19.2422   4
  -2   4  21 29.2509 18.6865   4
  -2  -4  21-14.0968 25.0474   2
  -2  -4  21-3.72837 11.0095   5
  -2   4  21-19.8442 24.6784   2
   2  -4 -21 4.36713 6.46573   5
  -2   4  20 1.73032 11.4991   4
  -2  -4  20 3.13832 10.2367   5
   2   4 -20-21.6508 27.0600   4
  -2  -4  20-11.0685 13.5064   2
  -2   4  20-10.2646 16.8603   2
   2  -4 -20 24.2312 25.0235   5
  -2  -4  19 34.0505 25.8926   2
   2  -4 -19 7.08044 4.70391   5
   2   4 -19 42.3876 32.8930   4
  -2  -4  19 22.8679 27.4939   5
  -2   4  19 10.7508 23.5572   2
   2   4 -18 10.7818 9.27322   4
   2  -4 -18-26.6407 17.3300   5
  -2   4  18-6.48107 12.9405   2
  -2  -4  18-14.2723 25.4046   2
  -2  -4  18 39.7891 32.0608   5
  -2  -4  17 16.3386 20.6749   2
  -2   4  17 49.8683 34.5037   2
  -2  -4  17 12.2867 25.3816   5
   2   4 -17 19.3377 23.8741   4
  -2   4  17 26.7707 18.7159   4
   2  -4 -17-5.25577 12.3327   5
   2   4 -16 56.4271 29.6013   4
   2  -4 -16 8.73490 14.0485   5
  -2   4  16 38.3437 28.9812   2
  -2   4  16-2.86078 8.96483   4
  -2  -4  16 22.4793 21.3647   2
  -2  -4  16 17.8523 27.8005   5
  -2   4  15 4.18562 5.66123   4
   2  -4 -15 54.0602 43.7205   3
   2   4 -15-4.08979 20.8187   4
  -2  -4  15 41.5900 23.2118   5
  -2  -4  15-26.2522 21.2160   2
  -2   4  15-13.8712 18.7122   2
   2  -4 -15 13.5088 8.52846   5
   2  -4 -14 6.56585 12.1263   5
  -2   4  14 4.91993 5.40091   4
   2  -4 -14 1.87247 21.3379   3
  -2  -4  14-10.5831 20.5038   2
   2   4 -14 35.2883 28.1390   4
  -2  -4  14 20.4918 18.0979   5
  -2  -4  13 36.9525 23.9234   5
   2  -4 -13 23.6760 25.3186   3
  -2   4  13 0.98940 7.40275   4
   2  -4 -13 11.8082 25.8132   5
  -2  -4  13-19.6945 12.4295   2
   2  -4 -13-1.50174 6.39668   1
   2   4 -13 19.2408 33.4633   4
  -2   4  12 0.99631 8.55320   4
   2  -4 -12 31.7083 24.7406   5
   2  -4 -12-7.47838 12.0959   1
  -2  -4  12-18.6659 17.1785   4
  -2  -4  12-2.49092 6.85791   5
   2  -4 -12 11.9893 24.0312   3
   2   4 -12-1.12535 5.96574   4
  -2  -4  12-1.27733 5.84365   2
   2   4 -11 29.5055 23.9708   4
   2  -4 -11-13.5550 17.1563   1
   2  -4 -11 28.4784 20.6673   5
  -2   4  11-1.38311 7.71899   2
  -2   4  11 6.78237 5.74735   4
  -2  -4  11-8.51237 10.2856   4
  -2  -4  11-3.49649 15.6973   5
   2  -4 -11 31.3732 25.0515   3
  -2  -4  11 1.79448 6.37067   2
  -2   4  10-0.81898 12.5235   2
  -2  -4  10 25.2287 20.8636   5
   2   4 -10-4.47977 19.1213   4
  -2  -4  10 12.5572 18.7708   4
  -2  -4  10-22.3825 21.1084   2
  -2   4  10-1.15259 3.18709   4
   2  -4 -10 1.75507 5.81916   1
  -2  -4   9-3.18219 14.4054   4
  -2   4   9-9.13266 11.5928   2
   2  -4  -9-6.60398 7.74719   1
  -2   4   9 1.18626 3.89890   4
  -2  -4   9-10.9388 16.6783   2
  -2  -4   9 11.4253 10.0445   5
   2   4  -9-7.21528 15.7965   4
  -2  -4   8 3.95750 6.25749   4
  -2  -4   8-2.31733 9.88579   5
  -2   4   8-11.5676 14.7200   2
   2  -4  -8 6.85374 10.6605   1
  -2  -4   8-5.12148 11.7630   2
   2   4  -8-10.9338 16.8549   4
  -2   4   7-17.7936 15.3894   2
   2   4  -7-8.04111 21.2642   4
  -2  -4   7-20.2106 17.9060   2
   2  -4  -7 1.21577 3.74757   1
  -2  -4   7-9.21524 19.9777   4
  -2  -4   7-7.86084 14.6216   5
  -2  -4   6-5.98783 17.2141   4
   2   4  -6-32.4881 28.7255   4
  -2  -4   6-59.0610 35.3845   5
   2   4  -5-22.2137 25.0399   4
  -2  -4   5 14.4360 25.9788   4
  -2   4   4-1.78723 2.84085   4
   2   4  -4-14.9277 21.4109   4
  -2   4   4 12.5183 9.94270   1
  -2   4   3 2.13822 4.48602   4
   2   4  -3-9.45508 9.65743   4
  -2   4   3-1.28125 11.1688   1
  -2   4   2-7.44326 10.5557   4
   2   4  -2 5.42704 3.30173   2
   2   4  -2 13.8269 22.5592   4
   2   4  -1-4.70842 5.59867   2
  -2   4   1-0.19297 7.57085   4
   2   4  -1 9.45933 8.95755   4
   2  -4  -1 4.68449 4.05996   2
   2  -4   0-3.58015 16.1828   5
  -2   4   0 3.17386 2.69887   4
   2   4   0-0.53085 7.46645   4
   2  -4   0 6.82959 10.0522   4
   2  -4   1 1.61887 8.91831   4
  -2   4  -1 8.97465 11.8301   4
   2  -4   1 13.0040 10.9962   5
   2  -4   2-9.68119 11.3519   4
  -2   4  -2-0.69561 8.32324   4
   2  -4   2-17.8204 16.5107   5
  -2   4  -3-0.55315 4.98470   4
   2  -4   3-1.46153 15.1853   5
   2  -4   3-11.6862 11.4527   4
   2  -4   4-10.8547 13.9838   5
  -2   4  -4-3.88911 15.7109   4
   2  -4   4 0.41414 9.56825   4
  -2  -4  -5-2.02817 2.71720   1
   2  -4   5-14.8525 14.3579   5
   2  -4   5-12.9977 16.4752   4
  -2  -4  -5-8.61709 10.5401   3
  -2   4  -5-9.44955 7.07118   4
  -2  -4  -6-22.3859 17.9640   3
   2  -4   6-9.80494 12.8654   4
  -2  -4  -6-1.83842 3.06406   1
  -2   4  -6-14.4200 19.8574   4
   2  -4   6 4.07857 9.87885   5
  -2   4  -7-14.8178 18.1072   4
   2  -4   7 7.52020 10.6988   5
   2  -4   7-7.91390 15.9292   4
  -2  -4  -7 1.99192 8.44003   3
   2  -4   8-14.8951 22.2201   4
  -2   4  -8-14.2359 16.8524   4
  -2  -4  -8 6.76871 15.7047   5
  -2  -4  -8 2.21725 22.5226   3
   2  -4   8-23.7104 23.4902   5
   2  -4   9-44.5629 30.2067   5
  -2   4  -9-12.3867 18.1737   4
  -2  -4  -9 25.4545 24.6092   3
   2  -4   9-15.7478 17.6876   4
  -2  -4  -9 14.5584 24.6529   5
  -2  -4 -10 16.9111 19.2887   5
   2  -4  10-2.33168 5.64257   4
   2  -4  10-11.3446 17.9759   5
  -2   4 -10-11.9183 15.3372   4
   2  -4  11 2.27956 14.4368   4
  -2   4 -11-8.19047 5.04488   5
  -2   4 -11-7.84419 11.6334   4
  -2  -4 -11-10.2316 15.6215   5
   2  -4  11-30.5361 19.7900   5
   2  -4  12 7.34324 8.76684   4
   2  -4  12-10.3957 15.2638   5
  -2   4 -12-1.32742 14.6302   5
  -2  -4 -12-17.8891 14.5400   5
  -2   4 -12 20.3152 24.7434   4
  -2  -4 -13 13.9143 16.3846   5
   2  -4  13-24.2313 20.3337   5
  -2   4 -13-1.28680 20.3595   4
   2  -4  14-11.6617 7.19781   5
  -2  -4 -14 13.0196 21.4444   5
  -2   4 -14 0.52457 22.9673   4
  -2   4 -15-19.5771 16.6083   4
   2  -4  15-17.0712 20.1017   5
   2   4  15 18.0025 18.1519   4
  -2  -4 -15-18.4651 15.8712   5
   2  -4  16 2.22507 13.1935   5
  -2   4 -16 26.1981 23.3808   4
   2   4  16 0.65927 9.38342   4
   2  -4  17-15.0859 22.8344   5
   2   4  17 6.77766 18.0851   4
  -2   4 -18 26.3069 37.8096   4
   2  -4  18-21.7610 33.3814   5
   2  -4  19 28.6393 30.1883   5
  -2   4 -19 40.4094 32.9002   4
  -2   4 -20 18.9857 30.4296   4
   2  -4  20 30.2470 37.5440   5
  -2   4 -21-7.13299 9.71273   4
   2  -4  21 8.89424 30.2272   5
   2  -4  22 0.28262 14.2142   5
  -2   4 -22-0.49668 14.5929   4
  -2   4 -23 12.3493 23.8491   4
   2  -4  23-14.3675 9.99814   5
  -2   4 -24 4.88698 18.0897   4
   2  -4  24 45.5545 42.4265   5
   2  -4  25 9.71264 17.5941   5
  -2   4 -25 35.1898 38.5140   4
   2  -4  26 6.50811 26.0218   5
   2  -4  26-10.5269 18.0795   2
  -2   4 -26-14.0212 26.7363   4
   2   4  27 3.35978 10.4252   2
   2  -4  27-9.21283 30.3978   2
   2  -4  27-25.7038 31.1732   5
  -2   4 -27-51.2803 42.0502   4
   2   4  28 0.97468 24.8720   2
   2  -4  28-8.96096 13.5249   2
   2  -4  28-18.7650 30.1147   5
  -2   4 -28-23.1237 25.0375   4
   2  -4  29 3.58323 25.2127   5
   2  -4  29 25.2172 15.5507   2
   2   4  29 34.2676 21.2699   2
  -2   4 -29-1.31234 12.1781   4
   2   4  30-8.65283 31.1021   2
   2  -4  30-13.3847 10.3275   2
   2  -4  31 45.4323 34.8423   5
   2  -4  31 27.4477 19.3007   2
   2  -4  32 16.8865 30.2425   2
   2   4  32-25.4325 34.6231   2
   2  -4  32-31.5355 41.3645   5
   2  -4  33 25.5364 10.6682   5
   2  -4  34-145.151 70.5309   5
  -2  -5  33 10.1609 9.68191   5
  -2  -5  32-21.8162 20.2692   2
  -2  -5  32-8.93119 22.0223   5
  -2   5  32-45.5507 40.7973   2
  -2  -5  31 13.1936 21.4559   5
  -2   5  31 15.2045 28.8316   2
  -2  -5  30-9.82156 16.8197   5
  -2  -5  30-40.7005 31.9081   2
  -2   5  30-1.05162 32.4355   2
   2   5 -30 56.8713 40.9062   4
  -2  -5  29-0.96979 13.5882   5
  -2  -5  29-43.9312 26.4353   2
  -2   5  29 18.1990 28.8523   2
   2   5 -29 35.1686 42.5584   4
  -2   5  28 36.1364 31.7657   2
  -2  -5  28 13.4628 7.56336   5
  -2  -5  28-5.73108 34.0626   2
   2   5 -28-11.4096 21.9042   4
  -2  -5  27 14.6992 20.8309   2
  -2  -5  27-18.2448 16.1232   5
  -2   5  27-7.62649 38.6101   2
   2   5 -27 7.85041 21.5998   4
   2   5 -26 30.3719 38.6618   4
  -2  -5  26 23.8902 20.9867   5
  -2   5  26 17.8497 30.6679   2
  -2  -5  26 14.1592 9.86176   2
  -2  -5  25 16.8386 24.6540   5
  -2  -5  25 0.77148 35.0591   2
  -2   5  25-44.0907 21.7298   2
   2   5 -24 22.9169 35.5655   4
  -2  -5  24 24.9484 10.1137   5
  -2  -5  24-3.43804 23.2976   2
  -2   5  24 68.7402 43.0017   2
  -2  -5  23-27.8384 25.7208   2
   2   5 -23 16.0279 31.3595   4
  -2  -5  23 31.1136 27.0374   5
  -2   5  23 14.9681 28.9465   2
  -2  -5  22-21.3260 22.5343   2
  -2  -5  22 2.49560 17.8666   5
  -2   5  22 5.75748 24.0204   2
   2   5 -22-21.3511 18.9591   4
   2   5 -21 2.03334 22.4234   4
  -2   5  21 14.8300 10.1053   2
  -2  -5  21 13.9436 24.7644   5
  -2  -5  21-8.25882 14.3598   2
  -2  -5  20-6.14721 17.3477   5
  -2  -5  20-2.61552 22.2135   2
   2   5 -20-31.0103 30.2381   4
  -2   5  20-43.3171 47.4713   2
  -2   5  20-37.0718 21.3036   4
   2  -5 -19-32.6902 25.4168   5
  -2   5  19-19.9267 29.9233   2
  -2  -5  19-8.59143 24.8858   2
   2   5 -19-31.6670 34.7204   4
  -2  -5  19-19.7168 22.8580   5
   2  -5 -18 47.0284 45.2404   3
  -2  -5  18-8.97069 13.5205   5
   2  -5 -18-3.85726 21.0610   5
  -2  -5  18-27.3726 27.8602   2
  -2   5  18-2.76054 25.1094   2
   2   5 -18-13.6063 27.2273   4
   2  -5 -17 2.61491 10.1796   1
  -2   5  17 3.73941 8.67560   4
  -2  -5  17-21.3519 20.9274   5
  -2  -5  17-38.7137 34.5770   2
   2  -5 -17-27.2105 26.1547   5
   2   5 -17-54.9697 43.8866   4
  -2   5  17-36.1376 32.3123   2
   2   5 -16-44.9846 44.4562   4
  -2   5  16-3.04847 11.1347   4
   2  -5 -16-26.3378 18.2750   5
  -2   5  16-25.1116 26.5865   2
   2  -5 -16-9.98371 14.3364   1
  -2  -5  16-12.8255 17.2919   5
   2  -5 -16 52.6608 41.4739   3
  -2  -5  16-23.8773 28.3050   2
  -2   5  15-4.88357 5.81435   4
   2   5 -15-1.33653 27.2126   4
   2  -5 -15 5.64874 14.3648   5
   2  -5 -15 10.9460 16.2751   1
  -2  -5  15 9.61245 19.5275   2
  -2   5  15-24.6112 29.4117   2
   2  -5 -15 25.5963 30.3915   3
  -2  -5  15-23.2607 21.5488   5
  -2   5  14-1.82310 4.33823   4
  -2  -5  14-5.79761 12.3798   2
   2  -5 -14-7.77565 9.82661   1
  -2  -5  14 4.82232 9.14139   5
   2  -5 -14 11.2555 11.2890   3
   2   5 -14 30.3219 28.5565   4
   2  -5 -14 18.0494 21.5664   5
  -2   5  13 1.64602 7.95502   4
   2  -5 -13 2.59528 14.2036   5
   2  -5 -13-13.7919 10.0635   3
   2   5 -13 16.0994 22.5606   4
  -2  -5  13-30.7122 26.8340   2
   2  -5 -13 2.35782 13.1156   1
  -2  -5  13 9.73397 21.4906   5
   2  -5 -12 25.7218 20.2271   3
  -2  -5  12 0.04640 21.5374   2
   2  -5 -12 35.0667 27.4663   5
   2  -5 -12-1.31131 11.9297   1
  -2   5  12 3.87173 5.82293   4
  -2  -5  12 35.0083 18.8682   5
   2   5 -12-16.5568 23.5793   4
  -2   5  11 3.65855 8.61225   4
   2   5 -11-11.4549 8.56011   4
  -2  -5  11-6.17138 6.56038   5
  -2  -5  11-10.1862 8.95788   2
   2  -5 -11 27.9946 19.5712   1
  -2   5  11 0.18488 7.66260   2
   2  -5 -11-15.6851 27.2708   3
   2  -5 -10-20.6193 23.7090   3
  -2  -5  10 10.5469 10.4942   2
   2  -5 -10 2.47466 8.16832   1
  -2  -5  10-2.91756 10.8505   4
  -2   5  10 18.9055 20.2004   2
  -2  -5  10 18.4322 20.3356   5
  -2   5  10-0.47018 5.99962   4
   2   5 -10-6.76571 13.2121   4
  -2  -5   9 2.30920 12.8281   4
   2  -5  -9 22.9584 14.8042   1
  -2   5   9-2.36934 7.20377   2
   2   5  -9 8.85487 9.87543   4
   2   5  -8-12.7985 10.3729   4
  -2   5   8-6.41774 12.6712   2
  -2  -5   8 13.6693 14.7058   4
  -2  -5   8 30.7909 27.3128   5
   2   5  -7-0.09779 10.0393   4
  -2  -5   7-2.43155 13.0278   4
  -2  -5   7-6.61078 9.16117   5
   2   5  -6 12.3797 9.02944   4
  -2  -5   6 3.10658 8.35342   5
  -2   5   6-5.26621 8.06109   4
  -2   5   5-8.76814 9.34853   4
   2   5  -5-8.52898 21.2260   4
  -2   5   5 19.7714 14.7113   1
  -2   5   4 2.21300 5.93680   1
  -2   5   4 2.80069 9.02721   4
  -2   5   3 0.81186 5.95247   1
   2   5  -3 2.27830 6.43048   4
  -2   5   3 1.40415 6.24551   4
  -2   5   2-0.16437 12.9973   1
   2   5  -2-28.3614 22.1370   4
  -2   5   2-9.29254 10.4864   4
  -2   5   1-9.36221 10.7067   4
   2   5  -1-3.94957 9.87710   4
  -2   5   0-9.05632 10.4364   4
   2   5   0 4.84456 13.1987   4
   2  -5   1-10.7958 19.3833   5
  -2   5  -1 14.3961 9.10942   4
   2   5   1 26.8482 26.6785   4
   2  -5   2-9.55032 13.2791   5
   2  -5   2-9.34308 13.0277   4
  -2   5  -2 1.90934 9.15605   4
  -2   5  -3 4.27575 13.2778   4
   2  -5   3-8.81417 17.4756   5
   2  -5   3-9.06732 15.5564   4
  -2   5  -4 22.7998 22.4125   4
   2  -5   4 2.33535 3.99518   4
   2  -5   4 1.12531 9.13192   5
   2  -5   5-1.14651 14.6470   5
  -2   5  -5-1.12863 11.2698   4
   2  -5   5 0.76409 3.58343   4
  -2   5  -6-30.2524 20.8461   4
   2  -5   6-9.48185 11.8868   4
   2  -5   6 2.86657 10.0826   5
  -2  -5  -6-11.7501 17.8313   3
  -2  -5  -7-20.5039 22.0748   3
  -2   5  -7-12.1701 16.8599   4
   2  -5   7-11.4399 9.39535   5
  -2  -5  -7-6.19332 5.36756   1
   2  -5   7-9.94001 14.6583   4
   2  -5   8 13.0907 18.0483   4
   2  -5   8 1.61269 9.48448   5
  -2  -5  -8-5.53795 3.83550   1
  -2   5  -8-8.93963 16.5054   4
  -2  -5  -8 2.54910 12.7367   3
  -2  -5  -9-6.42613 22.2776   5
  -2  -5  -9 0.78549 7.23217   1
   2  -5   9 3.56336 15.3919   4
   2  -5   9-15.1467 17.9151   5
  -2   5  -9-25.4719 18.0279   4
  -2  -5 -10 2.88289 4.74430   1
  -2   5 -10-14.5833 21.1180   4
   2  -5  10-30.0432 25.2890   4
  -2  -5 -10-37.4511 31.8877   5
   2  -5  10-16.0294 21.1169   5
  -2  -5 -11 13.5123 15.1431   5
   2  -5  11-27.1907 23.5269   4
  -2   5 -11-2.71782 11.6270   4
   2  -5  11-22.9009 27.3081   5
  -2  -5 -12 25.2620 37.6175   3
  -2   5 -12-7.18124 10.2271   4
   2  -5  12 1.24296 17.9700   5
  -2   5 -13-1.90078 19.9435   4
   2  -5  13-32.1130 25.2215   5
   2  -5  14 20.7753 15.6701   5
  -2   5 -14-6.43803 21.5143   4
  -2   5 -15 9.36540 25.9450   4
   2   5  15-16.6250 15.3792   4
   2  -5  15 6.58761 19.4555   5
   2   5  16 12.6885 14.5589   4
  -2   5 -16 34.6954 33.1951   4
   2  -5  16 28.7969 31.3310   5
  -2   5 -17 13.5929 13.2645   4
   2  -5  17 11.4117 22.3875   5
   2   5  17-2.93863 8.16285   4
   2  -5  18-12.6049 9.44843   5
  -2   5 -18 7.53785 19.5236   4
  -2   5 -19-0.29738 15.7683   4
   2  -5  19 11.8117 18.5746   5
   2  -5  20 8.93327 8.74373   5
  -2   5 -20 4.70796 18.2716   4
   2  -5  21 27.6436 23.9319   5
  -2   5 -21-0.41345 28.9640   4
   2  -5  22-4.31568 10.3713   5
  -2   5 -22 38.5577 42.1421   4
   2  -5  23 9.92378 22.6642   2
   2  -5  23 34.8100 38.8006   5
  -2   5 -23 33.6261 34.2308   4
   2  -5  24 33.3881 28.1836   5
   2  -5  24 16.8962 17.1892   2
  -2   5 -24 48.4838 39.3685   4
   2  -5  25-7.09876 10.4379   5
   2  -5  25-4.84272 19.9905   2
   2   5  25-8.90368 8.97139   2
  -2   5 -25 24.7422 39.8253   4
   2   5  26-30.2862 22.9774   2
   2  -5  26 14.6036 17.4529   2
  -2   5 -26 5.23231 11.6592   4
   2  -5  26-32.4874 36.3951   5
  -2   5 -27 38.6877 27.9133   4
   2  -5  27 4.31847 18.5972   5
   2   5  27 6.47629 12.3738   2
   2  -5  27-8.43378 22.7897   2
  -2   5 -28 3.33511 14.7142   4
   2  -5  28 28.3205 37.3055   2
   2   5  28-38.9741 39.8236   2
   2  -5  28-16.8258 26.4030   5
  -2   5 -29 39.4983 40.5046   4
   2  -5  29-71.1618 50.9362   2
   2  -5  29 29.8960 23.4768   5
   2   5  29-53.4163 45.4824   2
   2  -5  30 3.05502 23.4493   5
   2   5  30 29.3403 11.1801   2
   2  -5  30-17.2097 36.9176   2
   2  -5  31-18.4253 38.6101   5
   2  -5  31-22.8662 25.4154   2
   2   5  31-27.7905 26.0119   2
   2  -5  32 15.9895 10.4694   2
   2  -5  32-16.1503 35.0163   5
  -2  -6  32-28.5884 12.0612   2
  -2  -6  32-36.0284 33.3271   5
  -2  -6  31 10.5822 20.5412   5
  -2  -6  31-38.3771 51.5005   2
  -2   6  31-5.17166 21.4735   2
  -2  -6  30 2.85012 23.3080   5
  -2  -6  30-33.7201 29.7437   2
  -2   6  30-77.4859 48.0569   2
  -2  -6  29-12.6014 18.1535   5
   2   6 -29-15.0880 20.7747   4
  -2  -6  29-5.62285 18.9712   2
  -2   6  29 2.34372 19.8243   2
  -2   6  28 41.8674 33.0333   2
  -2  -6  28 21.3964 21.2001   5
   2   6 -28 18.3428 25.7723   4
  -2  -6  27 54.6495 42.6678   5
  -2  -6  27-4.79865 16.4628   2
  -2   6  27 2.76959 11.3205   2
   2   6 -27 58.5337 41.7399   4
  -2  -6  26 24.2887 25.7480   5
  -2  -6  26-16.4642 19.6967   2
  -2   6  26-36.5962 30.2186   2
   2   6 -26 50.7265 43.6322   4
  -2   6  25-11.4211 9.74142   2
   2   6 -25-9.16384 19.0823   4
  -2  -6  25-13.9867 28.6911   2
  -2  -6  25 27.0556 29.6221   5
  -2  -6  24 22.6848 33.0439   5
  -2   6  24 56.5737 44.1640   2
  -2  -6  24-10.0121 24.8050   2
   2   6 -24 16.0791 28.0675   4
  -2  -6  23-9.46981 28.4525   2
  -2   6  23-14.4253 24.9477   2
   2   6 -23 3.80555 20.2535   4
  -2  -6  23 14.4433 13.4741   5
  -2  -6  22-15.7465 43.4644   2
  -2  -6  22 18.9522 20.4189   5
  -2   6  22-68.7918 49.9856   2
   2   6 -22-42.0837 29.4674   4
   2   6 -21 19.8709 30.5364   4
  -2  -6  21-2.28465 13.4460   2
  -2   6  21-35.7848 37.2620   2
  -2  -6  21 0.96011 7.49316   5
   2   6 -20-36.4860 33.2038   4
  -2   6  20-19.1829 39.4649   2
  -2  -6  20-18.0167 24.4377   5
  -2  -6  20-73.1239 45.9458   2
  -2   6  19-10.0726 21.9991   2
  -2  -6  19-59.2102 40.2859   2
  -2  -6  19-26.5867 25.4317   5
   2  -6 -19 61.9432 43.4196   3
   2   6 -19-46.5262 43.4757   4
   2  -6 -18 69.6505 48.7520   3
   2   6 -18 4.80470 19.4654   4
  -2   6  18-23.8777 29.0057   2
  -2  -6  18 1.91561 22.8552   5
  -2  -6  18-8.63537 21.4947   2
  -2   6  18-2.52039 9.31114   4
  -2   6  17-5.97087 10.7827   4
   2  -6 -17 28.5219 35.8504   3
  -2  -6  17 6.80594 21.2225   5
  -2   6  17-8.17021 14.5641   2
  -2  -6  17-7.10719 16.8037   2
   2  -6 -17 0.60692 8.80725   1
   2   6 -17-51.8735 45.5400   4
   2  -6 -16 27.4552 18.5187   3
   2   6 -16-43.8759 46.0414   4
   2  -6 -16 0.71756 9.62252   1
  -2  -6  16-21.3877 20.9042   2
  -2   6  16-46.5296 33.1551   2
  -2  -6  16-2.65378 15.7336   5
  -2   6  16-7.33150 11.2696   4
   2  -6 -15 12.4775 25.2477   3
   2  -6 -15-17.2066 7.45480   1
   2   6 -15 30.0551 31.0397   4
  -2  -6  15-2.25517 15.9409   5
  -2   6  15-28.0511 22.6693   2
  -2  -6  15-16.9005 22.3022   2
  -2   6  15 3.18047 10.7146   4
   2   6 -14 47.9902 33.0610   4
   2  -6 -14 5.19119 15.7283   5
  -2  -6  14 5.77014 8.47583   2
   2  -6 -14 11.6777 15.4474   1
  -2  -6  14 37.4833 26.9313   5
  -2   6  14 4.49396 5.82651   4
   2  -6 -14 12.7053 20.0391   3
   2  -6 -13 20.8834 32.7381   5
   2  -6 -13-0.54125 16.4446   3
  -2  -6  13-10.5179 18.8760   2
   2   6 -13 37.0897 39.0515   4
  -2  -6  13 40.1582 25.7197   5
  -2   6  13 3.28818 6.48450   4
   2  -6 -13-3.89208 4.52031   1
   2  -6 -12 8.40200 9.44890   1
   2  -6 -12 3.39189 9.85718   3
   2   6 -12 15.2983 25.8979   4
  -2  -6  12 1.02720 18.1770   5
  -2   6  12 6.89035 7.65865   4
   2  -6 -11 18.8083 19.1325   3
   2   6 -11-10.3615 14.4975   4
  -2   6  11-12.4678 18.3699   2
  -2  -6  11 14.4231 21.0298   5
  -2   6  11 0.80954 4.72691   4
  -2  -6  10-16.0400 22.2833   5
   2   6 -10 18.9755 15.2527   4
   2  -6 -10-3.34471 29.7497   3
   2   6  -9-2.41932 17.4799   4
  -2  -6   9-3.94770 11.5115   5
  -2  -6   8-6.34848 12.6079   5
   2   6  -8 4.67420 12.1641   4
  -2   6   8 8.02437 12.0026   4
   2   6  -7 0.38965 8.59954   4
  -2  -6   7-11.8354 19.1422   5
  -2   6   7 2.79468 8.49734   4
   2   6  -6 9.87850 11.0565   4
  -2  -6   6 10.1666 14.0055   5
  -2   6   6 5.01254 4.90733   4
  -2   6   5-9.18347 5.16133   4
   2   6  -5-4.93746 22.8411   4
  -2   6   4-13.0250 14.4671   1
   2   6  -4-15.6036 26.1893   4
  -2   6   4-9.37617 11.4113   4
   2   6  -3-11.9068 22.7768   4
  -2   6   3-15.8765 17.7706   4
  -2   6   3 27.1581 17.1417   1
   2   6  -2-13.5277 21.8420   4
  -2   6   2 18.8132 16.2183   1
  -2   6   2-13.5361 14.4709   4
  -2   6   1 9.14112 7.54602   4
   2   6  -1-18.5568 19.2156   4
   2   6   0 8.69301 19.6572   4
  -2   6   0-4.04375 6.47015   4
   2  -6   0-7.93975 10.2195   5
  -2   6  -1-2.55090 10.3482   4
   2  -6   1-5.12580 11.8931   5
   2   6   1 12.8242 19.2664   4
   2   6   2-7.10394 11.2314   4
   2  -6   2-2.94419 16.6585   5
  -2   6  -2-6.41324 7.87931   4
   2   6   3-1.96418 2.48104   2
   2  -6   3 12.0067 11.6094   4
  -2   6  -3-1.81043 10.4359   4
   2  -6   3 1.41687 7.83212   5
   2  -6   4 24.1564 21.6258   4
  -2   6  -4 14.4100 18.8756   4
   2  -6   4 2.06392 3.39294   2
   2  -6   4-1.07097 10.2119   5
  -2   6  -5 18.0030 6.43228   4
   2  -6   5 1.52046 5.00911   2
   2  -6   5 3.21216 8.70330   5
   2  -6   5-2.60934 14.6202   4
   2  -6   6 0.23528 10.9076   5
   2  -6   6-6.80427 14.2521   4
  -2   6  -6-17.6033 15.1788   4
   2  -6   7-10.0834 8.30141   5
   2  -6   7-8.96541 11.7206   4
  -2   6  -7-12.9783 21.3199   4
   2  -6   8 6.09184 12.3945   4
  -2   6  -8-8.23097 17.5943   4
   2  -6   8 12.8800 22.6250   5
   2  -6   9 12.1879 16.5281   4
  -2   6  -9-9.69624 19.6734   4
   2  -6   9 2.26359 28.6907   5
   2  -6  10-7.11160 10.2508   5
  -2   6 -10 0.87971 20.3034   4
  -2  -6 -10 4.70462 4.84174   1
  -2  -6 -10-1.56894 23.9391   3
  -2  -6 -11 16.9429 22.4910   3
  -2   6 -11 0.81097 10.5695   4
  -2  -6 -11-9.56457 12.5104   1
   2  -6  11-10.6953 19.4348   5
   2  -6  12-8.86279 15.4732   5
  -2   6 -12 27.5548 17.7730   4
  -2  -6 -12 29.0934 35.8720   3
  -2  -6 -12 8.81917 10.5221   1
   2  -6  13-8.18342 12.9702   5
  -2  -6 -13 11.9708 12.2546   1
  -2   6 -13-23.8660 20.5888   4
  -2  -6 -14-5.66395 5.67957   1
  -2   6 -14 17.5852 13.6136   4
   2  -6  14 10.8809 6.80271   5
  -2  -6 -15-0.62976 8.04879   1
  -2   6 -15 8.59617 17.8505   4
   2  -6  15-20.6090 25.9616   5
  -2   6 -16-2.55929 11.4170   4
   2  -6  16-33.2955 25.4289   5
  -2  -6 -16 7.48139 12.6744   1
   2   6  16-25.1340 16.9594   4
  -2   6 -17-14.0241 27.8142   4
   2  -6  17-16.4260 9.83245   5
  -2   6 -18 11.2482 14.7533   4
   2  -6  18-43.1313 44.0267   5
   2  -6  19 44.3777 21.2655   2
  -2   6 -19 9.24012 15.6274   4
   2  -6  19-6.09279 23.2916   5
   2  -6  20-41.4834 44.9994   5
   2  -6  20 21.8201 23.2033   2
  -2   6 -20-0.75389 16.2693   4
   2  -6  21 7.71078 20.4171   5
   2   6  21-11.0840 22.4363   2
   2  -6  21 28.1014 31.6931   2
  -2   6 -21 22.9104 38.5107   4
  -2   6 -22 42.5823 47.1935   4
   2   6  22 21.9483 25.7558   2
   2  -6  22 50.7784 39.4648   2
   2  -6  22 48.1299 50.0787   5
   2  -6  23 50.7341 38.8829   5
   2   6  23-8.62707 28.6750   2
   2  -6  23 12.3422 26.0922   2
  -2   6 -24 84.4404 53.1747   4
   2  -6  24 38.0309 30.0402   2
   2  -6  24 24.7360 31.6389   5
   2   6  24-27.8005 15.8707   2
   2  -6  25 57.5021 35.3615   2
   2  -6  25 28.6719 37.2982   5
   2   6  25 12.1269 25.4036   2
  -2   6 -25 97.5864 55.4034   4
   2  -6  26 51.2148 44.9367   5
   2  -6  26-12.5273 20.8004   2
   2   6  26 59.2625 45.3948   2
  -2   6 -26-17.1340 28.7351   4
   2   6  27 62.2239 43.5709   2
   2  -6  27-38.2813 32.6157   2
  -2   6 -27 30.3033 30.5363   4
   2  -6  27-13.5967 18.6496   5
   2  -6  28 28.1134 16.6865   5
   2   6  28-36.4583 30.0480   2
   2  -6  28-2.52556 15.2327   2
  -2   6 -28 14.7405 36.5367   4
   2  -6  29 22.8268 44.4352   5
   2   6  29 24.3455 34.7207   2
   2  -6  29-39.0552 41.4298   2
   2   6  30 15.0468 24.3001   2
   2  -6  30-57.5040 58.0070   2
   2  -6  30 15.3009 23.7960   5
   2  -6  31-60.7190 46.1978   2
   2   6  31-29.4990 38.6979   2
  -2   7  30-30.5048 37.7320   2
  -2  -7  30-72.7849 48.9376   2
  -2   7  29-63.6221 44.1933   2
  -2  -7  29-57.7622 43.6585   2
  -2  -7  29-31.3280 30.4209   5
  -2  -7  28-19.4863 14.5616   5
  -2   7  28-10.0568 17.0448   2
  -2  -7  28 9.53696 13.7484   2
  -2  -7  27-74.4542 49.3103   2
  -2  -7  27-22.4989 27.6412   5
   2   7 -27-28.0972 20.0932   4
  -2   7  27 13.0766 21.4443   2
   2   7 -26-66.6921 38.9808   4
  -2   7  26 3.69102 10.7488   2
  -2  -7  26-35.5719 45.4051   5
  -2  -7  26 4.19814 17.6084   2
  -2  -7  25-12.1627 19.5075   5
  -2   7  25-5.19579 37.0268   2
   2   7 -25 20.1149 31.4734   4
  -2  -7  25-5.18694 17.7802   2
  -2   7  24-53.3807 53.5163   2
  -2  -7  24-60.5977 46.2921   2
  -2  -7  24 30.0144 31.9855   5
   2   7 -24 24.5690 32.8292   4
  -2   7  23-39.1514 34.7251   2
  -2  -7  23-60.4523 42.9166   2
  -2  -7  23-1.37211 14.8561   5
   2   7 -23 27.4762 31.8924   4
  -2  -7  22-12.1254 27.5065   2
   2   7 -22-0.39601 19.9373   4
  -2  -7  22-42.7374 37.1737   5
  -2   7  22-15.3780 32.7947   2
  -2  -7  21 0.17733 26.0809   2
  -2  -7  21-12.9571 18.1750   5
  -2   7  21-63.8512 45.8383   2
   2   7 -21-41.0924 32.8973   4
   2   7 -20-0.56061 20.8807   4
  -2  -7  20-77.5873 43.5902   2
  -2   7  20-58.5924 39.7006   2
  -2  -7  20-47.3921 34.4785   5
   2   7 -19-79.2451 55.4955   4
  -2   7  19-41.7235 35.6299   2
  -2  -7  19-34.9050 35.8841   2
  -2  -7  19-42.8062 39.7986   5
   2  -7 -19 33.9618 38.8630   3
   2   7 -18-26.3893 29.6469   4
   2  -7 -18 2.05197 14.7970   3
  -2   7  18-58.2410 39.0151   2
  -2  -7  18-8.20491 18.7439   5
  -2  -7  18-21.5581 24.6326   2
  -2  -7  17-49.2542 37.4097   2
  -2   7  17-46.7175 44.7329   2
  -2  -7  17 13.1858 12.0621   5
   2  -7 -17-22.3337 31.1522   3
   2   7 -17 14.9574 20.4308   4
  -2  -7  16-13.8166 23.8925   5
  -2   7  16-7.03051 16.0245   2
   2   7 -16-51.5274 45.0350   4
   2  -7 -16 31.2071 27.1982   3
   2   7 -15 0.89794 20.7583   4
   2  -7 -15-16.3964 29.0201   3
  -2   7  15 20.3973 25.9990   2
  -2  -7  15-33.7833 33.0406   5
  -2   7  14 8.49590 8.40410   4
   2   7 -14 78.0084 48.5534   4
   2  -7 -14-32.4448 24.8846   3
  -2  -7  14 80.7851 46.1302   5
   2   7 -13 9.36292 10.7084   4
  -2  -7  13 29.9569 25.6221   5
   2  -7 -13-25.2770 34.2426   3
  -2   7  13-2.43060 4.04200   4
  -2   7  12 10.7952 8.56178   4
   2  -7 -12 6.83815 13.4762   3
  -2  -7  12-14.2099 17.3428   5
   2   7 -12 6.81674 19.8823   4
   2  -7 -11-39.1025 38.6195   3
  -2  -7  11-20.5148 17.2168   5
   2   7 -11-28.9397 29.0606   4
   2   7 -10-12.1091 16.5548   4
  -2  -7  10-3.70135 17.0379   5
  -2   7  10 11.3562 10.4228   4
   2   7  -9-17.4150 28.7419   4
  -2  -7   9-3.98605 21.8033   5
  -2   7   9 0.36045 7.78110   4
  -2   7   8-14.3292 12.4595   4
  -2  -7   8-1.53200 16.6010   5
   2   7  -8 4.89249 10.1524   4
  -2  -7   7-24.0395 26.0487   5
   2   7  -7 1.87938 15.3916   4
  -2   7   7-1.70128 8.87331   4
  -2  -7   6 14.4987 16.8707   5
  -2   7   6 0.84944 6.80677   4
   2   7  -5-17.8306 29.2646   4
  -2   7   5-8.28610 13.4829   4
  -2  -7   5-34.0538 32.4159   5
  -2   7   4-5.55640 9.72366   1
  -2   7   4-16.3763 16.1225   4
   2   7  -4-41.9324 32.3913   4
  -2   7   3-12.6490 15.4080   4
   2   7  -3-26.7140 34.0943   4
  -2   7   3-4.94150 10.5528   1
  -2   7   2 5.40778 8.89877   1
  -2   7   2-18.6233 12.0345   4
  -2   7   1 12.1360 15.3277   1
  -2   7   1-5.58107 5.09024   4
   2  -7  -1-23.8213 30.4624   5
   2   7  -1-31.4080 21.8334   4
  -2   7   0-0.41841 11.4778   4
   2   7   0-10.7481 25.7843   4
   2  -7   0-36.4875 30.2859   5
  -2   7  -1-10.9752 13.6357   4
   2   7   1-4.66870 12.9233   4
   2  -7   1-25.5477 25.8098   5
   2  -7   2-21.1822 28.3380   5
   2   7   2-8.70156 16.0727   4
  -2   7  -2 20.4729 16.4154   4
  -2   7  -3 19.5827 22.1227   4
   2  -7   3 0.79478 20.0726   5
   2   7   3 17.8748 21.5864   4
   2  -7   4-10.7946 25.7977   5
  -2   7  -4 8.32523 14.6096   4
   2   7   4-12.2778 11.7233   4
  -2   7  -5 17.3817 18.6740   4
   2  -7   5-1.74462 12.8280   4
   2   7   5-8.46855 7.84687   2
   2  -7   6-19.6459 11.6099   2
  -2   7  -6-10.7323 21.7508   4
   2  -7   6-33.7975 26.3342   4
   2   7   6 1.95775 3.81359   2
   2  -7   6 11.4003 20.1264   5
  -2  -7  -7-9.09979 14.6979   3
   2  -7   7-37.6204 32.5648   5
   2   7   7 12.5669 11.2350   2
   2  -7   7-8.41324 18.5435   4
  -2   7  -7-46.8738 29.9594   4
   2  -7   7-6.77848 9.57209   2
   2   7   8 39.3955 23.3556   2
   2  -7   8-0.50008 7.24098   2
  -2   7  -8-27.8270 31.3523   4
  -2  -7  -8-30.2817 15.6536   3
   2  -7   8 14.3341 29.8499   5
  -2   7  -9-37.8173 28.0890   4
   2  -7   9 8.22273 23.1397   5
  -2  -7  -9-7.68998 8.72301   3
   2   7   9 24.3481 22.3403   2
   2  -7   9 8.86581 16.6221   2
   2  -7  10 8.14832 16.8179   2
  -2  -7 -10-25.3175 15.1380   3
   2  -7  10 14.2628 23.1464   5
  -2   7 -10-28.4482 29.8763   4
   2   7  10 2.95862 14.7649   2
   2  -7  11-24.7557 27.2698   5
   2   7  11-2.51150 13.6433   2
   2  -7  11 1.33659 14.4514   2
  -2   7 -11-8.94124 19.3573   4
  -2  -7 -11 8.86149 24.4760   3
  -2   7 -12-12.6207 21.9541   4
   2  -7  12-20.9016 29.0927   5
  -2  -7 -12 11.5276 22.3570   3
   2  -7  12 12.1221 9.28340   2
   2  -7  13 10.4228 12.7516   2
  -2  -7 -13 11.5189 20.5592   3
  -2   7 -13 9.21338 18.8582   4
   2  -7  13-12.4123 23.2402   5
  -2  -7 -14-14.3917 16.3533   1
   2  -7  14-22.0919 32.7912   5
   2  -7  14-1.99237 13.4942   2
   2   7  14-10.4993 13.8862   2
  -2  -7 -14-23.5341 23.4871   3
  -2   7 -14-35.1981 27.0942   4
   2   7  15 8.47940 11.7651   2
   2  -7  15-21.2747 25.4203   5
  -2   7 -15 6.79377 8.91118   4
   2  -7  15-3.75563 5.37862   2
  -2   7 -16-18.6897 27.4511   4
   2  -7  16-25.0147 10.8139   5
   2   7  16-28.6502 24.4021   2
   2  -7  16-9.90915 18.7970   2
  -2   7 -17 1.57408 20.9772   4
   2   7  17-0.06795 21.4561   2
   2  -7  17 29.8430 22.5865   5
   2  -7  17-20.0715 6.44085   2
   2  -7  18 56.8583 31.8166   2
   2  -7  18 10.9348 15.5993   5
   2   7  18-15.1520 11.6641   2
  -2   7 -18 24.6139 29.1258   4
   2  -7  19 17.3258 33.9567   5
   2   7  19 39.2443 24.9212   2
   2  -7  19-10.3604 8.31130   2
  -2   7 -19 9.22906 34.6554   4
  -2   7 -20 17.2105 19.4149   4
   2   7  20 30.6344 24.0787   2
   2  -7  20-20.3616 27.5704   5
   2  -7  20 1.14500 15.6760   2
   2  -7  21 0.08233 13.2388   2
   2  -7  21 18.6016 20.7564   5
   2   7  21 22.3315 24.7278   2
  -2   7 -21 16.3420 25.1278   4
   2  -7  22-25.9352 32.0988   5
   2   7  22 10.4762 12.5735   2
  -2   7 -22 44.1844 32.3492   4
   2  -7  22-18.2156 19.3771   2
   2  -7  23-25.7688 44.0036   5
   2  -7  23-10.5711 15.5180   2
   2   7  23 52.3794 37.7229   2
  -2   7 -23-20.1711 9.91310   4
   2  -7  24 18.2551 27.1074   5
   2  -7  24-16.6028 28.2879   2
   2   7  24 5.26392 17.3107   2
  -2   7 -24 21.6737 31.3401   4
   2  -7  25-28.2471 27.3181   2
   2  -7  25-1.84033 22.8431   5
  -2   7 -25 25.4309 28.2847   4
   2   7  25-15.7340 27.9458   2
   2   7  26 39.5955 42.0325   2
  -2   7 -26 66.6553 52.2723   4
   2  -7  26-8.15642 26.2718   2
   2  -7  26 47.6726 28.8982   5
   2   7  27 38.6035 33.3684   2
   2  -7  27-19.4203 23.6186   5
  -2   7 -27-1.62477 18.6724   4
   2  -7  27 52.4913 31.9556   2
   2   7  28 0.27535 22.9376   2
   2  -7  28-33.4435 16.3938   2
   2   7  29 4.77718 24.6704   2
   2  -7  29-40.3942 38.0310   2
   2   7  30-82.0729 47.1645   2
   2  -7  30-68.2532 54.9401   2
  -2  -8  27-62.9112 53.0488   5
  -2  -8  26-13.3754 35.4867   5
   2   8 -25-7.49658 23.5225   4
  -2  -8  25-30.6422 31.7721   5
  -2   8  24-1.60181 13.5936   2
   2   8 -24-5.18845 17.9859   4
   2   8 -23-13.1395 23.4693   4
  -2  -8  23 18.6478 16.0136   5
  -2   8  23-8.22816 23.1101   2
  -2  -8  22-11.2864 21.2936   5
   2   8 -22 28.4593 26.0054   4
  -2   8  22-17.3818 22.9804   2
  -2  -8  21 0.32579 9.58646   5
   2   8 -21 29.5725 34.6594   4
  -2   8  21 9.92314 17.1552   2
   2  -8 -20 32.2017 38.2186   3
  -2  -8  20 14.7475 13.7641   5
   2   8 -20-29.3363 35.2049   4
   2  -8 -19 12.1213 24.8463   3
   2   8 -19-56.0946 37.5831   4
  -2  -8  19 1.01509 25.8180   5
   2  -8 -18 37.1661 40.6011   3
   2   8 -18-73.6106 46.9608   4
  -2  -8  18 5.77200 22.4990   5
   2   8 -17-34.4741 37.6900   4
   2  -8 -17 74.3861 44.0872   3
  -2  -8  17 10.9501 28.0733   5
  -2  -8  16-17.5400 18.6468   5
   2  -8 -16 33.9536 29.8469   3
   2   8 -16-31.2979 37.0558   4
  -2  -8  15-6.78783 18.7580   5
   2  -8 -15 0.59971 17.3793   3
   2   8 -15-10.7598 16.4271   4
   2   8 -14 25.4741 39.8339   4
   2  -8 -14-8.58041 15.3060   3
  -2  -8  14 13.1649 21.3256   5
   2  -8 -13-12.3982 34.3388   3
  -2   8  13 6.16419 8.12850   4
   2   8 -13-4.49093 16.4646   4
  -2  -8  13-0.34936 30.0509   5
  -2   8  12-16.7369 7.95805   4
   2   8 -12 18.6043 23.6587   4
   2  -8 -12 14.8103 22.7958   3
  -2  -8  12-5.66798 34.5571   5
  -2  -8  11-12.1320 30.9669   5
   2  -8 -11-24.0550 42.7417   3
  -2   8  11-6.69527 4.69345   4
   2   8 -11 12.3655 30.6306   4
  -2   8  10 0.55330 6.39847   4
  -2  -8  10-0.08573 14.3062   5
   2  -8 -10-24.4985 14.5205   3
   2   8 -10-13.5845 16.1609   4
  -2  -8   9 24.1386 32.1133   5
  -2   8   9-8.07494 10.7492   4
   2   8  -9 31.5669 21.9304   4
   2   8  -8-38.9117 34.9207   4
  -2   8   8 7.61565 3.56847   4
  -2  -8   8-16.8030 25.7202   5
  -2   8   7-0.82244 8.61514   4
   2   8  -7 1.54051 22.7276   4
  -2  -8   7-13.5567 32.3600   5
   2   8  -6-22.7035 29.2945   4
  -2  -8   6-1.25339 18.3153   5
  -2   8   6-21.2996 16.4695   4
   2   8  -5-19.9280 37.3361   4
  -2   8   5-7.01681 14.8757   4
  -2  -8   5 13.3782 10.5080   5
   2   8  -4-51.7441 41.9916   4
  -2  -8   4-31.3516 46.1843   5
  -2   8   4-3.67469 10.7399   4
  -2   8   3-10.0741 15.1224   4
  -2   8   3 1.77524 6.60696   1
  -2   8   2 8.58835 14.7370   4
  -2   8   2-3.48245 9.23464   1
   2  -8  -2 44.5365 41.1767   5
   2   8  -2-6.43143 29.2241   4
  -2   8   1 28.0799 17.5779   4
   2  -8  -1 37.1834 39.2272   5
  -2   8   1 29.0962 25.5854   1
   2   8  -1 1.43088 6.97803   4
  -2   8   0-19.2899 19.5312   4
   2   8   0-39.1345 28.1806   4
   2  -8   0-6.48983 18.9185   5
  -2   8  -1-24.0781 17.1796   4
   2   8   1-5.02743 16.0864   4
   2  -8   1-17.0255 16.3718   5
  -2   8  -2-16.1734 12.7070   4
   2  -8   2-18.5528 8.60085   5
   2   8   2-34.9857 29.8615   4
   2  -8   3-1.54932 16.8808   5
  -2   8  -3-16.7486 22.1052   4
   2   8   3-4.00306 8.31343   4
   2  -8   4 11.1913 16.0217   5
  -2   8  -4-13.1490 14.8112   4
   2   8   4-1.07777 11.0807   4
  -2   8  -5-16.7651 14.5991   4
   2   8   5-30.4575 30.0124   4
   2  -8   5-10.5353 11.5781   5
  -2   8  -6-4.73093 15.4027   4
   2  -8   6-8.97882 23.8775   5
   2   8   6 21.6427 14.0730   4
  -2  -8  -7-0.46484 17.0252   3
  -2   8  -7-1.44644 6.97126   4
   2  -8   7-9.75758 13.5319   5
   2   8   7 21.7404 20.9501   4
   2   8   8-3.94599 4.99797   2
  -2   8  -8-11.0862 15.4938   4
   2  -8   8 20.7525 27.7194   5
  -2  -8  -8 8.58265 18.9423   3
  -2  -8  -9 20.2047 8.55170   3
   2   8   9-10.0829 11.4797   2
  -2   8  -9 23.5552 19.4598   4
   2  -8   9 33.1091 33.0894   5
   2  -8  10-26.4126 26.8683   5
  -2  -8 -10 11.0546 28.5658   3
  -2   8 -10 23.5821 24.2454   4
   2  -8  10-21.9382 18.0079   2
   2   8  10-15.8990 14.4401   2
  -2  -8 -11-8.05363 14.4170   3
   2  -8  11-5.15167 11.2036   2
   2   8  11-4.09736 8.93910   2
  -2   8 -11-0.93224 18.6943   4
   2  -8  11 3.00369 9.43362   5
  -2  -8 -12 8.60139 15.9322   3
   2  -8  12-16.6026 17.6278   2
   2  -8  12 10.2426 28.8597   5
  -2   8 -12 32.0140 28.1835   4
   2  -8  13 7.44880 29.9316   5
  -2   8 -13-31.2825 28.5089   4
  -2  -8 -13 5.68595 16.4622   3
   2  -8  13-16.3331 20.9065   2
  -2   8 -14 15.9007 9.78446   4
   2  -8  14 8.33055 6.71909   2
  -2  -8 -14-9.06951 8.58621   3
   2  -8  14 19.2082 27.5664   5
   2   8  14 17.7218 15.1522   2
   2  -8  15 28.8745 27.7626   5
  -2  -8 -15 32.9211 29.5701   3
  -2   8 -15 4.51573 9.97284   4
   2   8  15-36.5717 27.1197   2
   2  -8  15 9.96424 7.36785   2
  -2   8 -16 13.6759 25.3518   4
   2   8  16-12.2162 8.68502   2
   2  -8  16-8.59641 6.69389   2
   2  -8  16 38.5817 36.4321   5
   2  -8  17-3.21446 6.02981   2
   2   8  17 9.37415 12.1321   2
   2  -8  17-15.9840 18.1840   5
  -2   8 -17-17.5923 15.3908   4
   2   8  18-23.7052 24.7603   2
   2  -8  18 9.33170 21.0040   5
   2  -8  18-11.6463 27.7414   2
  -2   8 -18-6.62573 12.9619   4
   2  -8  19 15.7561 25.8327   5
   2  -8  19-5.73011 19.3512   2
   2   8  19-10.9487 7.49920   2
  -2   8 -19 14.1319 25.6717   4
   2  -8  20-12.9407 23.3812   5
   2   8  20 17.4882 19.3808   2
  -2   8 -20 3.12140 10.9653   4
   2  -8  20 9.71023 10.6550   2
   2  -8  21 0.67893 6.58680   2
   2  -8  21-23.6654 26.8105   5
   2   8  21-8.40315 6.96772   2
  -2   8 -21-36.4233 26.2587   4
   2   8  22-13.7358 25.3734   2
   2  -8  22 20.3337 9.71660   5
  -2   8 -22-9.39569 21.0051   4
   2  -8  23-53.1394 40.3809   5
   2   8  23 23.8218 15.6486   2
  -2   8 -23 52.7726 51.1355   4
   2  -8  24-34.7073 37.8037   5
   2   8  24 8.88510 14.7309   2
  -2   8 -24 29.4496 32.4868   4
   2  -8  25-30.4077 16.1669   5
  -2   8 -25-13.6753 23.7735   4
  -2  -9  24-17.2943 30.4562   5
  -2  -9  23-11.5972 10.2347   5
   2   9 -23 5.53292 14.5678   4
  -2  -9  22-41.5579 32.3194   5
   2   9 -22 50.8255 38.4170   4
   2   9 -21-7.78649 15.0146   4
  -2  -9  21-26.3121 27.8040   5
   2   9 -20-13.1473 14.1130   4
   2  -9 -20 21.0812 32.7947   3
  -2  -9  20 24.3648 31.7936   5
   2   9 -19-21.9633 37.5152   4
   2  -9 -19 4.15460 15.0605   3
  -2  -9  19-28.0816 10.2752   5
  -2  -9  18-21.6246 13.0301   5
   2   9 -18-63.4743 43.0128   4
   2  -9 -18 25.3751 30.2612   3
   2   9 -17-29.0569 27.5935   4
  -2  -9  17 6.70238 14.6532   5
   2  -9 -17 42.4494 39.8417   3
   2   9 -16 54.4576 38.6565   4
  -2  -9  16 2.52997 16.8446   5
   2  -9 -16 35.1376 22.5392   3
   2  -9 -15 25.0044 33.0681   3
  -2  -9  15 3.70707 20.8442   5
   2   9 -15 10.0253 12.2006   4
   2  -9 -14 6.26073 22.1562   3
  -2  -9  14-27.6900 31.6896   5
   2   9 -14-23.2743 16.4036   4
   2  -9 -13-31.5693 33.1206   3
   2   9 -13 29.6155 31.5155   4
  -2  -9  13-8.57367 15.8901   5
   2  -9 -12 31.2160 20.4195   3
  -2  -9  12-17.5480 24.1754   5
   2   9 -12 15.9748 25.6292   4
  -2  -9  11-30.1770 17.6023   5
   2   9 -11 18.8290 28.4004   4
   2  -9 -11-5.09435 15.5176   3
   2   9 -10 11.0273 21.1742   4
  -2  -9  10 6.72785 25.8542   5
   2  -9 -10-5.44037 14.8832   3
   2   9  -9 21.0219 26.6157   4
  -2  -9   9 6.95149 15.9228   5
  -2   9   8-14.9974 15.1106   4
   2   9  -8 6.30484 24.7227   4
  -2  -9   8 37.3248 26.5405   5
  -2   9   7-5.96150 7.26004   4
  -2  -9   7-21.5026 23.5142   5
   2   9  -7-19.0310 24.5713   4
  -2   9   6-0.26227 7.23328   4
   2   9  -6 10.8286 9.00077   4
  -2  -9   6-11.6467 20.2301   5
   2   9  -5-45.4688 35.6361   4
  -2   9   5-10.2517 11.7131   4
  -2  -9   5-38.4847 35.7104   5
  -2   9   4-6.34678 10.1545   4
   2   9  -4-26.9330 30.0520   4
  -2  -9   4-11.4259 28.3881   5
  -2   9   3 11.4729 7.04448   4
   2  -9  -3 9.41674 18.3250   5
   2   9  -3-3.64213 25.3510   4
  -2  -9   3-6.04039 21.7040   5
   2   9  -3 2.71971 4.73305   1
  -2   9   2 18.5970 14.2006   4
   2   9  -2 30.0909 21.1545   4
  -2   9   2-23.4357 15.7539   1
   2  -9  -2-13.9207 20.6350   5
  -2   9   1-5.29306 11.5550   1
   2   9  -1 34.5483 27.0280   4
   2  -9  -1 9.69140 30.9251   5
  -2   9   1 6.48891 15.8692   4
  -2   9   0 32.4596 28.5795   4
  -2   9   0 12.6587 20.4699   1
   2   9   0 66.8439 41.0324   4
   2  -9   0 21.1549 34.2245   5
  -2   9  -1 14.2962 19.6950   4
  -2   9  -1-9.27535 16.5837   1
   2  -9   1-9.07655 11.2259   5
   2   9   1 27.3359 21.0610   4
   2   9   2-31.2443 25.2503   4
  -2   9  -2 24.2477 21.0490   4
   2  -9   2-11.7595 15.6238   5
  -2   9  -3-11.0234 16.1420   4
   2   9   3-5.84758 12.2246   4
   2  -9   4 15.2007 18.3321   5
   2   9   4 33.8413 29.1465   4
  -2   9  -4-25.2356 30.2435   4
   2  -9   5 1.08562 10.3760   5
   2   9   5-3.12423 15.7772   4
  -2   9  -5-41.3460 32.1869   4
  -2   9  -6-19.8583 20.8874   4
   2  -9   6 42.1526 31.4884   5
   2   9   6-25.2886 15.7053   4
  -2  -9  -6-9.44948 19.8667   3
   2  -9   7 9.80656 24.5032   5
  -2  -9  -7-28.0678 29.5604   3
  -2   9  -7-33.7811 24.4999   4
   2   9   7 16.6953 23.6516   4
  -2   9  -8-4.01019 22.7261   4
   2  -9   8 2.03388 13.2838   5
   2   9   8 2.98405 18.5294   4
  -2  -9  -8-5.85112 12.6878   3
  -2  -9  -9 13.2530 25.4278   3
  -2   9  -9-12.5095 20.6535   4
   2  -9   9-19.1320 32.8030   5
   2   9   9-4.78582 14.6650   4
   2   9  10 17.1039 26.4843   4
  -2   9 -10-10.6198 9.00081   4
   2  -9  10 4.68590 20.8458   5
  -2  -9 -10 2.28878 11.9319   3
  -2   9 -11-0.43931 14.8013   4
  -2  -9 -11-8.34873 13.4535   3
   2  -9  11 32.2393 32.9504   5
  -2   9 -12 44.2935 33.6235   4
  -2  -9 -12-15.3490 12.1827   3
   2  -9  12 22.8712 25.8116   5
  -2  -9 -13 21.2220 26.1341   3
  -2   9 -13 9.40945 8.33715   4
   2  -9  13 65.5495 44.7828   5
  -2  -9 -14 33.9105 35.5865   3
   2  -9  14-3.52159 28.0300   5
  -2   9 -14 4.07632 18.2827   4
  -2   9 -15 30.3100 27.2861   4
  -2  -9 -15-0.44360 23.8518   3
   2  -9  15 18.8049 37.0159   5
   2  -9  16 20.0946 28.3238   5
  -2   9 -16-5.11387 27.1730   4
   2  -9  17-1.73604 30.4627   5
  -2   9 -17 84.3891 47.4700   4
   2  -9  18-5.61294 28.9644   5
  -2   9 -18-4.68122 15.8088   4
  -2   9 -19 27.2993 29.2051   4
   2  -9  19 31.3838 44.5372   5
   2  -9  20 45.0200 44.6953   5
  -2   9 -20 34.0196 33.5263   4
   2  -9  21 49.2616 43.9445   5
  -2   9 -21-1.77173 18.8520   4
  -2   9 -22 33.8592 33.8652   4
   2  -9  22 37.8105 42.7717   5
  -2   9 -23-3.97612 8.38809   4
   2  10 -21 37.0931 29.2898   4
  -2 -10  20 16.6901 10.7130   5
   2 -10 -20 8.60359 23.4693   3
   2  10 -20 41.9121 43.0038   4
   2 -10 -19 44.8922 35.8009   3
  -2 -10  19 32.4139 33.7421   5
   2  10 -19-14.0518 11.8091   4
   2 -10 -18 26.2672 26.7188   3
   2  10 -18-61.2802 35.6623   4
  -2 -10  18 24.4345 34.8039   5
   2 -10 -17 1.36516 14.6974   3
   2  10 -17 17.0188 16.7457   4
  -2 -10  17 29.0735 24.9043   5
   2 -10 -16 6.84668 13.1395   3
  -2 -10  16 4.63667 12.5452   5
   2 -10 -15 2.18230 17.9150   3
  -2 -10  15 41.9933 43.1092   5
   2  10 -15-59.9794 47.3966   4
   2  10 -14-61.1075 51.8907   4
  -2 -10  14-26.8888 16.6789   5
   2 -10 -14 6.68224 28.0678   3
  -2 -10  13 21.9491 23.4051   5
   2 -10 -13-10.8142 26.4289   3
   2  10 -13-43.1090 35.7426   4
  -2 -10  12-26.5999 28.1044   5
   2 -10 -12 1.17064 10.2104   3
   2  10 -11-6.05508 23.0484   4
  -2 -10  11-5.61556 18.3697   5
   2 -10 -11-10.4128 23.9628   3
  -2 -10  10-8.77272 11.1102   5
   2  10 -10 10.6717 12.9626   4
   2 -10 -10-35.2027 43.7640   3
   2  10  -9 9.57501 22.3214   4
  -2 -10   9-42.6285 25.8025   5
   2  10  -8 29.9930 37.9505   4
  -2 -10   8 2.39561 22.6655   5
  -2 -10   7-10.0424 30.9444   5
   2  10  -7-2.90520 10.1251   4
  -2 -10   6-22.0285 33.9304   5
   2  10  -6-22.2018 27.3423   4
  -2 -10   5-26.1474 33.8279   5
   2 -10  -5-5.25483 28.9535   5
   2  10  -5-19.2196 8.99940   4
   2  10  -4-19.0884 22.7682   4
  -2 -10   4 2.74254 10.6896   5
   2 -10  -4 24.0947 29.6964   5
   2  10  -3 24.1196 20.9176   4
  -2 -10   3-5.61521 28.5653   5
   2 -10  -3 37.5582 30.4556   5
   2  10  -2-7.51762 26.0707   4
  -2 -10   2-29.1441 31.4712   5
   2 -10  -2-5.85860 23.7562   5
  -2  10   1-4.09066 11.8026   4
   2  10  -1-22.1397 30.0674   4
   2 -10  -1-10.4628 23.7254   5
   2 -10   0 12.2437 13.4019   5
  -2  10   0 6.71775 16.5720   4
  -2  10  -1 17.5304 15.0718   4
   2 -10   1 4.23019 9.93550   5
  -2  10  -2-7.41538 10.4341   4
   2 -10   2-10.8637 20.0358   5
   2  10   2 7.01661 21.4174   4
   2 -10   3 11.3007 8.76301   5
   2  10   3-2.18564 6.06246   4
  -2  10  -3-0.39417 13.3040   4
   2  10   4 24.3928 26.0187   4
  -2  10  -4-3.53364 15.3012   4
   2 -10   4-31.9976 29.3350   5
  -2  10  -5-17.1032 21.7670   4
   2  10   5 11.8209 22.4949   4
   2 -10   5-20.4259 28.3497   5
   2 -10   6-8.16254 18.3366   5
   2  10   6 32.7039 26.5085   4
  -2  10  -6-12.4062 17.3859   4
  -2 -10  -6-6.72990 26.2779   3
  -2 -10  -7-54.7676 39.0754   3
  -2  10  -7-0.47813 18.7268   4
   2  10   7-37.4561 28.0466   4
   2 -10   7-8.25577 17.3724   5
  -2  10  -8-7.91554 15.8354   4
   2  10   8-25.3248 20.3618   4
  -2 -10  -8-17.4569 20.7849   3
   2 -10   9 20.2350 27.3421   5
  -2 -10  -9-22.6837 33.0689   3
  -2  10  -9-5.44481 13.5705   4
  -2 -10 -10 2.88583 10.6443   3
   2 -10  10 16.7561 9.11945   5
  -2  10 -10 25.1681 25.1810   4
  -2  10 -11 9.29135 22.2242   4
  -2 -10 -11 24.5798 30.6234   3
   2 -10  11 65.0863 51.9100   5
   2 -10  12 86.3882 62.3083   5
  -2 -10 -12 12.2668 21.8248   3
  -2  10 -12 26.2278 14.6769   4
   2 -10  13 67.2033 39.8732   5
  -2  10 -13 47.5873 35.5419   4
  -2 -10 -13 37.4291 38.3948   3
   2 -10  14 42.9897 46.8102   5
  -2  10 -14 0.09038 13.1279   4
  -2 -10 -14 57.3845 44.0765   3
  -2 -10 -15-0.76566 7.62543   3
  -2  10 -15 44.4061 34.8075   4
   2 -10  15 64.2245 58.7827   5
   2 -10  16 10.9507 36.2990   5
  -2  10 -16 13.3813 23.1046   4
   2 -10  17-1.94280 34.9664   5
  -2  10 -17 28.6058 35.7808   4
  -2  10 -18 27.4008 26.4378   4
   2 -10  18 14.7531 18.8131   5
  -2  10 -19-32.5482 30.9013   4
  -2  10 -20 14.5054 27.9027   4
  -2  10 -21-17.3958 38.6611   4
   2 -11 -19 52.7337 38.2853   3
   2  11 -18 48.6101 35.1853   4
   2 -11 -18 48.5944 40.0630   3
   2  11 -17 6.88295 16.4781   4
   2 -11 -17 48.0315 41.5622   3
   2 -11 -16 25.3708 31.0257   3
   2  11 -16 9.17725 16.7307   4
   2  11 -15-25.5452 20.4701   4
   2 -11 -15-20.1668 22.4433   3
   2 -11 -14-31.5724 26.4264   3
  -2 -11  14 20.9816 17.5835   5
   2  11 -14-44.7680 47.4707   4
   2 -11 -13-47.7048 38.6924   3
  -2 -11  13 41.8737 40.2564   5
   2  11 -13-8.69189 29.2735   4
   2  11 -12-25.1346 27.9897   4
   2 -11 -12-35.0173 40.4505   3
  -2 -11  12 29.2327 29.8420   5
   2  11 -11-25.1233 19.7311   4
   2 -11 -11-30.4667 14.6850   3
   2 -11 -10-35.3779 24.0039   3
  -2 -11  10 27.1061 40.0728   5
   2  11 -10 21.6160 30.4250   4
  -2 -11   9-12.2021 27.6349   5
   2  11  -9 37.8695 34.2595   4
   2 -11  -9-25.3349 30.0016   3
   2  11  -8 43.5227 33.7508   4
  -2 -11   8-43.4086 35.0282   5
   2 -11  -8-40.4029 32.8793   5
  -2 -11   7 2.82901 16.1495   5
   2  11  -7-34.6698 24.5076   4
   2 -11  -7 17.0856 24.3127   5
   2  11  -6-5.82092 16.1699   4
   2 -11  -6-38.2625 14.1020   5
   2  11  -5-12.2851 7.95815   4
  -2 -11   5 33.4296 34.9344   5
   2 -11  -5-15.8205 22.9031   5
   2  11  -4 1.72230 15.6243   4
  -2 -11   4 30.6112 23.0477   5
   2 -11  -4-19.9969 33.5685   5
   2  11  -3 4.12534 13.0580   4
   2 -11  -3 21.0081 15.9618   5
  -2 -11   3-1.88174 36.2616   5
   2  11  -2-1.39867 19.3235   4
  -2 -11   2 17.1816 35.8502   5
   2 -11  -2 5.58363 17.8158   5
  -2 -11   1-56.6795 47.6193   5
   2 -11  -1-26.9854 22.6511   5
   2  11  -1-21.1702 30.2833   4
   2  11   0-30.9905 30.8510   4
   2 -11   0 17.6420 25.7132   5
  -2 -11   0-34.1312 42.8042   5
   2 -11   1-32.3290 30.7273   5
   2  11   1 1.69008 6.05147   4
   2 -11   2-20.8419 16.0666   5
   2 -11   3 67.2370 45.7646   5
   2 -11   4 40.3455 41.3262   5
   2 -11   5-6.92357 18.7949   5
   2 -11   6-0.11685 21.6974   5
   2 -11   7-7.15131 22.9787   5
  -2  11  -7-8.12656 8.83138   4
  -2  11  -8-15.5983 19.9926   4
   2 -11   8-14.8418 14.2206   5
  -2  11  -9-23.4125 35.4981   4
   2 -11   9 53.3471 41.5942   5
   2 -11  10-3.16819 9.80827   5
  -2  11 -10-20.5992 17.0342   4
   2 -11  11-4.59741 22.9028   5
  -2  11 -11 32.9999 29.6707   4
  -2  11 -12 46.4282 30.9684   4
   2 -11  12 6.41661 30.8262   5
  -2  11 -13-14.3274 19.5315   4
   2 -11  13-28.4653 28.3394   5
  -2  11 -14-37.2835 33.4051   4
  -2  11 -15-25.2321 33.2104   4
  -2  11 -16 61.1384 43.6767   4
  -2  11 -17 15.8429 24.6773   4
  -2  11 -18 22.9254 20.0930   4
  -2  11 -19-45.2809 49.6948   4
   2  12 -14-18.7503 24.2179   4
   2  12 -13 56.1881 41.0246   4
   2  12 -12-71.7243 47.6917   4
   2 -12 -12-67.2744 52.8977   5
   2 -12 -11-30.4899 31.1748   3
   2  12 -11-43.2635 36.9583   4
   2 -12 -11-29.9671 21.8858   5
   2 -12 -10-13.4111 31.9894   3
   2  12 -10-29.3016 38.4744   4
   2 -12 -10-10.7566 25.1458   5
   2  12  -9-8.14077 11.2335   4
   2 -12  -9 0.91078 15.1106   5
   2 -12  -8 19.9234 27.9939   5
   2 -12  -8-34.5952 34.2438   3
   2 -12  -7-20.7846 13.1895   5
   2 -12  -6 26.5526 25.0214   5
   2 -12  -5 7.23517 21.8111   5
   2 -12  -4-22.7957 26.6212   5
  -2 -12   3 42.0809 32.9632   5
   2 -12  -3-55.5657 52.3538   5
  -2 -12   2-5.10984 17.0245   5
   2 -12  -2-5.09454 11.2922   5
   2 -12  -1-35.6872 29.8887   5
  -2 -12   1 8.61561 29.7624   5
   2 -12   0 0.90339 12.4264   5
  -2 -12   0-33.9854 36.8372   5
  -2 -12  -1 24.6031 28.4706   5
   2 -12   1 48.1933 37.1655   5
   2 -12   2 28.9313 38.5209   5
  -2 -12  -2-46.1108 41.6460   5
   2 -12   3-4.06367 18.1607   5
  -2 -12  -3-4.80375 24.4913   5
   2 -12   4 1.95720 16.2978   5
  -3   0  33 173.562 79.5224   2
  -3   0  32 9.16415 17.5987   2
  -3   0  31 1142.29 188.160   2
  -3   0  30-31.1647 43.9691   2
  -3   0  30 75.0408 42.9810   5
  -3   0  29 1306.21 158.468   5
   3   0 -29 1380.49 164.682   4
  -3   0  29 1399.53 199.424   2
   3   0 -28 0.26921 17.0126   4
  -3   0  28-43.9223 36.2840   2
  -3   0  28 15.8490 26.7614   5
   3   0 -27 102.807 39.6659   4
  -3   0  27 141.124 48.2241   5
  -3   0  27 143.153 62.2629   2
  -3   0  26 16.7496 14.4874   5
   3   0 -26-11.8518 13.4429   4
  -3   0  26 3.83558 15.6395   2
  -3   0  25 1785.38 167.433   5
  -3   0  25 1968.83 212.300   2
   3   0 -25 1908.34 173.207   4
   3   0 -24 20.9776 25.5538   4
   3   0 -24 28.7857 20.3216   5
  -3   0  24 23.5323 18.2514   5
  -3   0  24-17.6439 18.8029   2
   3   0 -23 1230.91 108.433   5
  -3   0  23 1282.90 132.737   5
  -3   0  23 1341.44 166.636   2
   3   0 -23 1208.58 130.510   4
  -3   0  22 25.5356 22.6490   5
   3   0 -22 17.3594 12.1163   5
  -3   0  22 23.0277 29.8715   2
   3   0 -22 36.6679 28.3089   4
  -3   0  21 111.069 29.8539   5
   3   0 -21 86.1351 24.6426   5
  -3   0  21 122.055 58.4914   2
   3   0 -21 99.1137 36.9202   4
  -3   0  20 60.9353 38.0560   5
   3   0 -20 75.8262 51.0999   4
   3   0 -20 30.2941 30.9847   5
   3   0 -19 19503.8 388.912   5
   3   0 -19 19950.4 461.434   4
  -3   0  19 19655.2 563.926   2
  -3   0  19 19685.9 461.248   5
  -3   0  18 219.170 59.0257   4
  -3   0  18 216.835 85.9150   2
  -3   0  18 70.5968 45.8200   5
   3   0 -18 93.1233 40.0401   5
   3   0 -18 126.667 53.2074   4
  -3   0  17 12684.8 369.459   4
   3   0 -17 12220.8 283.073   5
   3   0 -17 12225.4 341.696   4
  -3   0  17 11779.6 331.332   5
   3   0 -16 7.03315 23.0632   4
  -3   0  16 27.2325 19.3660   5
   3   0 -16 34.5907 23.2455   5
  -3   0  16 10.5787 11.2405   3
  -3   0  15 23.2665 11.0625   5
  -3   0  15 43.8505 23.6940   3
   3   0 -15 64.1942 18.7417   5
   3   0 -15 3.18893 18.2753   4
  -3   0  14 12.1562 9.39750   4
   3   0 -14-7.12811 11.3545   4
   3   0 -14 28.2992 15.1692   5
  -3   0  14 7.10307 16.1220   5
  -3   0  14 21.0753 22.5773   3
   3   0 -13 26403.5 433.671   4
  -3   0  13 25605.1 384.775   5
  -3   0  13 26454.7 457.714   4
   3   0 -13 25263.3 340.365   5
  -3   0  13 25979.2 523.557   3
   3   0 -12-8.16341 19.9143   4
  -3   0  12-13.8125 8.00919   4
  -3   0  12 30.5572 23.4537   5
  -3   0  12 58.4998 35.9391   3
   3   0 -12 65.3043 28.5627   5
  -3   0  11 65423.9 674.084   4
   3   0 -11 65486.8 484.376   5
  -3   0  11 66185.1 766.846   3
  -3   0  11 66807.0 542.296   5
   3   0 -11 66083.7 633.046   4
  -3   0  10-2.62182 4.92906   4
  -3   0  10-1.38646 9.66570   5
   3   0 -10 19.6203 18.2197   5
   3   0  -9 113.114 16.6990   5
  -3   0   9 114.681 18.1893   5
  -3   0   9 111.864 27.3126   3
   3   0  -9 101.607 23.0601   4
   3   0  -8 9.35353 11.2277   4
   3   0  -8 12.9159 14.9104   2
  -3   0   8 6.72617 7.92066   5
   3   0  -8 15.4317 13.5824   5
  -3   0   8 2.43226 3.65984   3
   3   0  -7 185353. 898.341   4
  -3   0   7 189145. 586.501   5
   3   0  -7 185573. 555.491   5
   3   0  -7 188112. 1054.75   2
  -3   0   6-10.5093 12.5930   3
  -3   0   6 5.82601 3.26115   5
   3   0  -6 9.57808 4.24257   2
   3   0  -6 1.01167 5.37766   4
   3   0  -5 5156.58 134.922   4
   3   0  -5 5066.18 160.227   2
  -3   0   5 4943.18 150.986   3
   3   0  -4 1.34217 3.76958   1
   3   0  -4 9.42233 5.65268   4
   3   0  -3 459.382 42.0444   1
   3   0  -3 507.926 41.1759   4
   3   0  -2 0.06499 4.76604   1
   3   0  -1 125447. 525.720   5
   3   0   0 272.244 26.7157   5
   3   0   1 29248.5 309.519   5
   3   0   2-7.41649 12.2665   5
   3   0   3 101369. 665.120   5
   3   0   4 2461.89 155.583   5
   3   0   5 999999. 2366.53   5
   3   0   6 5506.09 226.730   5
   3   0   7 258522. 1337.20   5
   3   0   8 1689.80 138.255   5
   3   0   9 95289.9 884.748   5
   3   0  10 440.970 92.1696   5
  -3   0 -10 52.8313 30.4574   5
  -3   0 -11 26107.5 479.475   5
   3   0  11 25121.5 498.486   5
  -3   0 -12 0.52242 16.1673   5
   3   0  12 125.600 59.9765   5
  -3   0 -13 16072.2 398.252   5
   3   0  13 15782.6 421.405   5
  -3   0 -14 14.1328 12.9743   5
   3   0  14 25.6531 29.0859   5
   3   0  15 767.859 95.9027   5
  -3   0 -15 800.115 92.2812   5
   3   0  16-11.1234 17.4629   5
  -3   0 -16 1.90881 8.85945   5
   3   0  17 2411.11 187.229   5
  -3   0 -17 2575.89 175.311   5
   3   0  18-8.98800 23.7477   5
   3   0  19 1845.30 174.624   5
   3   0  20-16.8793 26.9145   5
   3   0  21 1048.03 134.976   5
   3   0  22-20.6110 12.4009   5
   3   0  23 453.826 94.4074   5
   3   0  24-24.6306 25.3374   5
   3   0  25 82.2892 38.7156   5
   3   0  26 8.30970 12.6778   5
   3   0  27 372.543 94.5670   5
   3   0  28 17.5757 27.6182   5
   3   0  29 258.960 79.7636   5
   3   0  30-33.3985 22.4097   5
   3   0  31 233.960 83.2381   5
   3   0  32 42.8791 33.0268   5
   3   0  32 47.6961 45.1573   2
   3   0  33 1.37080 21.2169   5
   3   0  34-26.2099 27.0274   5
   3   0  35 262.772 97.9173   5
  -3   1  33 206.315 74.7611   2
  -3  -1  33 260.661 98.9174   2
  -3   1  32 475.231 123.953   2
  -3  -1  32 671.827 146.385   2
   3   1 -32 509.093 109.552   4
  -3  -1  31 187.113 74.8924   2
  -3  -1  31 187.056 63.6605   5
   3   1 -31 189.005 63.2507   4
  -3   1  31 157.854 66.8787   2
  -3  -1  30-1.87230 23.9356   5
  -3   1  30-0.84098 19.4081   5
   3   1 -30 5.18422 20.2338   4
  -3  -1  30 55.1058 32.3185   2
  -3   1  30-15.3220 31.7843   2
  -3   1  29 457.524 115.445   2
   3   1 -29 467.922 98.5010   4
  -3  -1  29 365.554 81.1933   5
  -3   1  29 398.792 86.8183   5
  -3  -1  29 437.108 113.787   2
  -3   1  28 1352.78 191.308   2
  -3  -1  28 1180.26 179.410   2
   3   1 -28 1130.36 147.566   4
  -3   1  28 1102.78 140.890   5
  -3  -1  28 1111.93 143.926   5
  -3  -1  27 561.290 99.9995   5
   3   1 -27 493.270 98.4969   4
  -3   1  27 617.401 126.139   2
  -3   1  27 553.541 96.9301   5
  -3  -1  27 685.044 129.952   2
  -3  -1  26 28.7440 32.2109   2
  -3  -1  26-1.21348 20.1273   5
  -3   1  26 17.6365 19.4222   5
  -3   1  26 30.5629 15.5086   2
   3   1 -26 41.0723 33.2738   4
  -3   1  25 1370.04 146.855   5
  -3   1  25 1382.41 177.373   2
  -3  -1  25 1427.17 150.952   5
   3  -1 -25 1334.57 142.151   4
   3   1 -25 1490.82 154.521   4
  -3  -1  25 1636.07 191.674   2
   3   1 -24 2336.88 191.230   4
   3  -1 -24 2326.50 153.198   5
   3  -1 -24 2426.27 187.792   4
  -3   1  24 2471.37 232.196   2
  -3  -1  24 2446.65 231.872   2
  -3  -1  24 2272.27 184.827   5
  -3   1  24 2377.59 187.527   5
   3   1 -23 879.251 95.8839   5
  -3  -1  23 943.497 139.777   2
   3  -1 -23 868.609 91.3823   5
  -3  -1  23 884.696 111.205   5
  -3   1  23 984.218 141.121   2
   3  -1 -23 923.586 113.955   4
   3   1 -23 897.054 114.833   4
  -3   1  23 947.795 115.949   5
  -3  -1  22 1302.02 132.806   5
  -3   1  22 1357.88 133.101   5
  -3   1  22 1347.74 162.497   2
  -3  -1  22 1524.95 169.604   2
   3   1 -22 1409.42 117.964   5
   3  -1 -22 1508.26 138.693   4
   3  -1 -22 1342.47 110.263   5
   3   1 -22 1388.18 139.229   4
   3  -1 -21 78.1230 25.6207   5
  -3   1  21 91.9079 37.6785   5
   3   1 -21 41.0927 19.8785   5
  -3  -1  21 61.7193 23.8358   5
  -3   1  21 70.0971 42.7529   2
  -3  -1  21 89.6840 45.8261   2
   3  -1 -21 46.2969 29.7757   4
   3   1 -21 124.512 39.6913   4
   3   1 -20 1.60868 10.8712   4
  -3   1  20 47.9665 23.2388   5
   3  -1 -20 2.14958 7.70611   4
  -3  -1  20 24.0034 15.3036   5
   3  -1 -20 10.8359 10.6279   5
   3   1 -20 57.5258 25.5885   5
  -3   1  20 22.3640 22.4014   2
  -3  -1  20 22.2586 22.5876   2
  -3   1  19 2088.90 153.386   4
  -3  -1  19 1945.51 179.385   2
  -3   1  19 1996.38 177.874   2
   3  -1 -19 1883.75 120.695   5
   3   1 -19 2034.82 154.702   4
   3   1 -19 1802.12 123.132   5
   3  -1 -19 1916.04 141.032   4
  -3   1  19 1937.64 143.613   5
  -3  -1  19 1857.82 140.866   5
  -3  -1  18 1899.75 134.994   5
  -3   1  18 1944.24 137.230   5
   3   1 -18 1862.09 120.922   5
  -3  -1  18 2134.88 183.280   2
  -3   1  18 1855.60 169.273   2
   3   1 -18 1990.80 146.083   4
   3  -1 -18 1990.83 138.235   4
   3  -1 -18 1956.65 117.904   5
  -3   1  18 1923.76 143.524   4
  -3  -1  17 3871.75 188.145   5
   3  -1 -17 4067.61 165.563   5
   3   1 -17 4007.62 170.745   5
  -3  -1  17 4276.50 249.633   2
  -3   1  17 4049.13 190.257   5
  -3  -1  17 4037.60 219.315   4
   3  -1 -17 4168.39 191.358   4
   3   1 -17 4308.91 210.774   4
  -3  -1  16-10.2166 11.1857   4
  -3   1  16-0.39864 15.0784   3
  -3   1  16 49.4098 27.5729   5
   3   1 -16-11.8474 17.7173   4
   3   1 -16 15.5045 16.8370   5
  -3  -1  16 31.9435 21.4637   5
  -3  -1  16 24.8065 23.7235   3
   3  -1 -16 10.2927 13.6934   4
   3  -1 -16 14.0441 14.2386   5
  -3  -1  16 61.2678 51.2373   2
  -3   1  15 5095.14 197.172   5
  -3   1  15 4983.48 202.923   4
   3   1 -15 4917.95 177.948   5
  -3  -1  15 4834.01 245.670   2
  -3  -1  15 5113.12 196.161   5
   3  -1 -15 4880.90 167.891   5
  -3  -1  15 4882.30 227.532   4
   3  -1 -15 4962.21 194.201   4
  -3  -1  15 5031.61 238.845   3
   3   1 -15 5021.60 214.920   4
  -3   1  15 5134.01 257.975   3
   3   1 -14 52.4376 18.1547   4
  -3   1  14 142.200 45.2521   5
  -3   1  14 107.432 34.0780   4
   3   1 -14 104.930 26.1979   5
  -3  -1  14 156.301 45.2126   3
   3  -1 -14 122.013 29.2698   5
  -3  -1  14 75.3202 23.5280   5
   3  -1 -14 104.209 36.8190   4
  -3   1  14 98.0937 44.6682   3
  -3  -1  13 44469.9 515.879   5
  -3   1  13 43596.3 516.933   5
   3  -1 -13 42577.5 457.529   5
  -3   1  13 43276.2 707.537   3
   3  -1 -13 42427.5 515.583   4
   3   1 -13 41575.9 589.314   4
  -3   1  13 42510.1 544.581   4
   3   1 -13 41522.9 478.672   5
  -3   1  12 2360.35 114.601   5
   3   1 -12 2323.85 134.289   4
  -3  -1  12 2237.20 110.001   5
   3  -1 -12 2144.28 109.535   4
  -3   1  12 2173.44 118.795   4
  -3   1  12 2207.63 153.250   3
   3   1 -12 2233.56 106.770   5
   3  -1 -12 2265.78 100.860   5
  -3  -1  11 180.082 30.4057   5
  -3   1  11 141.736 28.4715   4
   3   1 -11 201.668 47.5159   4
  -3   1  11 158.350 28.5578   5
   3  -1 -11 113.929 20.8198   5
   3  -1 -11 169.058 28.9510   4
   3   1 -11 144.964 25.8998   5
  -3   1  11 114.992 31.4868   3
  -3   1  10 15078.4 278.157   4
   3   1 -10 16187.4 334.919   4
   3  -1 -10 15549.4 230.193   5
  -3  -1  10 15892.5 256.888   5
   3   1 -10 15677.3 261.428   5
  -3   1  10 15749.6 253.137   5
  -3   1  10 16027.2 384.574   3
   3  -1 -10 15828.2 269.198   4
  -3   1   9 62822.1 465.206   5
   3   1  -9 61549.3 496.977   5
  -3  -1   9 63098.4 483.016   5
   3   1  -9 61742.8 630.855   4
   3  -1  -9 63281.0 500.855   4
  -3   1   9 63037.1 728.903   3
  -3   1   9 62005.0 528.099   4
   3  -1  -9 62447.9 422.115   5
  -3   1   8 60144.8 684.308   3
   3  -1  -8 59644.4 379.544   5
   3   1  -8 58356.4 471.021   5
   3   1  -8 61509.2 619.808   2
  -3  -1   8 61316.6 443.463   5
   3   1  -8 61444.5 606.917   4
   3  -1  -8 60269.9 610.885   2
   3  -1  -8 60996.8 456.969   4
  -3   1   8 58828.4 490.745   4
   3  -1  -7 11040.7 250.118   2
   3   1  -7 11451.9 258.507   2
   3   1  -7 11466.4 255.620   4
  -3   1   7 11214.0 195.530   4
  -3  -1   7 11589.3 186.374   5
   3  -1  -7 11352.5 183.236   4
   3  -1  -7 11408.8 149.319   5
   3  -1  -6 1307.39 83.0601   2
   3   1  -6 1261.42 83.2491   2
   3  -1  -6 1339.13 57.5418   4
  -3   1   6 1204.77 59.3990   4
  -3  -1   6 1328.05 61.0031   5
   3  -1  -6 1305.60 86.4324   1
   3   1  -6 1384.95 83.5902   4
  -3  -1   5 6147.77 149.834   3
   3   1  -5 6243.08 176.382   4
  -3   1   5 5875.56 119.967   4
   3  -1  -5 5976.91 112.686   4
   3   1  -5 6106.30 174.382   2
   3  -1  -5 5876.04 170.813   2
   3  -1  -5 6034.44 178.976   1
   3  -1  -4 26816.5 352.142   2
   3  -1  -4 27533.7 369.465   1
   3   1  -4 27978.9 370.848   4
  -3  -1   4 28179.6 288.605   3
   3  -1  -4 28687.6 223.411   4
   3  -1  -3 16813.8 272.379   1
   3  -1  -3 17508.9 166.820   4
   3   1  -3 16832.5 280.716   4
   3  -1  -3 17467.6 140.121   5
  -3  -1   3 16848.7 195.666   3
   3   1  -2 48885.6 387.543   1
   3  -1  -2 48706.2 273.813   5
   3  -1  -1 118744. 481.690   5
   3   1  -1 120529. 571.808   1
   3  -1   0 24737.5 250.005   5
   3  -1   1 38702.7 345.346   5
   3   1   2 17818.2 304.883   5
   3  -1   2 17701.7 254.453   5
   3  -1   3 170195. 852.087   5
   3   1   3 180026. 1007.30   5
   3  -1   4 238121. 1077.90   5
   3   1   4 247618. 1234.33   5
   3   1   5 662432. 2079.38   5
   3  -1   5 610344. 1860.72   5
   3  -1   6 340204. 1463.56   5
   3   1   6 338729. 1560.74   5
   3  -1   7 13407.5 304.720   5
   3   1   7 14046.4 326.868   5
   3   1   8 87419.7 856.898   5
  -3   1  -8 86719.5 729.770   4
   3  -1   8 86614.3 812.604   5
   3   1   9 12497.3 337.134   5
   3  -1   9 12860.6 323.066   5
  -3   1  -9 12638.0 297.907   4
  -3  -1 -10 24.6506 10.4383   5
   3   1  10 73.8222 39.4001   5
  -3   1 -10 91.0770 41.3644   4
   3  -1  10 65.1594 20.7268   5
   3   1  11 5937.30 250.422   5
  -3   1 -11 6039.85 220.685   4
  -3  -1 -11 5974.61 238.871   5
  -3   1 -11 5798.90 218.706   5
   3  -1  11 5957.88 238.702   5
  -3   1 -12 2307.86 141.975   5
  -3  -1 -12 2257.12 151.828   5
   3  -1  12 2076.09 143.934   5
  -3   1 -12 2188.77 139.738   4
   3   1  12 2070.84 152.604   5
  -3  -1 -13 3256.07 185.707   5
   3  -1  13 3130.55 185.299   5
  -3   1 -13 3359.38 177.526   5
  -3   1 -13 3351.31 176.104   4
   3   1  13 3293.33 196.832   5
   3  -1  14 3443.28 203.307   5
   3   1  14 3510.17 211.253   5
  -3   1 -14 3652.30 189.834   5
  -3  -1 -14 3669.79 202.917   5
   3   1  14 3801.78 189.131   4
   3   1  15 434.348 77.6173   5
  -3  -1 -15 473.946 72.9602   5
   3   1  15 573.978 75.1579   4
  -3   1 -15 440.384 66.7459   5
   3  -1  15 451.321 72.0646   5
   3   1  16 33.4165 22.4551   5
  -3   1 -16 7.73341 9.29787   5
  -3  -1 -16 16.8624 15.2643   5
   3  -1  16 3.93587 10.4118   5
  -3  -1 -17 128.253 42.4803   5
   3  -1  17 166.539 48.5399   5
   3   1  17 131.091 46.7082   5
   3  -1  18 3654.03 236.631   5
   3   1  18 3748.04 247.020   5
   3  -1  19 1098.13 133.314   5
   3   1  19 1237.93 146.022   5
   3  -1  20 264.670 69.1942   5
   3   1  20 278.373 66.7394   5
   3   1  21 113.042 47.0273   5
   3  -1  21 113.107 41.9467   5
   3  -1  22 0.64459 22.9362   5
   3   1  22 22.1753 20.5304   5
   3  -1  23 798.589 127.394   5
   3   1  23 821.319 129.677   5
   3  -1  24 49.6907 32.6994   5
   3   1  24 45.0975 26.9106   5
   3   1  25 10.7277 29.0892   5
   3  -1  25 13.4694 19.9425   5
   3  -1  26 145.108 60.0694   5
   3   1  26 244.483 80.6584   5
   3   1  27 1863.31 215.192   5
   3  -1  27 1777.97 212.182   5
   3   1  28 85.2239 55.6016   5
   3  -1  28 40.0175 34.1778   5
   3   1  29 933.897 161.720   5
   3  -1  29 921.771 158.741   5
   3  -1  30 106.498 57.3856   5
   3   1  30 44.9556 40.5856   5
   3  -1  31 63.2433 37.8806   5
   3   1  31 73.0476 50.0018   5
   3  -1  32 40.6035 43.0352   5
   3   1  32 49.5519 42.2823   2
   3   1  32 15.4021 30.4333   5
   3  -1  32 14.8220 20.7482   2
   3  -1  33 55.8894 41.1834   5
   3   1  33 60.9072 42.6173   5
   3  -1  34-46.0038 40.1809   5
   3   1  34-55.3208 42.7043   5
   3  -1  35-40.9468 39.6719   5
   3   1  35 66.1717 55.3483   5
   3   2 -34 307.448 93.1702   4
  -3  -2  33-2.77708 40.5344   2
   3   2 -33 11.8686 32.1247   4
  -3   2  33-36.5178 42.5961   2
  -3  -2  32 187.489 72.8425   2
  -3   2  32 128.337 56.0010   2
   3   2 -32 183.944 65.6371   4
  -3   2  31 559.002 131.452   2
  -3  -2  31 571.252 112.456   5
  -3  -2  31 701.404 149.058   2
   3   2 -31 605.796 121.189   4
  -3  -2  30 110.990 64.0204   2
   3   2 -30 235.983 76.3231   4
  -3  -2  30 118.767 49.6368   5
  -3   2  30 69.1217 49.4398   2
  -3  -2  29 1602.32 179.018   5
   3   2 -29 1716.10 188.541   4
  -3  -2  29 1781.81 228.611   2
  -3   2  29 1702.48 225.199   2
  -3  -2  28 473.959 98.5642   5
   3   2 -28 467.343 100.357   4
  -3   2  28 521.778 122.198   2
  -3  -2  28 442.538 117.928   2
  -3  -2  27 2592.74 263.170   2
  -3   2  27 2292.24 247.690   2
  -3  -2  27 2032.76 192.305   5
   3   2 -27 2464.71 216.564   4
  -3   2  26 4083.75 259.750   5
   3   2 -26 4237.09 276.459   4
  -3  -2  26 4732.47 343.323   2
  -3   2  26 4715.46 337.690   2
  -3  -2  26 4177.18 267.681   5
   3   2 -25 147.231 49.4106   4
  -3   2  25 159.297 67.8606   2
  -3  -2  25 145.313 48.9084   5
  -3   2  25 129.168 53.8931   5
  -3  -2  25 192.830 67.6882   2
  -3  -2  24-16.5544 24.1076   5
  -3   2  24 60.0548 34.3324   5
   3  -2 -24 11.6500 9.05149   5
  -3   2  24 5.16139 16.8158   2
  -3  -2  24-18.2957 37.9557   2
   3   2 -24-7.93898 26.1569   4
  -3  -2  23 631.083 94.5336   5
   3  -2 -23 687.592 82.3700   5
  -3   2  23 651.868 97.2941   5
  -3   2  23 559.400 103.891   2
  -3  -2  23 699.216 120.105   2
   3   2 -23 652.428 100.686   4
  -3  -2  22 1502.53 144.039   5
  -3   2  22 1793.84 187.732   2
   3   2 -22 1520.25 131.110   5
  -3  -2  22 1686.96 179.897   2
   3  -2 -22 1468.44 119.906   5
  -3   2  22 1671.65 149.862   5
   3   2 -22 1530.12 150.482   4
  -3  -2  21 3930.68 268.754   2
  -3   2  21 4345.91 283.770   2
  -3  -2  21 3713.10 222.024   5
   3  -2 -21 3796.11 190.008   5
   3   2 -21 3920.75 205.853   5
   3   2 -21 4091.01 237.980   4
  -3   2  21 4035.27 226.613   5
  -3   2  20 259.597 62.4398   5
  -3   2  20 175.091 45.0788   4
  -3  -2  20 244.635 56.5079   5
   3  -2 -20 220.507 46.2388   5
   3   2 -20 241.403 61.3209   4
   3   2 -20 273.701 54.1402   5
  -3   2  20 315.416 81.5715   2
  -3  -2  20 250.898 72.0234   2
   3   2 -19 5351.53 261.456   4
  -3   2  19 5769.48 245.859   4
   3  -2 -19 5542.13 220.554   5
  -3  -2  19 5601.36 301.026   2
  -3  -2  19 5566.54 251.492   5
  -3   2  19 5839.10 309.428   2
   3   2 -19 5445.38 232.220   5
  -3   2  19 5379.33 247.962   5
  -3   2  18 4577.66 221.982   5
  -3  -2  18 4532.61 216.272   5
  -3  -2  18 4805.88 270.743   2
   3   2 -18 4696.52 209.428   5
   3  -2 -18 4520.73 195.392   5
  -3   2  18 4847.39 275.581   2
   3   2 -18 4919.55 243.252   4
  -3  -2  17 1651.99 125.874   5
   3  -2 -17 1685.36 122.694   4
   3  -2 -17 1771.61 119.120   5
   3   2 -17 1632.15 120.694   5
   3   2 -17 1604.29 135.619   4
  -3  -2  17 1808.55 162.812   2
  -3   2  17 1790.92 165.396   2
  -3   2  16 15968.2 462.085   2
  -3  -2  16 14575.5 359.056   5
  -3  -2  16 14798.8 445.246   2
  -3   2  16 15100.1 353.227   4
   3  -2 -16 15099.4 347.817   4
   3  -2 -16 15085.3 335.890   5
   3   2 -16 14890.3 403.177   4
   3   2 -16 14920.4 355.307   5
   3   2 -15 8590.71 262.392   5
  -3  -2  15 8505.46 261.074   5
  -3  -2  15 8872.84 328.941   2
   3  -2 -15 8665.03 245.097   5
  -3   2  15 8866.02 351.595   3
   3  -2 -15 8761.02 254.866   4
  -3   2  15 9182.41 344.300   2
  -3   2  15 8456.37 250.768   4
   3   2 -15 8868.64 302.259   4
   3   2 -14 591.313 66.1599   5
   3   2 -14 676.884 83.8389   4
  -3   2  14 569.540 85.7706   3
  -3  -2  14 625.967 68.0186   5
   3  -2 -14 582.263 61.9283   5
   3  -2 -14 672.572 67.9659   4
  -3   2  14 622.336 64.6075   4
  -3  -2  14 826.379 101.128   2
  -3   2  13 540.583 56.9131   4
  -3  -2  13 501.667 70.6188   2
   3   2 -13 420.552 54.5819   5
   3   2 -13 480.844 66.4419   4
   3  -2 -13 478.053 53.4113   4
   3  -2 -13 478.676 55.1625   5
  -3  -2  13 420.367 53.1562   5
   3   2 -12 1766.50 126.055   4
  -3  -2  12 1740.98 105.032   5
   3   2 -12 1715.19 108.870   5
   3  -2 -12 1997.34 103.043   4
  -3   2  12 1719.39 97.0935   4
   3  -2 -12 1849.79 103.417   5
  -3  -2  12 1983.38 140.470   2
   3   2 -11 13732.0 343.031   4
  -3  -2  11 13202.3 276.969   5
  -3   2  11 13054.9 250.396   4
   3  -2 -11 13379.2 272.622   5
  -3  -2  11 13239.4 357.990   2
   3  -2 -11 14068.1 255.760   4
  -3   2  10 15403.3 251.260   4
   3  -2 -10 15855.2 284.962   5
  -3  -2  10 15526.0 368.873   2
  -3  -2  10 15882.4 291.705   5
   3  -2 -10 15442.6 249.853   4
   3   2 -10 15918.5 361.939   4
  -3  -2   9 24013.9 438.695   2
  -3   2   9 23264.7 285.403   4
  -3  -2   9 24106.4 353.341   5
   3  -2  -9 23437.7 332.772   5
   3   2  -9 23447.5 424.015   4
   3  -2  -9 24498.1 285.666   4
   3   2  -8 8490.37 251.316   4
   3  -2  -8 8693.87 251.099   1
  -3  -2   8 8564.36 249.872   2
  -3   2   8 8254.83 156.289   4
  -3  -2   8 8467.62 206.468   5
   3  -2  -8 8774.91 155.062   4
   3  -2  -8 8786.04 197.484   5
  -3   2   7 2426.50 74.9947   4
  -3  -2   7 2432.69 108.843   5
   3  -2  -7 2518.47 72.7649   4
  -3  -2   7 2273.63 121.493   2
   3   2  -7 2418.38 117.801   2
   3   2  -7 2391.12 127.603   4
   3  -2  -7 2295.34 113.833   2
   3  -2  -7 2410.72 127.679   1
   3  -2  -6 5336.34 166.243   2
   3   2  -6 5398.02 170.809   2
  -3   2   6 5753.86 98.4946   4
   3  -2  -6 5259.73 182.450   1
   3  -2  -6 5660.55 93.0555   4
   3   2  -6 5661.06 196.472   4
   3  -2  -5 20112.5 342.331   1
   3  -2  -5 20133.4 315.839   2
  -3   2   5 20258.1 333.773   1
   3   2  -5 19451.9 311.455   2
   3   2  -5 21043.4 368.946   4
   3   2  -4 19456.1 350.605   4
   3  -2  -4 18423.1 311.637   1
   3  -2  -4 18577.9 292.035   2
   3   2  -4 18043.8 284.666   2
  -3   2   4 18516.2 313.988   1
  -3   2   3 2097.51 101.502   1
   3   2  -3 2232.49 117.352   4
   3  -2  -2 39121.0 354.866   5
   3   2  -1 36136.1 278.326   1
   3  -2  -1 35901.0 350.096   5
   3  -2  -1 35096.1 205.828   4
   3  -2   0 79677.7 538.889   5
   3  -2   0 82047.2 380.256   4
   3  -2   1 341.375 38.1808   5
  -3   2  -1 505.508 39.7892   4
   3  -2   1 346.322 32.6675   4
   3  -2   2 15.6070 5.55246   4
   3  -2   2 2.17629 8.46412   5
  -3   2  -2 12.7824 7.61008   4
   3  -2   3 146.491 23.4737   5
   3   2   3 78.1209 13.3678   3
   3  -2   3 119.901 21.8798   4
  -3   2  -3 138.458 24.1818   4
   3   2   4 15844.0 238.503   3
  -3   2  -4 15955.6 255.266   4
   3  -2   4 16107.6 294.267   5
   3  -2   4 15325.6 253.467   4
  -3   2  -5 38893.4 424.512   4
   3   2   5 37640.2 404.501   3
   3  -2   5 38675.2 478.557   5
   3  -2   6 8880.20 239.298   5
  -3   2  -6 9111.12 219.470   4
   3  -2   6 8401.20 213.430   4
   3   2   6 8942.02 212.501   3
   3   2   7 13680.8 360.661   5
  -3   2  -7 13780.2 282.115   4
   3   2   7 13748.8 284.659   3
   3  -2   7 13913.7 314.774   5
   3  -2   8 1166.83 95.4423   5
   3   2   8 1168.03 89.0882   3
  -3   2  -8 1234.76 90.5965   4
   3   2   8 1258.63 111.554   5
   3  -2   9 4.82184 13.0085   5
  -3  -2  -9 6.88981 11.7785   5
   3   2   9 46.4371 26.8600   3
   3   2   9 13.9990 18.7399   5
   3   2  10 26779.6 544.601   5
   3  -2  10 27206.5 493.414   5
  -3  -2 -10 26701.8 539.441   5
  -3   2 -10 26875.4 457.419   4
   3   2  10 26391.2 464.583   3
   3   2  11 36311.3 647.903   5
   3   2  11 36084.0 566.038   3
  -3  -2 -11 36686.0 651.235   5
  -3   2 -11 35752.1 549.543   4
   3  -2  11 36314.0 594.000   5
  -3  -2 -12 16811.2 445.832   5
   3  -2  12 17109.4 427.359   5
   3   2  12 17083.9 457.378   5
  -3   2 -12 17362.9 395.507   5
  -3   2 -12 16798.3 389.843   4
   3   2  12 17181.3 406.563   3
   3   2  13 1518.88 145.340   5
  -3  -2 -13 1655.47 142.694   5
   3  -2  13 1560.25 135.547   5
  -3   2 -13 1682.55 126.891   5
  -3   2 -13 1634.38 130.579   4
   3   2  13 1680.37 133.890   3
   3   2  14 14771.5 453.908   5
   3  -2  14 15210.8 431.539   5
  -3  -2 -14 15555.8 444.765   5
   3   2  14 15378.4 391.301   4
  -3   2 -14 15728.8 397.927   5
  -3   2 -14 15090.1 395.636   4
   3   2  14 15206.4 418.131   3
  -3  -2 -15 1030.44 117.458   5
  -3   2 -15 1127.30 110.285   5
   3   2  15 1106.46 115.954   3
  -3   2 -15 1013.37 106.527   4
   3   2  15 1093.95 108.520   4
   3  -2  15 988.292 113.601   5
   3   2  15 976.068 126.268   5
   3  -2  16 39.2682 22.2996   5
  -3   2 -16 20.2883 12.9758   4
   3   2  16 71.1219 37.6472   5
  -3  -2 -16 42.7680 27.6868   5
   3   2  16 45.6978 24.6248   3
   3   2  16 68.1829 28.2555   4
  -3  -2 -17 390.087 71.4725   5
   3   2  17 368.043 79.8852   5
   3  -2  17 409.554 75.5901   5
  -3   2 -17 419.045 74.2852   4
   3  -2  18 23.9013 23.4911   5
   3   2  18 75.0448 62.0224   5
  -3   2 -18 98.6362 49.0432   4
   3  -2  19 7532.37 348.282   5
  -3   2 -19 7598.72 330.441   4
   3   2  19 7467.35 366.532   5
   3  -2  20 458.060 94.1442   5
  -3   2 -20 434.501 88.6278   4
   3   2  20 501.659 109.622   5
  -3   2 -21 3409.25 234.153   4
   3  -2  21 3113.35 236.871   5
   3   2  21 3423.96 261.153   5
   3   2  22 102.673 53.0242   5
   3  -2  22 10.6140 28.6165   5
   3  -2  23 509.498 101.983   5
   3   2  23 577.269 113.130   5
   3   2  24 319.319 86.3519   5
   3  -2  24 184.087 64.5138   5
   3  -2  25 31.6862 12.4929   5
   3   2  25 70.0492 44.8696   5
   3  -2  26 523.541 110.719   5
   3   2  26 638.085 126.950   5
   3  -2  27 74.5615 39.2135   5
   3   2  27 131.014 63.6359   5
   3  -2  28 102.194 51.2718   5
   3   2  28 138.668 68.1486   5
   3  -2  29 66.0161 45.4608   5
   3   2  29 104.819 59.5319   5
   3   2  30 1016.43 171.133   5
   3  -2  30 1012.87 171.351   5
   3   2  31 42.6527 46.5124   5
   3  -2  31 18.7260 20.6767   5
   3   2  32 402.963 116.699   5
   3  -2  32 381.446 111.745   2
   3  -2  32 304.888 99.2695   5
   3   2  32 372.052 108.531   2
   3   2  33 71.7822 45.9489   5
   3  -2  33 50.7340 47.9824   5
   3   2  34 248.951 89.9853   5
   3  -2  34 196.617 80.8359   5
   3  -2  35 75.4078 58.0676   5
  -3   3  33 1108.45 200.506   2
   3   3 -33 1239.23 178.919   4
  -3  -3  33 1018.37 188.523   2
  -3   3  32 36.0103 45.7107   2
  -3  -3  32 50.2051 24.5127   2
  -3  -3  32 76.0296 46.9521   5
   3   3 -32 69.3416 51.4679   4
  -3  -3  31 383.620 92.8063   5
  -3  -3  31 457.555 119.429   2
  -3   3  31 469.502 119.443   2
   3   3 -31 528.280 114.360   4
  -3   3  30 64.1488 45.3013   2
  -3  -3  30 65.8674 39.3052   5
  -3  -3  30-1.03961 14.7772   2
   3   3 -30 48.6619 39.6651   4
  -3   3  29 91.9261 42.4866   2
  -3  -3  29 98.8309 44.0138   5
  -3  -3  29 85.3466 44.6131   2
   3   3 -29 166.466 59.9621   4
  -3  -3  28 378.828 99.6430   2
  -3  -3  28 330.958 80.7134   5
   3   3 -28 362.063 86.4111   4
  -3   3  28 312.404 87.7286   2
  -3  -3  27 18.3044 11.4036   2
  -3  -3  27-5.12463 10.1932   5
   3   3 -27-1.96960 9.35281   4
  -3   3  27 23.9666 12.6541   2
  -3  -3  26 994.444 136.251   5
  -3  -3  26 1010.16 158.240   2
  -3   3  26 997.979 155.355   2
   3   3 -26 1031.78 142.241   4
   3   3 -25 4498.42 286.426   4
  -3  -3  25 4601.20 285.536   5
  -3   3  25 4666.76 331.799   2
  -3  -3  25 4748.79 335.288   2
   3   3 -24 3299.51 236.117   4
  -3  -3  24 3038.66 229.093   5
  -3  -3  24 3111.33 263.048   2
  -3   3  24 3286.34 270.647   2
   3  -3 -23 1250.40 120.028   5
  -3   3  23 1074.56 147.912   2
  -3  -3  23 1068.87 128.380   5
  -3  -3  23 1201.51 156.454   2
   3   3 -23 1043.46 133.038   4
   3   3 -22 57.6945 25.8119   4
  -3  -3  22 45.6716 29.5098   5
  -3   3  22 21.3448 15.0102   2
  -3  -3  22 43.4280 19.5901   2
   3  -3 -22 40.9076 26.2836   5
  -3  -3  21 14.6732 11.7209   5
   3  -3 -21 31.7641 19.6992   5
   3   3 -21 4.15039 13.8289   4
  -3   3  21 28.6738 18.9399   4
  -3   3  21-11.9848 14.5200   2
  -3  -3  21 63.1363 13.5567   2
   3   3 -20 3445.02 223.895   4
   3  -3 -20 3548.74 194.277   5
  -3  -3  20 3656.78 250.949   2
  -3  -3  20 3242.74 204.106   5
  -3   3  20 3554.44 195.030   4
  -3   3  20 3960.59 264.247   2
  -3  -3  19 27.2721 7.34068   5
   3  -3 -19 47.8312 21.3310   5
   3   3 -19 70.4811 30.9540   4
  -3  -3  19 47.0995 31.7529   2
   3   3 -19 49.7020 25.5807   5
  -3   3  19 52.8556 22.2925   2
   3  -3 -18 46.0471 18.6707   5
  -3  -3  18 8.83263 22.0991   5
   3   3 -18 18.0450 7.98708   5
   3   3 -18 34.1677 20.4727   4
  -3   3  18 51.5879 14.3924   2
  -3  -3  18 58.3412 29.0362   2
  -3  -3  17 3483.83 188.579   5
  -3   3  17 3626.93 172.165   4
   3  -3 -17 3337.35 178.091   5
  -3   3  17 3679.09 233.750   2
  -3  -3  17 3583.02 228.901   2
   3   3 -17 3613.65 209.926   4
   3   3 -17 3626.78 198.197   5
   3  -3 -16 172.507 57.5583   3
  -3   3  16 171.119 50.0161   2
  -3  -3  16 114.338 41.7696   2
   3   3 -16 158.900 39.6216   4
  -3   3  16 181.778 36.0896   4
   3  -3 -16 163.876 38.0344   5
   3  -3 -15 48.3257 18.1580   5
   3   3 -15 25.8546 23.8319   4
  -3   3  15 53.8304 20.0069   4
  -3  -3  15 19.0801 9.55581   5
  -3   3  15 63.3943 31.0895   2
  -3  -3  15 15.6181 16.1912   2
   3  -3 -15 84.7043 47.1552   3
  -3  -3  14 3062.64 189.930   2
  -3  -3  14 3104.75 163.630   5
   3   3 -14 3066.82 184.696   4
   3  -3 -14 3006.59 161.564   5
  -3   3  14 3124.81 137.378   4
   3   3 -13 18479.3 444.302   4
   3  -3 -13 18519.1 394.130   5
  -3  -3  13 17951.0 383.986   5
  -3  -3  13 18419.3 449.215   2
  -3   3  13 18048.1 308.525   4
  -3  -3  12 10.3601 14.7616   5
   3  -3 -12 13.3308 14.4202   5
  -3  -3  12-7.42093 6.80931   2
  -3  -3  11 2075.21 123.774   5
   3   3 -11 2257.75 146.986   4
   3  -3 -11 2150.74 127.845   5
  -3   3  11 2366.53 152.918   2
   3  -3 -11 2189.67 143.528   1
  -3   3  11 2183.77 95.6965   4
  -3  -3  11 2191.15 143.870   2
  -3  -3  10 1161.07 92.1026   5
   3   3 -10 1113.91 100.427   4
  -3   3  10 1151.36 102.614   2
   3  -3 -10 1106.78 91.2506   5
   3  -3 -10 1152.64 100.879   1
  -3  -3  10 1138.94 97.0550   2
  -3   3  10 1309.34 68.0980   4
  -3   3   9 49725.5 657.636   2
   3   3  -9 50188.5 673.993   4
  -3  -3   9 48570.0 587.070   5
  -3  -3   9 50783.0 630.061   2
   3  -3  -9 49070.1 652.655   1
  -3   3   9 49688.3 372.241   4
   3   3  -8 91570.3 893.236   4
   3  -3  -8 92391.4 853.139   1
  -3  -3   8 90643.6 795.831   5
  -3   3   8 91868.5 843.584   2
  -3  -3   8 91648.2 804.981   2
  -3   3   8 90820.7 442.435   4
  -3   3   7 1454.85 48.8265   4
  -3   3   7 1034.02 83.6268   2
   3  -3  -7 1204.86 93.4976   1
  -3  -3   7 1138.98 87.9466   5
   3   3  -7 1183.89 97.7358   4
   3   3  -6 16176.1 291.698   2
   3  -3  -6 16348.1 285.746   2
   3  -3  -6 16768.0 337.449   1
   3   3  -6 16502.8 368.236   4
  -3   3   5 2540.28 123.921   1
   3   3  -5 2553.74 142.955   4
   3   3  -5 2492.60 108.908   2
   3  -3  -5 2575.31 109.123   2
   3  -3  -4 12872.1 238.410   2
  -3   3   4 13089.3 276.024   1
   3   3  -4 13613.1 322.294   4
   3   3  -4 12917.1 237.583   2
   3  -3  -3 1055.67 65.2155   2
   3   3  -3 1112.41 91.5157   4
  -3   3   3 1210.64 82.2788   1
  -3   3   2 12.5278 5.03352   4
   3   3  -2 16.1962 17.6577   4
   3  -3  -2-12.8140 14.0951   5
   3  -3  -1 124.702 17.5194   4
  -3   3   1 201.157 20.3069   4
   3  -3  -1 139.446 27.2107   5
   3   3  -1 162.075 17.3078   1
   3  -3   0 26773.5 278.929   4
  -3   3   0 26463.1 252.191   4
   3  -3   1 6703.43 194.897   5
  -3   3  -1 6534.87 138.573   4
   3  -3   1 6223.52 145.291   4
   3  -3   2 1424.90 75.3171   4
  -3   3  -2 1520.38 74.2837   4
   3  -3   2 1411.88 92.4367   5
  -3  -3  -2 1373.97 65.3056   3
   3  -3   3 23158.2 327.073   4
   3  -3   3 24086.4 385.379   5
  -3  -3  -3 24310.6 299.005   3
  -3   3  -3 24286.7 315.152   4
   3  -3   4 33537.0 467.828   5
  -3  -3  -4 32825.0 379.580   3
  -3   3  -4 34607.4 397.765   4
   3  -3   4 34229.5 419.852   4
  -3  -3  -5 149.562 29.3974   3
   3  -3   5 134.183 27.4152   4
   3  -3   5 151.271 31.7308   5
  -3   3  -5 248.031 40.2052   4
   3  -3   6 237.375 40.2985   4
   3  -3   6 156.198 28.8694   5
  -3   3  -6 162.003 34.6365   4
   3  -3   7 7499.48 229.820   4
   3  -3   7 7495.22 243.312   5
  -3   3  -7 7566.57 219.904   4
   3   3   8 56646.1 651.780   3
   3  -3   8 57730.6 697.377   5
  -3   3  -8 58579.6 632.237   4
  -3  -3  -8 57116.3 812.675   5
   3  -3   8 58350.4 662.092   4
   3  -3   9 16802.1 370.540   4
  -3   3  -9 16565.9 355.725   4
   3  -3   9 16639.6 385.274   5
  -3  -3  -9 15910.5 436.189   5
   3   3   9 16055.7 367.524   3
   3  -3  10 1915.01 129.380   4
   3  -3  10 1917.38 135.154   5
  -3  -3 -10 1955.56 154.598   5
   3   3  10 1984.87 133.535   3
  -3   3 -10 1975.69 128.392   4
  -3  -3 -11 13326.3 416.038   5
   3  -3  11 12542.1 360.463   5
   3  -3  11 12946.3 348.233   4
   3   3  11 12586.5 355.623   3
  -3   3 -11 12791.4 340.015   4
   3  -3  12 220.524 55.1730   5
   3   3  12 133.542 38.3117   3
  -3  -3 -12 141.171 45.4794   5
   3  -3  12 181.347 45.5954   4
  -3   3 -12 240.061 54.6580   5
  -3   3 -12 212.024 59.7695   4
   3  -3  13 47378.6 708.848   4
   3  -3  13 46224.9 739.793   5
  -3   3 -13 48406.8 709.359   5
  -3   3 -13 47795.5 696.258   4
   3   3  13 47228.8 745.203   3
   3   3  14 113.476 43.9461   3
   3  -3  14 157.404 51.9286   5
  -3  -3 -14 142.949 47.7865   5
   3   3  14 179.702 51.4000   4
   3  -3  15 824.147 106.084   5
   3   3  15 800.092 101.401   3
  -3  -3 -15 853.480 112.221   5
   3   3  15 841.125 97.5981   4
  -3   3 -15 910.351 104.582   4
   3  -3  16 1016.10 119.561   5
   3   3  16 1106.78 112.205   4
  -3   3 -16 1161.64 120.466   4
   3  -3  17 37.5689 33.8670   5
   3   3  17 100.804 65.8302   5
  -3   3 -17 28.3342 34.4107   4
   3   3  18 5498.76 317.799   5
   3  -3  18 5083.76 286.337   5
  -3   3 -18 5080.08 267.065   4
   3  -3  19 990.173 129.472   5
  -3   3 -19 1056.16 125.759   4
   3   3  19 966.952 140.933   5
   3  -3  20 256.311 69.7066   5
   3   3  20 257.312 79.3245   5
  -3   3 -20 215.026 62.8985   4
   3  -3  21 942.732 132.742   5
   3   3  21 938.817 144.287   5
  -3   3 -21 911.317 122.298   4
  -3   3 -22 266.716 69.5890   4
   3  -3  22 190.161 53.9906   5
   3   3  22 259.894 77.2852   5
   3   3  23 38.4954 43.7965   5
   3  -3  23 29.3123 11.9312   5
  -3   3 -23-23.4694 37.6175   4
   3   3  24 46.3050 33.6721   5
  -3   3 -24-51.8125 51.5106   4
   3  -3  24 1.68049 20.8373   5
   3  -3  25-31.3361 38.4084   5
   3   3  25 17.7219 16.5799   5
   3  -3  26 5.97773 15.3811   5
   3  -3  27 84.6405 54.8555   5
   3  -3  28 2216.01 243.379   5
   3  -3  29 91.1888 58.6271   5
   3  -3  30-49.0838 13.8062   5
   3  -3  30 59.8657 48.0326   2
   3  -3  31 69.1789 38.7768   5
   3  -3  31 187.791 75.2087   2
   3   3  31 144.116 63.4256   2
   3  -3  32 37.9759 39.2540   5
   3  -3  32 12.7839 35.2566   2
   3   3  32-9.23143 32.1183   2
   3  -3  33 202.532 81.2409   5
   3  -3  34 239.641 89.9676   5
  -3  -4  33 3.80190 16.9117   2
  -3   4  32 554.166 134.717   2
  -3  -4  32 489.223 129.139   2
  -3  -4  32 405.533 100.677   5
  -3  -4  31 8.42470 31.6081   2
  -3   4  31 44.8015 42.4354   2
  -3  -4  31 31.0222 35.0640   5
   3   4 -31 49.2433 43.6810   4
  -3  -4  30 213.559 74.3807   5
  -3  -4  30 274.032 95.8197   2
  -3   4  30 297.475 96.8689   2
   3   4 -30 349.749 95.9946   4
  -3   4  29 2184.88 249.585   2
  -3  -4  29 1989.65 238.348   2
  -3  -4  29 1822.83 199.672   5
   3   4 -29 1905.81 210.622   4
  -3  -4  28 418.916 111.066   2
  -3  -4  28 367.033 91.7475   5
  -3   4  28 322.104 99.8684   2
   3   4 -28 513.073 110.401   4
  -3  -4  27 3779.68 278.947   5
  -3   4  27 3959.82 324.429   2
   3   4 -27 4006.74 291.492   4
  -3  -4  27 4109.91 327.218   2
   3   4 -26 1247.43 157.029   4
  -3   4  26 1319.65 186.944   2
  -3  -4  26 1217.51 155.589   5
  -3  -4  26 1150.94 171.025   2
  -3  -4  25 11.5844 20.9938   5
   3   4 -25 13.4778 31.8623   4
  -3  -4  25 6.61563 15.5937   2
  -3   4  25-1.84254 18.7601   2
   3   4 -24 366.665 82.8984   4
  -3  -4  24 295.481 81.7368   2
  -3   4  24 291.983 79.5857   2
  -3  -4  24 327.833 85.8307   5
  -3  -4  23 3872.08 253.677   5
  -3  -4  23 4450.94 304.026   2
  -3   4  23 4272.62 301.559   2
   3   4 -23 4112.06 267.975   4
   3   4 -22 25.2833 17.2980   4
   3  -4 -22 25.3888 14.2126   5
  -3  -4  22 21.3258 21.3745   5
  -3  -4  22 25.6378 19.6912   2
  -3   4  22 29.0295 13.7596   2
  -3  -4  21 154.252 49.6414   2
  -3  -4  21 128.353 34.5598   5
  -3   4  21 198.175 43.3646   4
  -3   4  21 151.861 52.3082   2
   3   4 -21 160.282 51.4085   4
   3  -4 -21 196.379 48.1947   5
   3  -4 -20 357.643 66.0174   5
  -3  -4  20 381.063 83.6892   2
   3   4 -20 378.087 80.7736   4
  -3   4  20 429.297 90.0543   2
  -3  -4  20 342.201 66.6208   5
  -3  -4  19 10985.8 377.787   5
   3   4 -19 11654.5 414.316   4
  -3   4  19 11697.2 451.105   2
  -3  -4  19 11686.7 437.151   2
   3  -4 -19 11220.3 371.542   5
   3  -4 -18 6436.71 278.705   5
  -3  -4  18 6321.19 312.768   2
   3   4 -18 6728.39 307.868   4
  -3  -4  18 6091.25 275.249   5
  -3   4  18 6430.73 325.321   2
  -3   4  18 6183.40 227.448   4
  -3   4  17 136.186 32.3093   4
   3  -4 -17 102.629 36.4355   5
   3   4 -17 89.0697 38.8698   4
  -3  -4  17 106.646 37.5596   5
  -3  -4  17 190.328 60.6191   2
   3  -4 -17 237.327 73.3243   3
  -3   4  17 183.478 62.6995   2
   3  -4 -16 17316.3 480.293   1
   3  -4 -16 18215.4 533.607   3
   3   4 -16 19301.8 516.207   4
  -3  -4  16 17724.1 441.531   5
  -3  -4  16 18470.3 500.392   2
  -3   4  16 18149.3 351.106   4
  -3   4  16 19635.3 531.626   2
   3  -4 -16 17523.9 448.871   5
  -3  -4  15 11984.1 392.702   2
   3   4 -15 12137.8 394.534   4
  -3  -4  15 11761.9 355.097   5
   3  -4 -15 12470.7 432.207   3
  -3   4  15 12721.7 413.420   2
   3  -4 -15 11809.9 386.894   1
   3  -4 -15 11712.3 361.978   5
  -3   4  15 12489.2 278.650   4
   3   4 -14 5003.62 246.595   4
   3  -4 -14 4888.16 230.437   5
   3  -4 -14 4843.65 264.104   3
  -3  -4  14 4709.77 218.227   5
  -3  -4  14 5033.46 244.332   2
   3  -4 -14 5056.98 247.579   1
  -3   4  14 5068.57 167.494   4
   3   4 -13 342.336 64.6236   4
   3  -4 -13 216.970 55.4688   3
  -3  -4  13 293.965 57.4029   2
  -3  -4  13 298.881 55.4698   5
   3  -4 -13 247.125 52.1042   1
   3  -4 -13 266.622 52.6878   5
  -3   4  13 244.903 33.3885   4
   3  -4 -12 467.308 80.9281   3
  -3  -4  12 358.252 61.6316   2
  -3  -4  12 393.624 62.9445   5
   3  -4 -12 347.906 62.1208   1
   3   4 -12 380.210 67.1202   4
  -3   4  12 362.856 38.1126   4
   3  -4 -12 375.936 63.0588   5
   3   4 -11 32932.6 607.702   4
  -3   4  11 32882.6 580.430   2
  -3  -4  11 31716.0 551.396   2
   3  -4 -11 32912.9 652.587   3
   3  -4 -11 31786.2 574.521   1
   3  -4 -11 31284.4 560.592   5
  -3  -4  11 32333.6 551.482   5
  -3   4  11 32540.4 332.409   4
  -3  -4  10 1611.56 118.357   2
  -3   4  10 1775.91 129.190   2
  -3  -4  10 1681.21 125.548   5
   3  -4 -10 1743.13 129.884   1
   3   4 -10 1595.28 131.579   4
  -3   4  10 1732.14 70.9081   4
   3   4  -9 8766.89 304.406   4
  -3  -4   9 9477.40 296.829   5
   3  -4  -9 9505.62 292.248   1
  -3   4   9 9826.09 289.003   2
  -3   4   9 9184.34 146.402   4
   3   4  -8 5278.38 233.177   4
  -3  -4   8 5367.31 220.626   5
  -3  -4   8 5346.76 250.226   4
   3  -4  -8 5297.75 210.599   1
  -3   4   8 5232.66 99.1542   4
  -3  -4   7 111.264 26.0062   5
  -3   4   7 127.607 13.9364   4
  -3  -4   7 142.007 41.0307   4
   3   4  -7 90.5300 19.0914   4
   3   4  -6 867.812 91.6468   4
   3   4  -5 4012.96 193.283   4
  -3   4   5 4064.03 163.431   1
   3   4  -5 3927.24 131.017   2
   3  -4  -4 23040.1 297.161   2
  -3   4   4 22689.4 181.206   4
   3   4  -4 22445.0 302.175   2
   3   4  -4 22942.1 460.708   4
  -3   4   4 23242.2 388.807   1
  -3   4   3 153603. 527.920   4
   3   4  -3 158671. 1187.15   4
   3   4  -3 156319. 762.637   2
  -3   4   3 155898. 993.777   1
   3  -4  -3 152297. 756.759   2
   3   4  -2 12813.9 338.253   4
  -3   4   2 13307.2 173.608   4
   3  -4  -2 12647.6 206.033   2
   3  -4  -1 21497.2 291.334   4
   3  -4  -1 22012.4 402.259   5
  -3   4   1 21949.0 245.785   4
   3   4  -1 20765.3 430.385   4
   3  -4   0 9052.60 198.303   4
   3  -4   0 9106.71 260.870   5
  -3   4   0 9170.85 172.422   4
   3  -4   1 17754.5 293.726   4
   3  -4   1 18094.2 371.251   5
  -3   4  -1 17861.9 261.342   4
   3  -4   2 15901.0 291.634   4
   3  -4   2 16720.0 359.569   5
  -3   4  -2 16026.2 268.015   4
   3  -4   3 15536.8 303.233   4
  -3   4  -3 16186.8 282.005   4
   3  -4   4 17677.6 338.881   4
  -3   4  -4 18475.7 317.678   4
  -3  -4  -4 18076.5 318.299   3
   3  -4   4 19032.5 391.325   5
   3  -4   5 541.447 61.6699   4
  -3   4  -5 574.669 59.0167   4
   3  -4   5 640.880 73.9259   5
  -3  -4  -5 592.027 58.5015   3
   3  -4   6 669.826 76.6074   5
  -3  -4  -6 830.363 74.9652   3
   3  -4   6 731.508 72.9509   4
  -3   4  -6 788.028 70.8842   4
   3  -4   7 32.5126 12.6695   4
  -3  -4  -7 46.2578 27.8938   5
  -3  -4  -7 53.7112 24.2361   3
   3  -4   7 9.93734 23.1590   5
   3  -4   8 1336.45 110.098   4
   3  -4   8 1118.75 104.854   5
  -3  -4  -8 1136.82 123.341   5
  -3   4  -8 1191.96 96.5723   4
  -3  -4  -8 1323.67 100.227   3
   3  -4   9 21287.0 450.016   4
  -3  -4  -9 21369.5 543.555   5
   3  -4   9 20896.0 462.517   5
  -3   4  -9 20917.8 415.681   4
   3  -4  10 138.189 49.3206   5
   3  -4  10 77.3235 35.2508   4
  -3  -4 -10 60.9232 29.4627   5
   3  -4  11 17929.7 452.320   5
   3  -4  11 19043.2 451.994   4
  -3   4 -11 18259.5 414.587   4
  -3  -4 -11 18059.9 511.277   5
   3  -4  12 204.751 53.1523   4
   3  -4  12 121.997 42.8592   5
  -3   4 -12 211.545 53.4859   4
  -3  -4 -13 19763.5 560.283   5
   3  -4  13 18735.9 486.771   5
  -3   4 -13 19056.0 453.154   4
  -3   4 -14 1636.48 139.265   4
   3  -4  14 1478.49 141.184   5
  -3   4 -15 6805.69 287.334   4
   3  -4  15 6535.26 304.438   5
   3   4  15 6888.00 278.770   4
   3   4  15 6429.09 302.806   3
   3  -4  16 90.4016 40.0837   5
  -3   4 -16 151.401 46.7867   4
   3   4  16 109.215 34.6955   4
   3  -4  17 1312.30 140.627   5
  -3   4 -17 1368.22 135.991   4
   3  -4  18 45.1561 38.5127   5
  -3   4 -18 47.2654 43.0710   4
   3  -4  19 8711.21 389.220   5
  -3   4 -19 8952.36 370.380   4
   3  -4  20 79.5418 49.3881   5
  -3   4 -20 71.2258 42.2465   4
   3  -4  21 868.154 132.993   5
  -3   4 -21 876.130 122.364   4
   3  -4  22 71.9220 40.9194   5
  -3   4 -22 45.1537 35.5320   4
   3  -4  23 1057.74 153.847   5
  -3   4 -23 1114.38 148.249   4
   3  -4  24-22.2127 31.5331   5
  -3   4 -24 24.7837 10.2856   4
   3  -4  25 1.01919 29.2803   5
  -3   4 -25-11.5041 19.3628   4
   3  -4  26 284.131 86.0274   5
  -3   4 -26 164.666 62.3073   4
   3  -4  27 926.107 154.613   5
   3  -4  28 416.470 103.973   5
   3  -4  29 75.2106 57.3043   5
   3  -4  29 123.192 60.1143   2
   3  -4  30 617.831 133.992   5
   3  -4  30 877.739 163.119   2
   3   4  30 742.788 143.447   2
   3   4  31 88.2234 56.8282   2
   3  -4  31 157.036 69.9472   2
   3  -4  31 120.539 55.6741   5
   3  -4  32 198.797 80.4927   5
   3  -4  32 276.134 96.5216   2
   3  -4  33 31.2447 27.2055   5
  -3   5  32 31.9758 36.1657   2
  -3  -5  32 48.0511 38.6411   5
  -3  -5  32-5.70227 13.1707   2
  -3  -5  31 277.479 83.9158   5
  -3  -5  31 259.682 89.3445   2
  -3   5  31 346.415 103.309   2
  -3  -5  30 70.5875 48.2040   2
  -3   5  30 133.607 61.3892   2
  -3  -5  30 205.958 70.8366   5
   3   5 -30 251.961 78.5307   4
  -3  -5  29 26.9341 25.1399   2
   3   5 -29 81.9751 50.7737   4
  -3   5  29 97.8421 55.2347   2
  -3  -5  29 38.9083 27.6411   5
  -3  -5  28 313.332 86.9420   5
   3   5 -28 359.456 90.9282   4
  -3  -5  28 292.337 85.1690   2
  -3   5  28 281.001 85.4359   2
  -3  -5  27 472.841 110.197   2
  -3   5  27 389.572 98.7753   2
  -3  -5  27 331.506 83.1943   5
   3   5 -27 491.784 107.724   4
  -3  -5  26 1077.14 149.381   5
  -3   5  26 1103.98 168.330   2
  -3  -5  26 1032.09 159.707   2
   3   5 -26 1138.16 155.439   4
  -3   5  25 3490.73 293.853   2
  -3  -5  25 3268.66 253.979   5
   3   5 -25 3483.47 265.813   4
  -3  -5  25 3455.79 283.505   2
  -3  -5  24 968.774 136.952   5
  -3   5  24 1046.57 157.802   2
  -3  -5  24 980.453 147.769   2
   3   5 -24 1113.06 147.958   4
   3   5 -23 1648.87 177.040   4
  -3  -5  23 1424.79 161.277   5
  -3  -5  23 1670.32 188.738   2
  -3   5  23 1795.31 197.457   2
  -3  -5  22 1961.76 197.752   2
  -3  -5  22 2046.65 184.517   5
  -3   5  22 2062.49 207.721   2
   3   5 -22 2168.33 197.414   4
  -3   5  21 13.0014 20.1077   2
   3   5 -21 9.82552 17.8393   4
  -3  -5  21 48.4232 29.0283   5
  -3  -5  21 9.80530 8.50432   2
  -3  -5  20 1501.44 161.101   2
  -3   5  20 1603.58 172.162   2
   3  -5 -20 1329.44 139.713   5
  -3  -5  20 1216.60 138.339   5
   3   5 -20 1325.21 148.164   4
  -3   5  19 201.581 58.0662   2
   3  -5 -19 198.793 52.2757   5
  -3  -5  19 212.315 61.3401   2
  -3   5  19 223.161 41.4774   4
   3   5 -19 200.473 45.1990   4
   3  -5 -19 338.136 83.5933   3
  -3  -5  19 182.595 49.6791   5
  -3   5  18 3334.54 234.799   2
   3  -5 -18 3417.43 248.044   3
  -3  -5  18 3176.18 210.644   5
  -3  -5  18 3288.17 226.766   2
   3  -5 -18 3206.77 212.718   5
   3   5 -18 3347.87 230.261   4
  -3   5  18 3355.27 156.807   4
  -3  -5  17 1491.28 139.931   5
   3   5 -17 1494.05 151.282   4
  -3   5  17 1556.57 156.137   2
  -3  -5  17 1557.22 150.739   2
   3  -5 -17 1428.72 140.780   5
  -3   5  17 1541.16 104.256   4
   3  -5 -17 1587.31 169.420   3
   3  -5 -16 1277.34 130.084   5
  -3  -5  16 1191.37 122.584   5
  -3   5  16 1327.93 139.115   2
  -3  -5  16 1212.46 128.530   2
   3  -5 -16 1202.29 133.996   1
  -3   5  16 1325.73 89.3594   4
   3   5 -16 1249.48 138.642   4
   3  -5 -16 1184.94 143.376   3
  -3   5  15 423.918 73.0440   2
  -3  -5  15 444.875 74.0588   5
   3  -5 -15 412.438 81.6044   3
   3   5 -15 416.483 79.1933   4
  -3   5  15 442.253 47.7830   4
   3  -5 -15 426.652 74.1988   5
   3  -5 -15 452.190 78.1831   1
  -3  -5  15 386.943 66.1828   2
   3  -5 -14 345.275 66.5209   1
   3   5 -14 310.660 64.9863   4
  -3   5  14 282.408 36.4870   4
  -3  -5  14 307.540 60.8986   5
  -3   5  14 393.199 70.5247   2
   3  -5 -14 292.958 63.5215   5
  -3  -5  14 330.458 60.5656   2
   3  -5 -14 292.343 64.6906   3
   3  -5 -13 103.095 37.8998   5
  -3   5  13 89.2495 18.7754   4
   3  -5 -13 53.1892 26.9836   3
   3   5 -13 99.9157 38.4812   4
   3  -5 -13 66.0076 26.9453   1
  -3  -5  13 130.368 41.9681   5
  -3  -5  13 62.8330 23.0616   2
  -3  -5  12 22172.1 478.148   2
  -3  -5  12 21049.4 493.480   5
   3  -5 -12 21463.6 500.289   1
   3   5 -12 20980.2 523.098   4
  -3   5  12 21214.1 280.168   4
   3  -5 -12 21631.4 565.640   3
   3  -5 -12 20094.4 501.082   5
   3  -5 -11 1003.99 106.050   1
  -3   5  11 1030.66 103.802   2
  -3  -5  11 1144.83 116.127   5
  -3   5  11 990.969 56.5884   4
   3   5 -11 1080.06 120.786   4
   3  -5 -11 1085.00 123.816   3
   3   5 -10 14359.4 415.035   4
  -3   5  10 14150.9 196.040   4
   3  -5 -10 13775.0 371.580   1
  -3  -5  10 14363.7 401.463   5
   3  -5 -10 14856.2 454.072   3
  -3  -5   9 21166.4 544.868   4
  -3  -5   9 20888.9 486.974   5
   3   5  -9 20747.2 493.910   4
  -3   5   9 20814.9 222.973   4
  -3  -5   8 1128.48 115.384   5
   3   5  -8 1115.07 113.125   4
  -3   5   8 1027.12 47.5014   4
  -3  -5   8 1161.76 124.873   4
  -3   5   7 6301.05 124.185   4
   3   5  -7 6089.29 259.570   4
  -3  -5   7 6227.47 267.318   5
   3   5  -6 15589.7 412.676   4
  -3   5   6 16105.4 191.906   4
   3   5  -5 15921.5 411.450   4
  -3   5   5 16057.0 194.251   4
  -3   5   5 16141.4 341.746   1
  -3   5   4 16585.3 207.371   4
   3   5  -4 16055.7 415.341   4
  -3   5   4 16225.2 341.261   1
  -3   5   3 31282.1 468.382   1
   3   5  -3 31206.7 567.346   4
   3   5  -3 31919.9 311.170   2
  -3   5   3 31978.7 307.755   4
  -3   5   2 12718.3 206.625   4
   3   5  -2 11994.2 187.967   2
   3  -5  -2 11622.4 171.564   2
   3   5  -2 12141.2 352.542   4
   3   5  -1 8693.87 298.611   4
   3  -5  -1 8618.30 145.623   2
   3  -5  -1 8635.08 283.758   5
  -3   5   1 9163.69 187.529   4
   3   5   0 19344.8 439.333   4
   3  -5   0 19809.6 433.919   5
  -3   5   0 19831.4 297.859   4
   3  -5   1 1360.13 113.181   5
   3  -5   1 1216.98 90.4447   4
  -3   5  -1 1275.56 79.2187   4
   3  -5   2 2794.47 165.050   5
   3  -5   2 2814.74 140.669   4
  -3   5  -2 2768.33 121.709   4
   3  -5   3 1266.93 98.0591   4
   3  -5   3 1287.39 112.691   5
   3  -5   4 14789.3 345.591   4
  -3   5  -4 14662.4 306.940   4
   3  -5   5 2175.18 137.321   4
   3  -5   5 2223.53 149.350   5
  -3  -5  -5 2266.69 129.603   3
  -3   5  -5 2218.39 123.751   4
   3  -5   6 2630.79 165.716   5
   3  -5   6 2761.93 157.805   4
  -3  -5  -6 2795.80 147.976   3
  -3   5  -6 2592.61 137.847   4
   3  -5   7 555.613 73.5873   4
   3  -5   7 585.543 80.7464   5
  -3  -5  -7 553.761 69.0314   3
  -3  -5  -7 503.346 37.3333   1
  -3   5  -7 570.425 65.7423   4
  -3  -5  -8 256.884 52.6300   3
  -3   5  -8 265.429 46.7289   4
   3  -5   8 271.077 56.2717   5
   3  -5   8 292.113 53.7299   4
  -3  -5  -8 251.275 31.0195   1
   3  -5   9 8153.61 299.346   4
   3  -5   9 7932.90 306.856   5
  -3  -5  -9 7897.06 357.294   5
  -3  -5  -9 8519.22 284.486   3
  -3   5  -9 7783.95 269.204   4
   3  -5  10 6394.54 276.527   5
   3  -5  10 6562.26 276.094   4
  -3   5 -10 6158.84 246.667   4
  -3   5 -11 131.862 40.5975   4
   3  -5  11 107.688 35.3721   4
   3  -5  11 105.457 36.2475   5
   3  -5  12 2.34021 18.2099   5
  -3   5 -12 31.4871 37.9303   4
  -3   5 -13 10226.7 341.452   4
   3  -5  13 10032.0 370.913   5
  -3   5 -14 4168.90 224.598   4
   3  -5  14 4097.79 243.304   5
   3  -5  15 19.1592 26.6050   5
  -3   5 -15 74.2360 39.0869   4
   3  -5  16 116.260 49.1011   5
  -3   5 -16 140.176 55.7640   4
   3  -5  17 7014.97 339.824   5
  -3   5 -17 7062.47 318.903   4
   3  -5  18 2874.25 227.899   5
  -3   5 -18 2834.91 207.234   4
   3  -5  19 231.400 68.5174   5
  -3   5 -19 252.002 61.8076   4
  -3   5 -20 1465.52 157.322   4
   3  -5  20 1347.58 161.602   5
   3  -5  21 389.726 90.3045   5
  -3   5 -21 466.926 90.6332   4
   3  -5  22 76.3872 50.8826   5
  -3   5 -22 69.0791 40.4122   4
   3  -5  23 3087.43 268.343   5
  -3   5 -23 3356.20 256.344   4
   3  -5  24 119.040 64.0106   5
  -3   5 -24 122.701 60.5663   4
   3  -5  25 134.488 55.9731   5
  -3   5 -25 87.0833 40.9457   4
  -3   5 -26 389.460 95.4840   4
   3  -5  26 273.299 85.6299   5
   3  -5  27-63.0877 58.4149   5
   3  -5  27 14.4715 21.2229   2
  -3   5 -27 58.5435 46.3118   4
   3  -5  28 296.186 87.6747   2
   3  -5  28 294.957 94.0915   5
   3   5  28 390.239 100.523   2
  -3   5 -28 391.224 100.142   4
   3  -5  29-34.5446 29.6830   5
   3  -5  29-19.0518 24.3849   2
   3   5  29-57.9589 44.3488   2
   3  -5  30 6.21896 22.0655   5
   3   5  30-4.06572 30.8932   2
   3  -5  30 0.43019 33.9723   2
   3  -5  31-3.29947 20.6095   5
   3   5  31-0.29605 23.6383   2
   3  -5  31-12.1462 36.3212   2
  -3  -6  32 21.1087 12.4272   5
  -3  -6  32 130.909 57.2461   2
  -3  -6  31 44.3770 37.1346   2
  -3   6  31 3.09509 41.9205   2
  -3  -6  31 70.8634 39.1443   5
  -3   6  30-152.052 69.7676   2
  -3  -6  30-74.9456 51.0270   2
  -3  -6  30 49.8584 38.1670   5
  -3  -6  29 10.1623 10.7210   5
  -3   6  29-87.8588 52.1188   2
  -3  -6  29-46.4967 32.4690   2
  -3   6  28-52.7139 46.4295   2
  -3  -6  28-50.3706 47.6556   2
  -3  -6  28-41.6423 34.8916   5
   3   6 -28-49.9317 50.2667   4
   3   6 -27 16.9611 19.9834   4
  -3  -6  27 1.13021 16.5305   5
  -3  -6  27-23.9523 30.5813   2
  -3   6  27-7.77247 31.3416   2
  -3  -6  26 21.7650 22.1569   5
   3   6 -26 51.9187 42.9514   4
  -3   6  26 15.8037 16.9740   2
  -3  -6  26-10.0236 24.4141   2
  -3  -6  25 2161.80 223.964   2
  -3   6  25 2410.71 246.953   2
  -3  -6  25 2148.42 216.524   5
   3   6 -25 2335.53 227.736   4
  -3  -6  24 1777.64 191.659   5
  -3  -6  24 1789.66 198.181   2
  -3   6  24 1951.17 217.052   2
   3   6 -24 2007.26 204.839   4
  -3  -6  23 1428.69 167.312   5
  -3   6  23 1414.74 178.145   2
  -3  -6  23 1435.34 172.665   2
   3   6 -23 1561.27 177.050   4
  -3  -6  22 77.9832 39.7622   5
  -3   6  22 29.5918 27.2250   2
  -3  -6  22 51.0794 25.5606   2
   3   6 -22 9.30669 12.6748   4
   3   6 -21-25.6436 32.5303   4
  -3  -6  21-50.6680 45.2478   2
  -3  -6  21 28.1293 28.2855   5
  -3   6  21-5.06838 30.2924   2
  -3   6  20 387.840 80.0801   2
  -3  -6  20 483.655 89.0283   5
  -3  -6  20 454.199 87.6954   2
   3   6 -20 398.227 79.8122   4
   3  -6 -20 549.876 105.299   3
  -3  -6  19 3.67718 26.1699   2
   3   6 -19 27.7499 23.4566   4
   3  -6 -19 92.2642 50.9515   3
  -3  -6  19 44.4806 28.5301   5
  -3   6  19-20.7146 25.9143   2
  -3  -6  18 1782.53 170.314   5
  -3   6  18 1933.86 183.663   2
  -3  -6  18 1723.53 163.389   2
   3   6 -18 1698.27 171.841   4
   3  -6 -18 1839.62 190.745   3
  -3  -6  17 3055.64 210.983   2
  -3  -6  17 2998.44 214.131   5
  -3   6  17 2992.70 220.404   2
  -3   6  17 3138.62 140.359   4
   3   6 -17 3449.43 240.774   4
   3  -6 -17 3032.72 240.097   3
   3  -6 -16 1215.23 138.396   5
  -3  -6  16 1337.90 133.129   2
   3  -6 -16 1409.05 146.843   1
  -3  -6  16 1347.29 142.474   5
  -3   6  16 1452.20 146.668   2
  -3   6  16 1316.18 84.6400   4
   3  -6 -16 1302.80 152.971   3
   3   6 -16 1455.44 154.384   4
   3  -6 -15 1305.57 142.750   5
   3  -6 -15 1271.54 135.649   1
   3  -6 -15 1430.28 162.209   3
  -3   6  15 1434.23 141.177   2
   3   6 -15 1365.34 144.210   4
  -3  -6  15 1136.48 126.003   5
  -3   6  15 1232.99 77.4139   4
   3  -6 -14 292.654 65.6037   5
  -3   6  14 341.465 67.6844   2
   3  -6 -14 381.744 71.3691   1
   3  -6 -14 308.786 69.9541   3
   3   6 -14 355.271 75.0498   4
  -3  -6  14 342.919 70.5194   5
  -3   6  14 350.867 38.8461   4
  -3  -6  13 7092.94 315.834   5
   3  -6 -13 6842.03 291.979   1
  -3   6  13 6982.79 164.130   4
   3  -6 -13 6741.52 322.784   5
   3  -6 -13 7180.60 349.988   3
   3   6 -13 6841.14 318.576   4
   3   6 -12 4869.03 263.743   4
   3  -6 -12 4810.65 284.478   3
  -3  -6  12 4749.73 258.381   5
  -3   6  12 4813.58 127.304   4
   3   6 -11 5798.46 281.902   4
  -3  -6  11 5508.17 274.263   5
  -3   6  11 5453.22 128.487   4
   3  -6 -11 5502.42 300.131   3
  -3  -6  10 176.097 51.2091   5
   3   6 -10 149.327 44.4922   4
  -3   6  10 133.045 19.7398   4
   3   6  -9 4196.22 235.771   4
  -3   6   9 4651.43 125.452   4
  -3   6   9 4484.77 110.288   4
  -3  -6   9 4580.60 248.644   5
  -3   6   8 5102.51 125.850   4
   3   6  -8 4892.46 249.771   4
  -3  -6   8 4873.10 256.396   5
   3   6  -7 2886.90 191.044   4
  -3  -6   7 2778.17 193.222   5
  -3   6   7 2877.51 93.3640   4
   3   6  -6 320.309 59.6598   4
  -3   6   6 380.002 34.1617   4
  -3   6   5 4346.48 183.849   1
  -3   6   5 4384.45 120.794   4
   3   6  -5 4165.80 224.481   4
  -3   6   4 205.503 26.5681   4
   3   6  -4 202.473 46.7158   4
  -3   6   4 204.967 36.3982   1
  -3   6   3 798.156 56.8025   4
   3   6  -3 740.985 90.7513   4
  -3   6   3 778.749 76.7196   1
  -3   6   2 2786.28 110.467   4
  -3   6   2 2761.19 146.563   1
   3  -6  -2 2841.16 180.704   5
   3   6  -2 2661.74 176.152   4
   3   6  -1 9540.29 328.188   4
   3  -6  -1 9778.63 336.312   5
  -3   6   1 9642.04 216.671   4
  -3   6   0 15378.7 288.459   4
   3  -6   0 15444.0 423.759   5
   3   6   0 14561.4 410.505   4
   3  -6   1 17022.5 446.698   5
   3   6   1 16066.8 427.131   4
  -3   6  -1 16200.4 312.146   4
   3  -6   2 2114.08 137.453   4
   3  -6   2 2150.75 160.628   5
  -3   6  -2 2065.10 116.645   4
   3  -6   3 5801.85 261.782   5
  -3   6  -3 5449.30 194.722   4
   3  -6   3 5817.90 233.274   4
   3  -6   4 804.232 97.8841   5
   3  -6   4 848.071 90.9568   4
  -3   6  -4 806.678 76.0684   4
   3  -6   5 1410.27 120.139   4
   3  -6   5 1583.24 140.623   5
  -3   6  -5 1485.50 106.762   4
  -3  -6  -5 1490.71 114.611   3
   3  -6   6 4214.15 215.424   4
   3  -6   6 4199.16 228.539   5
  -3   6  -6 4037.47 186.861   4
  -3  -6  -6 4296.82 199.128   3
   3  -6   7 731.638 93.8648   4
  -3  -6  -7 751.977 86.8085   3
   3  -6   7 784.618 101.322   5
  -3   6  -7 692.167 78.0480   4
   3  -6   8 1242.98 121.529   4
   3  -6   8 1366.66 132.557   5
  -3   6  -8 1178.93 103.789   4
   3  -6   9 116.952 46.5145   5
   3  -6   9 71.3767 35.0288   4
  -3   6  -9 68.5836 28.2595   4
   3  -6  10 5846.67 286.054   5
  -3  -6 -10 5657.57 161.324   1
  -3   6 -10 5793.51 246.710   4
   3  -6  11 10315.2 384.909   5
  -3   6 -11 9956.30 334.899   4
  -3  -6 -11 10111.3 244.367   1
  -3  -6 -11 9848.75 343.286   3
  -3   6 -12 3380.10 201.850   4
   3  -6  12 3335.04 222.804   5
  -3  -6 -12 3505.73 157.118   1
   3  -6  13 944.186 120.482   5
  -3  -6 -13 950.395 87.1605   1
  -3   6 -13 818.886 103.599   4
   3  -6  14 127.540 46.4026   5
  -3   6 -14 94.6015 44.9428   4
   3  -6  15 1773.05 170.182   5
  -3   6 -15 1735.19 158.121   4
   3  -6  16 3609.04 250.343   5
  -3   6 -16 3441.58 225.063   4
   3  -6  17 139.908 50.0882   5
  -3   6 -17 151.087 55.1181   4
   3  -6  18 25.8116 17.2082   5
  -3   6 -18 45.8958 27.1948   4
  -3   6 -19 843.650 120.782   4
   3  -6  19 729.647 116.864   5
   3  -6  20 107.932 53.3488   5
  -3   6 -20 57.1958 35.2432   4
   3  -6  21 308.768 87.7662   5
  -3   6 -21 343.315 83.2100   4
   3  -6  22 62.2303 37.5140   5
  -3   6 -22 63.9392 45.9411   4
   3  -6  23 3327.23 283.210   5
  -3   6 -23 3186.63 260.550   4
   3  -6  23 3091.67 245.388   2
   3  -6  24 125.779 73.3471   5
   3  -6  24 69.3983 49.4657   2
  -3   6 -24 117.739 66.6262   4
   3  -6  25 2097.78 239.826   5
   3   6  25 2149.66 225.015   2
   3  -6  25 2195.03 220.707   2
  -3   6 -25 2246.47 228.301   4
   3  -6  26 115.168 62.2962   5
   3  -6  26 115.037 54.6293   2
  -3   6 -26 198.856 68.9220   4
   3   6  26 111.323 56.2048   2
   3  -6  27 339.390 103.209   5
   3   6  27 453.075 107.752   2
   3  -6  27 397.081 100.316   2
  -3   6 -27 481.479 105.575   4
   3  -6  28 0.29208 23.4773   5
   3   6  28 29.7434 23.2775   2
   3  -6  28 2.28602 20.5655   2
   3  -6  29 429.030 108.301   2
   3  -6  29 580.527 130.591   5
   3   6  29 576.457 125.047   2
   3  -6  30 227.495 82.9143   2
   3   6  30 208.694 76.6899   2
   3  -6  31 19.4260 37.0368   2
  -3  -7  30 127.360 60.4908   5
  -3   7  30 147.272 67.2088   2
  -3  -7  29 60.1162 48.5749   5
  -3   7  29-15.9000 34.3792   2
  -3   7  28 11.4761 43.0908   2
  -3  -7  28-22.9636 34.8380   5
   3   7 -27 163.365 64.8742   4
  -3   7  27 122.251 59.9564   2
  -3  -7  27 46.5031 29.6965   5
  -3  -7  26 722.896 132.374   5
  -3   7  26 688.222 132.276   2
   3   7 -26 801.223 137.655   4
  -3   7  25 66.0901 32.1974   2
   3   7 -25 152.420 60.3748   4
  -3  -7  25 79.1211 39.0403   5
  -3  -7  24 3.10229 13.4806   5
   3   7 -24-30.8901 29.9707   4
  -3   7  24-36.9640 33.9694   2
   3   7 -23 596.083 116.968   4
  -3  -7  23 538.363 108.237   5
  -3   7  23 620.577 116.632   2
  -3   7  22 20.7677 15.1042   2
   3   7 -22 48.2559 25.0531   4
  -3  -7  22 72.2469 34.5586   5
   3   7 -21 19.2494 20.5461   4
  -3  -7  21 71.5399 41.4752   5
  -3   7  21 30.3147 26.7529   2
   3  -7 -21 87.4208 52.5504   3
   3   7 -20 68.7632 27.8055   4
  -3   7  20 119.426 47.4580   2
   3  -7 -20 125.593 64.8210   3
  -3  -7  20 80.0906 41.8307   5
  -3  -7  19 4.43555 14.1404   5
  -3   7  19-24.2054 30.4407   2
   3  -7 -19 19.2917 15.9894   3
   3   7 -19-56.1406 48.1632   4
   3  -7 -18 226.981 72.5449   3
  -3  -7  18 229.660 63.4011   5
   3   7 -18 167.607 46.0109   4
   3   7 -17 1798.48 184.206   4
   3  -7 -17 1743.69 187.610   3
  -3  -7  17 1586.26 168.164   5
   3  -7 -16 40.5747 33.9725   3
  -3  -7  16-7.56997 23.8036   5
   3   7 -16 23.2542 19.4738   4
  -3  -7  15 555.473 95.1705   5
   3  -7 -15 608.291 109.678   3
   3   7 -15 492.776 93.2425   4
  -3  -7  14 2000.61 181.935   5
   3  -7 -14 1903.31 193.341   3
   3   7 -14 2183.26 190.119   4
  -3   7  14 1979.84 86.6134   4
  -3  -7  13 1733.25 167.684   5
   3   7 -13 1732.25 169.014   4
  -3   7  13 1686.08 74.8984   4
   3  -7 -13 1649.05 177.714   3
  -3   7  12 5599.92 156.039   4
  -3  -7  12 5360.77 292.140   5
   3   7 -12 5783.20 304.824   4
  -3   7  12 5315.01 127.455   4
   3  -7 -12 5564.25 320.462   3
  -3   7  11 504.910 43.9586   4
   3   7 -11 462.234 85.7456   4
  -3  -7  11 496.544 92.2301   5
  -3   7  11 500.702 37.5539   4
   3  -7 -11 420.721 83.8623   3
   3   7 -10 1751.44 162.470   4
  -3   7  10 1810.64 80.3197   4
  -3  -7  10 1855.22 169.233   5
  -3   7  10 1686.77 68.9734   4
  -3   7   9 294.694 31.9975   4
   3   7  -9 353.850 73.2276   4
  -3  -7   9 325.167 71.4895   5
  -3  -7   8 3731.74 243.645   5
  -3   7   8 3886.96 115.641   4
   3   7  -8 3606.00 225.579   4
   3   7  -7 2149.55 175.568   4
  -3  -7   7 2328.95 190.176   5
  -3   7   7 2414.97 93.0576   4
  -3   7   6 3159.10 110.089   4
   3   7  -6 3109.33 205.721   4
  -3  -7   6 2992.37 218.574   5
  -3   7   5 3474.02 120.993   4
  -3   7   5 2969.40 157.841   1
   3   7  -5 3298.58 207.685   4
   3   7  -4 591.118 87.5351   4
  -3   7   4 624.582 69.6226   1
  -3   7   4 682.250 56.2371   4
   3   7  -3 5637.59 271.082   4
  -3   7   3 5946.18 173.391   4
  -3   7   3 5635.11 219.116   1
   3  -7  -3 5745.07 279.262   5
  -3   7   2 4677.71 201.809   1
   3   7  -2 4757.91 247.341   4
   3  -7  -2 4633.72 251.416   5
  -3   7   2 4901.71 164.263   4
   3   7  -1 283.490 61.3707   4
   3  -7  -1 206.187 56.0182   5
  -3   7   1 281.054 42.5104   4
   3  -7   0 9313.11 356.472   5
   3   7   0 9310.62 343.027   4
  -3   7   0 9604.15 253.299   4
  -3   7  -1 12.3205 18.2430   4
   3  -7   1 27.0018 24.2620   5
   3   7   1 12.5016 18.2775   4
   3   7   2 4635.70 243.943   4
   3  -7   2 4630.54 252.957   5
  -3   7  -2 4569.28 185.504   4
   3   7   3 304.716 81.8881   4
   3  -7   3 388.016 91.0395   5
  -3   7  -3 343.828 66.5802   4
   3  -7   4 32019.3 673.969   5
   3  -7   4 30560.3 605.297   4
  -3   7  -4 31127.2 514.112   4
   3  -7   5 16096.4 200.052   2
   3  -7   5 16779.1 455.760   4
   3  -7   5 17105.4 497.953   5
  -3   7  -5 16711.7 389.124   4
   3  -7   6 21826.0 271.664   2
  -3   7  -6 21063.8 452.139   4
   3  -7   6 22194.2 533.643   4
   3  -7   6 22176.4 570.247   5
   3  -7   7 1204.99 138.350   5
   3  -7   7 1173.00 124.898   4
  -3   7  -7 1295.65 119.826   4
   3  -7   7 1170.54 72.0591   2
   3  -7   8 1287.82 144.054   5
  -3   7  -8 1185.42 119.500   4
   3  -7   9 26307.7 636.476   5
  -3   7  -9 25438.0 539.528   4
  -3  -7  -9 26364.8 564.007   3
  -3   7 -10 14946.1 420.517   4
   3  -7  10 15394.8 497.385   5
  -3  -7 -10 15556.9 441.804   3
   3  -7  11 121.849 57.3897   5
  -3   7 -11 68.9888 39.3199   4
  -3  -7 -11 79.2480 41.0277   3
   3  -7  12 1067.61 132.223   5
  -3   7 -12 1069.85 118.194   4
  -3  -7 -12 1018.06 120.547   3
  -3   7 -13 247.060 56.6974   4
  -3  -7 -13 165.114 31.7277   1
   3  -7  13 206.987 58.6676   5
   3  -7  14 103.018 42.4630   5
  -3   7 -14 82.5386 38.3040   4
   3  -7  15 446.127 93.3508   5
  -3   7 -15 371.232 72.9985   4
   3  -7  16 133.703 51.3484   5
  -3   7 -16 194.578 58.7284   4
   3  -7  17 236.012 54.1869   2
   3  -7  17 256.102 70.7531   5
  -3   7 -17 305.458 70.2669   4
   3  -7  18 905.480 136.949   5
   3  -7  18 936.131 113.831   2
  -3   7 -18 867.836 124.084   4
   3  -7  19 968.421 143.865   5
   3  -7  19 1045.18 124.425   2
  -3   7 -19 1045.13 139.651   4
   3  -7  20 41.6425 37.0862   5
   3  -7  20 73.9732 34.5299   2
   3   7  20 16.1523 15.1672   2
  -3   7 -20 60.0933 42.8725   4
   3   7  21 1117.18 142.928   2
   3  -7  21 964.026 128.715   2
   3  -7  21 984.632 152.931   5
  -3   7 -21 980.741 141.963   4
   3  -7  22 457.618 91.4427   2
   3   7  22 394.003 89.1018   2
   3  -7  22 420.741 104.062   5
  -3   7 -22 422.235 95.6419   4
   3   7  23 761.531 125.138   2
   3  -7  23 661.618 136.396   5
   3  -7  23 728.686 116.927   2
  -3   7 -23 763.983 131.945   4
  -3   7 -24 1100.98 160.950   4
   3  -7  24 1281.84 189.790   5
   3  -7  24 981.493 142.140   2
   3   7  24 1162.03 158.433   2
   3  -7  25 715.783 143.023   5
  -3   7 -25 714.175 131.597   4
   3   7  25 831.026 139.626   2
   3  -7  25 589.077 118.681   2
   3  -7  26 163.084 66.1073   5
  -3   7 -26 124.696 63.0891   4
   3  -7  26 203.550 69.6164   2
   3   7  26 128.122 58.2397   2
   3  -7  27 45.8612 48.0019   5
   3  -7  27 46.9977 35.4040   2
   3   7  27 15.7539 31.4356   2
   3   7  28 151.130 63.4986   2
   3  -7  28 28.5106 26.5533   2
   3   7  29-6.53451 25.0810   2
   3  -7  29 2.16692 17.9026   2
  -3  -8  28-101.078 66.2210   5
  -3  -8  27 223.957 74.8617   5
  -3  -8  26-47.4823 37.9517   5
  -3  -8  25 275.447 84.8272   5
   3   8 -25 166.908 66.5183   4
   3   8 -24 194.982 69.7415   4
  -3  -8  24 86.1023 38.6968   5
  -3  -8  23 75.1441 41.2786   5
   3   8 -23 80.9210 38.3847   4
   3   8 -22 790.225 130.065   4
  -3  -8  22 816.366 135.361   5
  -3  -8  21 34.6320 38.8566   5
   3  -8 -21 121.428 71.0883   3
   3   8 -21 33.2618 40.7397   4
  -3  -8  20 2446.42 227.604   5
   3   8 -20 2370.21 223.488   4
   3  -8 -20 2423.41 241.616   3
   3   8 -19 712.185 118.719   4
  -3  -8  19 720.030 123.140   5
   3  -8 -19 813.437 140.595   3
   3  -8 -18 2852.87 258.751   3
  -3  -8  18 3002.62 248.838   5
   3   8 -18 3032.38 246.598   4
   3   8 -17 75.6181 40.9130   4
   3  -8 -17 160.828 63.1720   3
  -3  -8  17 123.452 56.0605   5
   3   8 -16 790.828 126.945   4
  -3  -8  16 634.224 112.253   5
   3  -8 -16 719.021 126.243   3
  -3  -8  15 985.900 139.106   5
   3  -8 -15 1069.23 153.162   3
   3   8 -15 1049.24 144.630   4
   3   8 -14 4577.76 288.642   4
   3  -8 -14 4566.48 313.427   3
  -3  -8  14 4358.00 285.634   5
   3   8 -13 175.201 59.5794   4
   3  -8 -13 168.675 67.6028   3
  -3  -8  13 212.152 66.3540   5
  -3  -8  12 3866.72 267.786   5
   3   8 -12 3926.08 264.488   4
   3  -8 -12 3872.38 283.091   3
   3   8 -11 4688.21 285.676   4
  -3  -8  11 5050.90 304.065   5
   3  -8 -11 4738.75 313.283   3
  -3   8  11 5070.88 125.486   4
  -3   8  10 296.771 30.0465   4
  -3  -8  10 309.397 79.4181   5
   3   8 -10 353.359 78.7176   4
   3   8  -9 1227.24 139.911   4
  -3  -8   9 1123.33 143.951   5
  -3   8   9 1116.07 61.1433   4
   3   8  -8 2151.55 184.942   4
  -3  -8   8 2074.67 195.155   5
  -3   8   8 2147.03 88.5536   4
  -3  -8   7 4393.27 282.752   5
   3   8  -7 4172.01 255.250   4
  -3   8   7 4480.03 134.894   4
   3   8  -6 2902.81 208.524   4
  -3  -8   6 2919.51 229.877   5
  -3   8   6 3019.64 115.818   4
  -3   8   5 441.230 47.1131   4
   3   8  -5 373.799 75.4199   4
  -3   8   4 2681.41 119.174   4
   3   8  -4 2505.16 192.085   4
  -3   8   4 2494.05 145.000   1
   3  -8  -4 2586.67 200.711   5
   3  -8  -3 2961.01 217.260   5
   3   8  -3 3234.05 214.941   4
  -3   8   3 2905.36 161.359   1
  -3   8   3 3163.66 136.668   4
   3   8  -2 844.110 111.029   4
  -3   8   2 823.598 86.6650   1
   3  -8  -2 911.959 120.825   5
  -3   8   2 832.904 75.1423   4
   3   8  -1 20326.9 538.565   4
  -3   8   1 21396.0 448.983   1
   3  -8  -1 21261.4 581.590   5
  -3   8   1 21497.5 389.952   4
   3   8   0 6403.63 299.382   4
   3  -8   0 6367.23 319.263   5
  -3   8   0 6537.92 223.917   4
   3  -8   1 11984.4 439.052   5
   3   8   1 11439.4 400.893   4
  -3   8  -1 11847.0 306.650   4
   3   8   2 3709.63 227.739   4
   3  -8   2 3673.24 241.407   5
  -3   8  -2 3715.62 177.256   4
   3   8   3 5109.64 266.274   4
   3  -8   3 5304.14 293.352   5
  -3   8  -3 5255.11 216.524   4
   3   8   4 3199.13 209.494   4
   3  -8   4 3347.71 232.588   5
  -3   8  -4 3233.42 175.518   4
   3   8   5 2549.13 193.250   4
   3  -8   5 2793.41 215.158   5
  -3   8  -5 2745.37 166.324   4
  -3   8  -6 28.7739 18.6566   4
   3   8   6 1.60263 2.64325   2
   3   8   6 2.69470 15.3029   4
   3  -8   6-28.9172 29.7200   5
   3  -8   6 16.2081 18.4956   4
  -3  -8  -6 25.3675 14.9533   3
   3  -8   7 1395.10 151.733   5
   3   8   7 1395.22 79.3005   2
  -3   8  -7 1402.95 125.076   4
  -3  -8  -7 1411.76 136.403   3
   3  -8   8 4273.70 269.077   5
   3   8   8 4195.06 153.201   2
   3  -8   8 4295.11 129.211   2
  -3   8  -8 4174.49 221.361   4
  -3  -8  -8 4257.31 236.741   3
   3   8   9 2244.20 121.284   2
   3  -8   9 2288.22 109.172   2
  -3   8  -9 2243.18 166.500   4
   3  -8   9 2342.34 205.381   5
  -3  -8  -9 2249.24 174.598   3
   3   8  10 4396.94 182.720   2
   3  -8  10 4403.31 166.454   2
   3  -8  10 4367.12 281.066   5
  -3  -8 -10 4269.49 243.980   3
  -3   8 -10 4232.88 234.341   4
   3  -8  11 3865.37 271.308   5
   3  -8  11 3824.04 167.837   2
  -3   8 -11 3643.85 223.642   4
   3   8  11 3869.07 180.739   2
  -3  -8 -11 3720.58 233.794   3
   3  -8  12 5521.28 327.164   5
   3  -8  12 5620.77 216.517   2
  -3   8 -12 5168.20 273.636   4
  -3  -8 -12 5352.32 278.979   3
   3  -8  13 789.468 130.300   5
   3  -8  13 637.478 77.3967   2
  -3   8 -13 722.420 105.565   4
  -3  -8 -13 564.292 101.110   3
   3   8  14 2403.90 165.374   2
   3  -8  14 2243.69 152.552   2
   3  -8  14 1940.49 200.078   5
  -3   8 -14 2144.74 182.632   4
   3  -8  15 1578.03 180.941   5
   3   8  15 1494.56 136.746   2
   3  -8  15 1378.67 124.702   2
  -3   8 -15 1441.35 153.882   4
   3  -8  16 120.235 51.7811   5
  -3   8 -16 94.9724 42.6558   4
   3   8  16 126.701 44.1993   2
   3  -8  16 123.910 38.3265   2
   3   8  17 197.128 53.4334   2
   3  -8  17 188.945 65.0505   5
   3  -8  17 215.549 53.7006   2
  -3   8 -17 229.302 65.5868   4
   3  -8  18 148.831 59.1136   5
   3   8  18 126.323 46.2542   2
   3  -8  18 112.455 42.9949   2
  -3   8 -18 98.7473 41.4865   4
   3   8  19 46.9053 26.5045   2
   3  -8  19 26.3338 26.8682   5
   3  -8  19 27.4510 13.2336   2
  -3   8 -19 14.7346 19.2860   4
   3  -8  20 189.089 54.9483   2
   3  -8  20 138.894 56.3362   5
   3   8  20 127.830 44.8066   2
  -3   8 -20 198.243 64.8016   4
   3  -8  21 352.614 98.0984   5
   3  -8  21 308.160 73.3719   2
  -3   8 -21 369.041 92.5733   4
   3   8  21 364.132 81.2478   2
   3  -8  22 14.4837 15.8015   5
   3   8  22 23.5818 27.6204   2
  -3   8 -22 4.12215 12.8550   4
   3   8  23 41.8286 25.0172   2
  -3   8 -23 65.7316 30.8289   4
   3  -8  24 116.107 59.4718   5
  -3   8 -24 135.135 58.8979   4
   3  -8  25 190.257 75.6068   5
  -3   8 -25 306.829 85.8903   4
  -3  -9  24 152.902 62.8239   5
  -3  -9  23 289.954 87.1544   5
   3   9 -23 312.002 88.3572   4
   3   9 -22 315.723 89.4621   4
  -3  -9  22 315.371 88.3466   5
  -3  -9  21 0.60166 24.8569   5
   3   9 -21 44.6844 33.7890   4
   3  -9 -21 105.401 55.2571   3
   3  -9 -20 47.3897 35.9958   3
  -3  -9  20 23.8440 18.5304   5
   3   9 -20-35.0556 37.9335   4
  -3  -9  19-5.26005 26.9183   5
   3  -9 -19 50.3791 38.9939   3
   3   9 -19-29.0895 35.8107   4
   3  -9 -18 741.148 134.197   3
  -3  -9  18 671.445 122.716   5
   3   9 -18 752.251 125.438   4
   3  -9 -17 219.627 73.2073   3
   3   9 -17 268.891 73.3869   4
  -3  -9  17 195.020 68.6915   5
   3  -9 -16-8.71153 25.1085   3
   3   9 -16 23.3627 26.8479   4
  -3  -9  16 53.4084 39.9989   5
   3   9 -15 798.162 129.327   4
  -3  -9  15 661.674 119.688   5
   3  -9 -15 665.454 124.051   3
   3  -9 -14 405.752 99.3101   3
   3   9 -14 344.088 81.8181   4
  -3  -9  14 320.317 82.2303   5
   3   9 -13 799.310 124.509   4
  -3  -9  13 712.332 125.116   5
   3  -9 -13 728.459 129.177   3
   3   9 -12 150.958 53.5651   4
  -3  -9  12 209.125 68.5461   5
   3  -9 -12 118.256 38.4016   3
   3   9 -11 46.9287 33.9477   4
  -3  -9  11 15.4902 26.2175   5
   3  -9 -11 2.53323 17.7019   3
  -3  -9  10 2220.20 214.376   5
   3   9 -10 2402.54 210.456   4
   3   9  -9 399.572 85.9681   4
  -3  -9   9 374.259 91.0816   5
  -3  -9   8 5610.11 338.544   5
   3   9  -8 5250.23 302.979   4
   3   9  -7 3200.96 236.413   4
  -3  -9   7 3365.21 263.494   5
   3   9  -6 460.666 89.5394   4
  -3  -9   6 591.610 114.943   5
  -3   9   6 520.998 50.9115   4
   3  -9  -5 8747.94 401.434   5
  -3  -9   5 8712.93 428.141   5
   3   9  -5 8739.27 378.924   4
  -3   9   5 9310.71 223.465   4
   3   9  -4 6261.76 318.534   4
  -3  -9   4 5801.63 350.452   5
   3  -9  -4 6127.53 333.213   5
  -3   9   4 6499.01 199.239   4
   3   9  -3 134.796 45.2473   4
   3  -9  -3 167.809 60.6286   5
  -3   9   3 220.462 41.2523   4
  -3   9   3 96.7999 27.0356   1
   3   9  -2 5251.67 283.957   4
  -3   9   2 5429.50 195.982   4
  -3   9   2 5249.06 220.019   1
   3  -9  -2 5523.66 315.547   5
   3  -9  -1 344.798 83.4431   5
  -3   9   1 350.130 55.6424   1
   3   9  -1 434.107 81.2345   4
  -3   9   1 383.375 55.7521   4
   3   9   0 1079.03 129.566   4
  -3   9   0 1184.85 111.292   1
   3  -9   0 1189.71 152.692   5
  -3   9   0 1088.60 97.0553   4
   3   9   1 26290.1 634.481   4
   3  -9   1 26474.0 695.582   5
  -3   9  -1 27124.7 485.504   4
   3  -9   2 6989.37 359.804   5
   3   9   2 7093.18 329.465   4
  -3   9  -2 6876.28 253.740   4
   3  -9   3 448.514 96.3459   5
   3   9   3 367.837 74.1846   4
  -3   9  -3 385.779 64.2615   4
   3   9   4 1518.82 150.506   4
   3  -9   4 1450.33 167.982   5
  -3   9  -4 1528.60 129.171   4
   3  -9   5 3898.11 272.872   5
   3   9   5 3811.29 239.414   4
  -3   9  -5 3831.00 208.210   4
  -3  -9  -5 3800.50 231.313   3
  -3   9  -6 228.737 54.8346   4
  -3  -9  -6 137.018 45.3710   3
   3   9   6 160.248 46.2744   4
   3  -9   6 245.006 74.7573   5
   3   9   7 3919.76 245.006   4
   3  -9   7 4006.18 277.228   5
  -3   9  -7 4075.41 224.872   4
  -3  -9  -7 4122.95 242.876   3
   3   9   8 2324.05 186.865   4
   3  -9   8 2430.79 216.796   5
  -3  -9  -8 2318.52 183.335   3
  -3   9  -8 2459.92 178.451   4
  -3  -9  -9 47.6804 27.8299   3
   3  -9   9 66.4797 43.8225   5
   3   9   9 55.7382 37.9481   4
  -3   9  -9 54.7594 30.5999   4
   3  -9  10 884.083 135.874   5
  -3   9 -10 776.072 105.432   4
  -3  -9 -10 932.639 119.043   3
   3  -9  11 2758.33 240.238   5
  -3   9 -11 2609.68 197.522   4
  -3  -9 -11 2674.00 202.634   3
  -3   9 -12 418.719 81.4455   4
   3  -9  12 550.743 111.900   5
  -3  -9 -12 599.162 105.479   3
  -3  -9 -13 1751.74 169.053   3
   3  -9  13 1529.91 185.072   5
  -3   9 -13 1495.81 157.544   4
   3  -9  14 729.015 128.522   5
  -3   9 -14 593.434 102.790   4
  -3   9 -15 320.567 79.2611   4
   3  -9  15 325.818 85.2688   5
   3  -9  16 905.563 146.540   5
  -3   9 -16 768.140 119.472   4
   3  -9  17 492.487 110.099   5
  -3   9 -17 363.454 85.0971   4
   3  -9  18 37.3800 43.1590   5
  -3   9 -18 24.8892 34.2041   4
   3  -9  19 3482.98 301.835   5
  -3   9 -19 3064.70 255.406   4
   3  -9  20 474.940 118.578   5
  -3   9 -20 502.188 107.103   4
  -3   9 -21 163.463 62.5350   4
   3  -9  21 168.511 70.2043   5
  -3   9 -22 95.2705 46.6309   4
  -3   9 -23 148.395 64.2158   4
   3 -10 -21 156.880 66.5247   3
  -3 -10  20 72.0164 44.8754   5
   3  10 -20 112.576 56.7650   4
   3 -10 -20 78.2362 49.0039   3
   3  10 -19 96.9271 47.5735   4
  -3 -10  19 179.947 74.1351   5
   3 -10 -19 265.650 90.7933   3
  -3 -10  18 711.509 135.867   5
   3 -10 -18 747.200 144.578   3
   3  10 -18 645.076 125.288   4
   3 -10 -17 563.840 123.885   3
  -3 -10  17 561.278 117.766   5
   3  10 -17 652.186 122.518   4
   3  10 -16 8.12071 21.4935   4
  -3 -10  16 59.8108 48.2696   5
   3 -10 -16 49.0554 39.6847   3
   3  10 -15 168.922 62.6132   4
   3 -10 -15 118.799 55.5321   3
  -3 -10  15 128.556 54.4914   5
   3 -10 -14 129.933 54.3828   3
  -3 -10  14 179.451 65.0976   5
   3  10 -14 174.027 63.8937   4
   3 -10 -13 47.0648 37.8738   3
   3  10 -13 118.443 53.4661   4
  -3 -10  13 65.2900 43.6044   5
   3 -10 -12 774.702 134.853   3
  -3 -10  12 817.704 140.712   5
   3  10 -12 744.501 122.352   4
   3  10 -11 352.981 85.8566   4
  -3 -10  11 352.100 90.0497   5
   3 -10 -11 258.588 82.0733   3
   3  10 -10 231.159 68.1301   4
  -3 -10  10 274.619 85.3079   5
   3  10  -9 126.749 54.6096   4
  -3 -10   9 112.221 56.1453   5
   3  10  -8 58.5993 33.9480   4
  -3 -10   8-21.4339 39.5969   5
   3 -10  -8-24.2513 21.3860   5
   3 -10  -7 91.7975 44.9604   5
  -3 -10   7 29.2966 22.7155   5
   3  10  -7 74.8800 39.2918   4
   3  10  -6 248.042 69.2753   4
  -3 -10   6 296.032 77.2028   5
   3 -10  -6 196.132 61.2247   5
   3 -10  -5 1016.48 143.018   5
   3  10  -5 1098.94 139.255   4
  -3 -10   5 999.894 151.634   5
  -3 -10   4 230.630 71.5636   5
   3  10  -4 158.234 55.5821   4
   3 -10  -4 177.857 64.8375   5
   3  10  -3 1585.31 163.998   4
   3 -10  -3 1614.02 180.030   5
  -3 -10   3 1634.20 198.194   5
   3  10  -2 441.430 84.2775   4
   3 -10  -2 456.497 97.5840   5
   3 -10  -1 93.0686 46.6899   5
   3  10  -1 29.0340 23.4006   4
   3  10   0 1377.39 148.747   4
  -3  10   0 1413.97 111.406   4
   3 -10   0 1360.65 165.614   5
   3  10   1 145.627 50.3059   4
  -3  10  -1 234.035 48.2850   4
   3 -10   1 192.177 61.7027   5
   3  10   2 1735.47 166.900   4
   3 -10   2 1838.10 196.447   5
  -3  10  -2 1860.15 139.010   4
   3 -10   3 87.6997 50.6488   5
   3  10   3 41.1726 28.7335   4
  -3  10  -3 27.3397 23.4188   4
  -3  10  -4 437.450 69.2361   4
   3 -10   4 373.065 88.5813   5
   3  10   4 440.639 84.3190   4
   3 -10   5-19.0138 21.2743   5
   3  10   5 25.1409 21.6069   4
  -3  10  -5 20.3630 7.67348   4
  -3 -10  -5-15.4651 24.5095   3
  -3 -10  -6 62.3417 30.5008   3
   3  10   6-0.77199 9.25658   4
   3 -10   6 93.7301 38.4375   5
  -3 -10  -7 15.0099 9.74626   3
   3 -10   7 101.073 49.1900   5
   3  10   7 59.8981 36.4075   4
  -3  10  -7 65.2186 29.2685   4
  -3  10  -8 397.373 73.8840   4
  -3 -10  -8 432.693 82.6080   3
   3 -10   8 334.197 85.0404   5
   3  10   8 387.561 80.2366   4
   3 -10   9 1687.25 194.084   5
  -3  10  -9 1406.82 145.353   4
  -3 -10  -9 1331.10 148.773   3
   3  10   9 1508.71 156.673   4
  -3  10 -10 259.582 63.1176   4
  -3 -10 -10 269.412 65.6652   3
   3 -10  10 307.421 89.1075   5
  -3  10 -11 44.7419 28.5179   4
  -3 -10 -11 68.4935 37.3076   3
   3 -10  11 2.49120 14.3943   5
   3 -10  12 1245.58 176.452   5
  -3  10 -12 1101.09 136.000   4
  -3 -10 -12 1074.40 139.216   3
   3 -10  13 2624.59 256.525   5
  -3 -10 -13 2745.28 218.537   3
  -3  10 -13 2485.71 210.118   4
   3 -10  14 4128.92 326.392   5
  -3  10 -14 3878.08 268.664   4
  -3  10 -15 615.821 113.648   4
   3 -10  15 656.101 134.477   5
  -3  10 -16 444.478 95.0665   4
   3 -10  16 472.950 113.633   5
   3 -10  17 468.255 116.333   5
  -3  10 -17 340.809 88.5606   4
  -3  10 -18 925.733 141.401   4
  -3  10 -19 329.863 86.7641   4
  -3  10 -20 293.681 81.7106   4
  -3  10 -21 33.4813 33.2815   4
   3 -11 -19 557.444 130.192   3
   3  11 -18 215.616 76.6496   4
   3 -11 -18 261.898 89.3533   3
   3 -11 -17 1357.84 196.563   3
   3  11 -17 1334.84 180.964   4
   3  11 -16 208.266 77.5701   4
   3 -11 -16 196.035 73.4817   3
   3  11 -15 15.9355 17.5870   4
   3 -11 -15 21.1638 38.8759   3
   3  11 -14 536.051 109.084   4
  -3 -11  14 521.434 121.136   5
   3 -11 -14 495.354 116.966   3
  -3 -11  13 862.992 151.697   5
   3 -11 -13 851.522 155.887   3
   3  11 -13 1086.18 159.660   4
  -3 -11  12 1038.55 165.549   5
   3 -11 -12 925.611 163.322   3
   3  11 -12 1017.68 155.501   4
   3  11 -11 34.7751 35.2575   4
   3 -11 -11 0.13490 11.2816   3
  -3 -11  11 111.304 63.1313   5
   3 -11 -11 60.5426 43.5906   5
  -3 -11  10 39.5987 36.5656   5
   3 -11 -10 61.3753 41.8677   5
   3  11 -10 33.7021 32.1627   4
   3 -11 -10-54.7424 48.3656   3
   3  11  -9 710.261 121.430   4
   3 -11  -9 815.496 139.987   5
  -3 -11   9 928.000 158.076   5
   3  11  -8 144.108 54.7020   4
  -3 -11   8 156.635 65.9308   5
   3 -11  -8 99.3215 49.0732   5
  -3 -11   7 18.7463 34.9227   5
   3  11  -7 4.85302 12.4130   4
   3 -11  -7-46.7927 45.9258   5
   3  11  -6 889.971 132.217   4
   3 -11  -6 799.317 133.720   5
  -3 -11   6 1067.80 166.771   5
   3  11  -5 481.214 95.3367   4
   3 -11  -5 484.673 105.142   5
  -3 -11   5 518.526 117.927   5
   3 -11  -4 295.859 78.9474   5
  -3 -11   4 386.699 95.8417   5
   3  11  -4 402.520 89.2774   4
   3 -11  -3 121.635 54.9957   5
  -3 -11   3 107.012 48.9057   5
   3  11  -3 136.435 47.1054   4
   3 -11  -2 1075.81 158.742   5
   3  11  -2 1160.33 142.076   4
  -3 -11   2 1074.79 169.389   5
  -3 -11   1 347.044 94.4703   5
   3  11  -1 443.139 87.1910   4
   3 -11  -1 398.805 93.5988   5
   3  11   0 25.2192 8.14575   4
   3 -11   0 7.31201 15.2195   5
   3 -11   1 714.203 127.387   5
   3  11   1 650.745 106.340   4
   3 -11   2 179.424 66.3563   5
   3  11   2 220.090 62.3910   4
   3 -11   3 868.855 144.279   5
   3 -11   4 671.812 128.197   5
   3 -11   5 29.0655 36.4596   5
   3 -11   6 198.073 69.5625   5
   3 -11   7 62.5279 40.7770   5
   3 -11   8 162.191 68.0676   5
   3 -11   9 1076.95 165.683   5
   3 -11  10 40.3779 39.0097   5
  -3  11 -10-11.1705 8.50759   4
   3 -11  11 29.9137 29.3757   5
  -3  11 -11 58.3229 34.5302   4
   3 -11  12 27.5497 37.8501   5
  -3  11 -12-14.8330 18.3014   4
  -3  11 -13 54.2918 35.4446   4
  -3  11 -14 518.641 100.124   4
  -3  11 -15 1680.08 185.614   4
  -3  11 -16 277.109 76.7536   4
  -3  11 -17 241.251 74.0526   4
  -3  11 -18 11.1563 21.3008   4
   3 -12 -14 565.793 121.638   5
   3  12 -14 743.015 131.872   4
   3 -12 -13 1272.54 180.397   5
   3 -12 -13 1251.83 194.491   3
   3  12 -13 1426.79 185.242   4
   3 -12 -12 56.8584 37.6059   3
   3 -12 -12 103.685 41.7166   5
   3  12 -12 94.9803 52.1241   4
   3 -12 -11-12.2097 28.0896   3
   3 -12 -11-25.8110 30.8321   5
   3  12 -11 26.1511 21.3876   4
   3 -12 -10 133.011 55.2711   5
   3  12 -10 303.846 83.4036   4
   3 -12 -10 152.658 66.9574   3
   3 -12  -9 4.63211 18.7485   5
   3 -12  -9 14.2878 20.1208   3
   3 -12  -8 2325.67 244.588   5
   3  12  -8 2441.29 230.063   4
   3  12  -7 74.9989 41.6501   4
   3 -12  -7 24.2147 36.8245   5
   3 -12  -6 464.353 109.265   5
   3 -12  -5 275.235 89.4574   5
   3 -12  -4 459.647 107.470   5
   3 -12  -3 682.780 133.149   5
   3 -12  -2 281.977 89.6531   5
   3 -12  -1 134.658 60.3177   5
  -3 -12   1 106.031 49.3373   5
   3 -12   0 13.4264 28.9058   5
  -3 -12   0-27.9797 25.6407   5
  -3 -12  -1 267.151 94.2980   5
   3 -12   1 288.596 86.5847   5
   3 -12   2 47.1829 35.5776   5
   3 -12   3 272.501 80.1926   5
   3 -12   4 692.358 135.089   5
  -4   0  33 52.6596 41.4710   2
  -4   0  32-26.7036 27.1299   2
  -4   0  31 36.5271 40.2659   2
  -4   0  30-3.09088 26.4587   2
   4   0 -30-0.09815 11.3042   4
  -4   0  29 29.9912 34.0179   2
  -4   0  29-17.1796 21.3563   5
   4   0 -29-27.3721 23.9218   4
  -4   0  28-15.6047 13.9436   5
   4   0 -28-55.1673 39.5278   4
  -4   0  28-14.4574 26.9157   2
  -4   0  27 10.5826 19.4997   2
   4   0 -27-12.5021 12.8395   4
  -4   0  27 24.5126 30.3755   5
  -4   0  26-2.62941 18.8235   2
  -4   0  26 20.0953 23.6782   5
   4   0 -26 7.37572 16.9973   4
  -4   0  25-41.9573 31.7956   5
   4   0 -25-10.2591 7.35143   5
   4   0 -25-20.2187 19.5553   4
  -4   0  25-16.9064 28.4377   2
  -4   0  24-20.1652 19.6483   5
   4   0 -24 17.3431 12.1075   5
   4   0 -24-41.0453 27.8196   4
  -4   0  24-21.3331 28.3507   2
  -4   0  23-13.3834 21.9815   5
  -4   0  23-6.04920 17.1166   2
   4   0 -23-10.0542 6.26076   5
   4   0 -23-6.31943 9.71277   4
  -4   0  22-6.14518 17.9496   5
   4   0 -22 1.85183 6.05949   5
  -4   0  22 5.99598 23.2218   2
   4   0 -22 29.6536 27.7008   4
   4   0 -21-7.07044 6.28809   5
  -4   0  21-14.9527 21.7076   5
  -4   0  21-15.7471 25.5826   2
   4   0 -21 39.1468 32.8985   4
   4   0 -20 12.7786 12.9670   5
  -4   0  20-21.5293 20.1239   5
  -4   0  20-27.2226 26.9632   2
   4   0 -20 12.0371 26.4749   4
   4   0 -19 3.44881 16.0351   4
   4   0 -19-1.62951 5.51518   5
  -4   0  19 3.83117 16.0581   5
  -4   0  19-36.8548 34.8987   2
   4   0 -18 12.7044 19.0181   4
  -4   0  18-21.8451 23.9674   4
  -4   0  18-25.6479 29.4967   2
   4   0 -18 10.8856 10.9972   5
  -4   0  18-6.19116 10.3652   5
  -4   0  17 0.74264 6.90495   4
   4   0 -17-0.08838 10.9937   4
  -4   0  17 16.6215 18.7221   5
   4   0 -17 10.8908 9.71671   5
  -4   0  16 2.84511 9.78333   5
  -4   0  16 9.92084 9.49683   3
   4   0 -16 17.5332 9.86131   4
   4   0 -16 8.18008 10.1477   5
  -4   0  15-0.51303 6.14868   5
   4   0 -15 8.96302 5.40122   4
   4   0 -15-2.08078 5.31264   5
  -4   0  15-2.44623 8.51065   3
  -4   0  14 3.95237 9.23423   5
   4   0 -14 1.30456 4.14422   5
  -4   0  14 3.82746 11.9955   3
  -4   0  14-9.37281 20.5068   4
   4   0 -14-19.2117 23.7487   4
  -4   0  13-6.11946 14.5707   3
  -4   0  13 0.60087 4.58411   5
   4   0 -13-28.6806 28.7099   4
  -4   0  13-22.2412 26.2479   4
   4   0 -13 1.84539 3.85032   5
  -4   0  12 2.27878 17.3909   3
  -4   0  12 16.7813 15.8679   5
   4   0 -12 34.5972 20.7547   4
  -4   0  12-4.28324 10.2426   4
   4   0 -12 1.48812 7.03186   5
  -4   0  11 8.91505 13.1093   5
   4   0 -11 21.5870 20.3342   4
   4   0 -11 4.02955 8.06795   5
  -4   0  11 13.1229 22.3393   3
  -4   0  11 8.88782 18.5243   4
  -4   0  10-0.48508 9.11131   3
  -4   0  10 2.21379 4.36224   5
   4   0 -10-0.74878 7.49196   4
   4   0 -10-4.88180 4.29168   5
  -4   0  10-10.6710 18.4201   4
   4   0 -10-1.41202 11.3779   2
  -4   0   9-7.40660 10.5008   3
   4   0  -9-5.99150 15.9125   4
  -4   0   9 11.4175 8.28543   5
  -4   0   9 8.88537 11.7533   4
   4   0  -9 4.34936 4.57312   5
   4   0  -9 12.7963 12.2749   2
  -4   0   8 1.29292 12.0064   5
   4   0  -8-0.02390 2.95121   4
  -4   0   8-0.24217 10.4457   4
  -4   0   8 6.87429 4.12335   3
   4   0  -8-4.57666 8.89107   2
   4   0  -8-1.99600 10.5916   3
  -4   0   7-11.6011 16.4053   3
   4   0  -7 1.78601 12.0776   3
   4   0  -7-21.9292 17.2921   4
   4   0  -7-4.63104 3.30854   2
  -4   0   7-0.81585 1.36254   5
   4   0  -6-13.5278 11.1726   2
   4   0  -6 6.49790 10.4094   3
   4   0  -6-4.85799 7.50636   4
   4   0  -5 3.04646 6.85895   4
   4   0  -5-1.99204 11.0059   3
   4   0  -5 9.75303 9.87658   1
   4   0  -4 14.6973 14.7169   4
   4   0  -4-5.51371 7.08091   1
   4   0  -3-14.2436 11.4565   1
  -4   0   3 3.41424 5.02674   5
   4   0  -2 0.74612 8.05788   5
   4   0  -1 32.0659 26.6282   5
   4   0   0-4.34497 5.81020   5
   4   0   1-33.9394 16.2564   5
   4   0   2 30.8043 17.6479   5
   4   0   3 16.5884 21.1258   5
   4   0   4 34.4265 29.7801   5
   4   0   5 90.4061 40.9341   5
   4   0   6 46.7526 29.9128   5
   4   0   7 58.0939 36.2701   5
   4   0   8 6.61398 18.5529   5
   4   0   9 3.81389 6.68004   5
   4   0  10-32.4426 29.4388   5
   4   0  11-44.9730 34.3644   5
  -4   0 -12 14.4887 10.5226   5
   4   0  12-36.1753 30.6407   5
   4   0  13-35.8324 40.0941   5
  -4   0 -13 5.91580 9.62822   5
  -4   0 -14-5.21896 8.67657   5
   4   0  14-44.9068 44.8502   5
  -4   0 -15 6.57047 7.03091   5
   4   0  15-35.4922 38.8720   5
  -4   0 -16 32.0738 22.0828   5
   4   0  16-14.1878 25.6389   5
   4   0  17-18.0808 34.1883   5
   4   0  18-13.7689 16.8269   5
   4   0  19-36.6978 31.0119   5
   4   0  20 16.1494 8.91867   5
   4   0  21 1.01317 15.8023   5
   4   0  22 18.8504 24.0210   5
   4   0  23 7.23607 15.9597   5
   4   0  24-9.23356 23.4566   5
   4   0  25-25.8825 10.1348   5
   4   0  26-29.9436 37.4726   5
   4   0  27-27.5500 32.1361   5
   4   0  28-18.0762 26.3307   5
   4   0  29-45.5283 40.3827   5
   4   0  30-2.00452 10.9181   5
   4   0  31-13.3528 35.4192   5
   4   0  32 14.3401 17.3478   5
   4   0  33-12.7943 25.5149   5
   4   0  34 151.283 77.5392   5
   4   0  35 20.3752 62.1368   5
  -4   1  33-33.5053 13.7264   2
  -4  -1  33-60.0903 52.6893   2
   4   1 -33 13.1986 43.1360   4
  -4   1  32 30.5899 41.5756   2
  -4  -1  32 34.5595 31.4524   2
   4   1 -32 29.0947 34.2188   4
   4   1 -31 29.4072 30.7070   4
  -4  -1  31 18.4794 13.3333   2
  -4   1  30-3.97774 15.0682   2
  -4  -1  30 10.5901 46.1066   2
   4   1 -30 19.6561 29.0438   4
  -4  -1  30-17.0048 17.2940   5
  -4  -1  29 3.24134 26.7554   2
  -4  -1  29 21.6441 26.6301   5
  -4   1  29-7.11216 12.4319   2
  -4   1  29-4.64414 8.99338   5
   4   1 -29-34.0180 19.6538   4
  -4   1  28-11.8808 17.1949   5
  -4  -1  28 12.5350 13.0226   5
  -4   1  28-34.3801 38.8229   2
  -4  -1  28-19.4155 30.2009   2
   4   1 -28 37.9053 33.0264   4
  -4  -1  27-1.11231 25.5210   5
  -4  -1  27-13.2782 29.2607   2
  -4   1  27-3.13009 17.9115   5
   4  -1 -27 1.44026 16.0567   4
  -4   1  27-1.00471 24.8766   2
   4   1 -27 13.0282 18.7495   4
  -4   1  26-13.9527 17.8762   2
  -4   1  26 16.5828 15.4088   5
  -4  -1  26 9.64845 11.2734   5
   4  -1 -26-8.39370 19.2508   4
   4   1 -26-8.21856 21.8366   4
   4  -1 -25-15.9441 12.3588   5
  -4  -1  25-27.6910 54.0237   2
  -4   1  25 16.2705 20.4569   5
  -4  -1  25-3.40218 10.8966   5
   4  -1 -25-35.3346 30.9400   4
   4   1 -25 53.8305 34.5507   4
  -4   1  25-55.7193 41.6524   2
  -4   1  24 30.9397 29.4659   5
   4  -1 -24-31.5802 31.4284   4
   4  -1 -24-3.71992 9.53040   5
   4   1 -24 10.9871 4.81305   5
  -4  -1  24-13.3533 17.3172   5
   4   1 -24 22.5857 25.0263   4
  -4   1  24-33.0537 35.9376   2
  -4  -1  24-36.2082 29.4090   2
  -4  -1  23-44.2183 32.3254   5
  -4   1  23 21.1788 26.8248   5
   4  -1 -23 36.9420 27.3101   4
  -4  -1  23 4.64064 18.1169   2
   4   1 -23-10.8131 12.9084   5
   4  -1 -23 7.93635 13.3840   5
  -4   1  23 6.15345 14.9727   2
   4   1 -23-17.1147 15.9438   4
   4   1 -22 7.71213 13.2180   4
  -4   1  22 21.0194 28.5852   5
  -4  -1  22 8.04573 8.69297   5
   4  -1 -22 1.60942 4.36368   5
   4   1 -22-8.96770 13.4180   5
   4  -1 -22 8.56024 21.2325   4
  -4   1  22 55.4748 32.3475   2
  -4  -1  22 3.33086 27.5628   2
  -4   1  21 30.0821 21.1115   5
  -4   1  21-40.5670 24.3052   2
   4   1 -21 6.49701 12.8670   4
  -4  -1  21-8.24797 11.2584   5
   4   1 -21-14.3099 11.5339   5
   4  -1 -21 14.1064 23.6645   4
   4  -1 -21 11.4657 14.3926   5
  -4  -1  21-8.33844 8.76387   2
   4   1 -20-40.3891 31.0405   4
  -4  -1  20-6.34632 7.27817   5
   4  -1 -20-0.80755 7.99454   5
  -4   1  20 23.4553 16.8493   5
   4   1 -20 17.1010 9.99002   5
   4  -1 -20 26.1405 19.3768   4
  -4   1  20 4.49275 17.3995   2
  -4  -1  20-45.3014 31.5940   2
  -4  -1  19-10.8995 13.4193   5
   4  -1 -19 22.2346 24.8392   4
  -4   1  19 5.38970 5.84029   4
  -4   1  19 9.14696 19.8455   5
   4   1 -19 8.06763 12.2767   5
   4   1 -19 9.61868 17.0631   4
   4  -1 -19 3.96347 4.74222   5
  -4   1  19-14.7584 27.8757   2
  -4  -1  19-18.7057 35.5033   2
  -4   1  18 18.4327 22.4247   5
   4   1 -18-7.57707 22.1881   4
  -4  -1  18-1.68913 9.06221   5
   4  -1 -18-7.88634 7.84491   5
  -4   1  18 16.0931 15.8852   4
   4   1 -18-0.98634 8.37817   5
   4  -1 -18 6.95838 10.8681   4
  -4   1  18-5.47232 20.1385   2
  -4  -1  18-33.0153 32.4526   2
   4   1 -17-23.8603 24.6931   4
  -4   1  17 7.46409 13.3476   5
  -4  -1  17 11.3544 11.4884   4
   4   1 -17-7.07532 11.3425   5
   4  -1 -17 5.11083 3.52384   5
   4  -1 -17-12.6262 13.2449   4
  -4   1  17 20.6063 8.25422   2
  -4  -1  17-2.64643 11.0398   2
  -4  -1  17 2.61295 5.16879   5
  -4  -1  16 0.39253 24.9389   2
  -4   1  16 15.2561 17.0737   3
   4   1 -16 46.6828 20.9177   4
  -4  -1  16 14.8779 15.4183   4
  -4  -1  16 10.3337 18.6602   3
  -4   1  16 7.16222 15.0582   5
   4  -1 -16-7.83976 3.81306   5
   4   1 -16 13.4749 12.6465   5
  -4  -1  16-6.57877 8.51746   5
   4  -1 -16 16.2665 14.0187   4
   4  -1 -15-7.22866 10.7663   4
  -4   1  15-5.80268 12.0744   4
  -4   1  15-15.7765 20.3902   3
  -4   1  15 19.6818 20.0850   5
  -4  -1  15 12.9404 9.09611   2
  -4  -1  15 4.07292 13.4434   5
   4   1 -15-11.3547 18.5663   4
   4  -1 -15 4.91744 5.41312   5
  -4  -1  15 12.6545 19.6892   3
  -4  -1  15 18.6361 15.6207   4
   4   1 -15-0.79974 4.32288   5
   4   1 -14-1.30932 2.73228   5
   4  -1 -14 2.89993 8.18763   4
   4  -1 -14 2.80711 2.58272   5
  -4  -1  14 2.63715 9.35226   3
  -4  -1  14 14.9844 14.9372   5
  -4   1  14-0.07452 11.4983   4
  -4   1  14 22.0865 16.7443   5
   4   1 -14 33.4930 25.3060   4
  -4   1  14-0.91059 13.0767   3
   4  -1 -13-2.75054 4.91080   5
  -4  -1  13-0.58165 8.17248   5
  -4  -1  13 12.4682 10.9150   3
   4   1 -13-8.22073 10.2751   5
  -4   1  13-19.0595 17.4612   4
   4  -1 -13-15.9311 13.0055   4
  -4   1  13 33.9917 19.5530   5
  -4   1  13-22.7999 22.5972   3
   4   1 -13 3.51934 6.20617   4
  -4   1  12-6.75554 15.5327   3
   4   1 -12 5.46161 11.0466   4
  -4   1  12 12.1692 14.1708   5
   4  -1 -12-0.34607 3.82309   5
   4  -1 -12-16.2468 16.1624   4
  -4  -1  12 36.4747 22.8404   3
   4   1 -12-5.54843 10.2337   5
  -4   1  12-10.0995 9.95007   4
  -4  -1  12 1.02626 5.91712   5
   4  -1 -11 16.1714 14.6631   4
  -4   1  11 18.4728 12.7097   5
   4  -1 -11-1.72607 4.02353   5
  -4   1  11 6.35524 11.4452   4
  -4  -1  11 13.0636 11.7165   5
   4   1 -11 12.5669 18.8912   4
   4   1 -11 3.96514 7.66497   5
  -4  -1  11 21.4228 19.5790   3
  -4   1  11-13.0784 20.7892   3
  -4  -1  10 12.0327 10.8696   5
   4   1 -10 5.93449 11.8116   2
  -4  -1  10 1.40002 5.18629   3
   4  -1 -10-1.54722 3.59704   5
   4  -1 -10-15.5509 16.5509   4
  -4   1  10 7.91642 7.45225   5
  -4   1  10 0.80152 3.16123   4
   4  -1 -10 5.71933 14.2552   2
   4   1 -10 4.80242 13.3845   4
   4  -1  -9 4.72371 8.18936   4
   4  -1  -9-0.77391 1.92026   5
  -4   1   9 1.32977 6.59804   4
  -4  -1   9 12.5839 12.4637   5
   4   1  -9-20.2305 21.9325   4
   4  -1  -9-6.90504 4.71904   2
   4   1  -9-12.9116 13.0951   2
  -4  -1   9 8.49624 9.82943   3
  -4  -1   8 1.76375 9.17307   3
   4   1  -8-19.9627 22.3169   4
  -4  -1   8 3.98195 7.51420   5
  -4   1   8 7.77616 8.77323   4
   4  -1  -8 0.50335 6.19914   4
   4  -1  -8 0.37025 13.4755   2
   4   1  -8 2.55898 4.22603   2
   4  -1  -7 4.40217 7.53700   4
  -4  -1   7 2.78933 8.55622   3
   4   1  -7-7.69805 5.51835   4
  -4   1   7 4.87216 3.54645   4
  -4  -1   7-4.62776 5.95204   5
   4  -1  -7 22.6631 17.1116   1
   4   1  -7 6.58152 5.88376   2
   4  -1  -7-2.76515 9.17948   2
   4  -1  -6 13.2820 10.7360   1
   4   1  -6 3.28552 4.01833   2
   4  -1  -6 8.89829 7.29604   2
   4  -1  -6-6.98537 8.10562   4
   4   1  -6-14.3854 14.1814   4
  -4  -1   6-0.70357 5.73560   3
  -4   1   6 3.00004 6.46477   4
  -4  -1   5 4.76632 6.15456   3
   4  -1  -5 2.10328 4.07911   4
   4   1  -5 13.6734 15.5570   4
   4  -1  -5-5.50008 4.94896   1
  -4  -1   4-5.03238 6.71463   3
   4  -1  -4-4.18401 6.20506   1
   4  -1  -4 6.63863 8.37132   4
   4   1  -4 16.8081 21.1596   4
   4   1  -4-6.18062 3.54315   1
   4   1  -3 10.2137 8.29217   3
  -4   1   3-1.89037 2.60213   5
   4  -1  -3 1.53848 3.66127   5
   4   1  -3-6.44295 6.16259   1
   4   1  -2-5.06939 6.08609   3
   4   1  -2 3.39680 4.23486   1
  -4   1   2 1.61420 2.70927   5
   4  -1  -2 3.18162 6.02243   5
   4  -1  -1-6.15459 5.46160   5
   4  -1   0 5.52824 4.94407   5
   4  -1   1 61.5120 25.3145   5
   4   1   1 63.9476 29.8824   5
   4   1   2 6.49647 15.3360   5
   4  -1   2 5.11685 13.5933   5
   4   1   3-2.23308 6.49251   5
   4  -1   3 35.8494 20.0906   5
   4  -1   4 35.7841 29.1159   5
   4   1   4-3.02564 15.3427   5
   4  -1   5 28.7395 28.0424   5
   4   1   5 862.210 111.339   5
   4  -1   6 6.69685 13.2304   5
   4   1   6 411.377 77.9354   5
   4  -1   7 14.1906 13.8654   5
   4   1   7 7.63572 16.4296   5
   4   1   8 119.959 50.8543   5
   4  -1   8-8.09240 12.4354   5
   4  -1   9 9.93842 7.61673   5
   4   1   9 41.4879 35.5260   5
   4   1  10 23.4700 25.7086   5
   4  -1  10 1.08257 7.39901   5
   4   1  11 43.8715 28.9847   5
  -4  -1 -11 17.1263 19.2062   5
   4  -1  11 4.23400 7.43079   5
   4   1  12 8.15515 18.1167   5
  -4  -1 -12 20.6950 22.4009   5
   4  -1  12 7.24841 21.2190   5
   4   1  13-3.67882 11.2117   5
  -4  -1 -13-14.3896 18.7168   5
  -4   1 -13 6.83841 9.27771   5
   4  -1  13-12.4976 8.75656   5
   4  -1  14-18.2709 27.0898   5
  -4   1 -14 11.5204 8.13517   5
  -4  -1 -14 3.64781 5.10806   5
   4   1  14 25.7586 24.2109   4
   4   1  14-13.1489 21.0847   5
  -4   1 -15-7.15339 9.82939   5
  -4  -1 -15-10.4102 22.0822   5
   4  -1  15-19.1796 32.8350   5
   4   1  15 10.3562 12.1838   5
   4   1  15 30.9345 26.1871   4
   4  -1  16-17.3485 22.0638   5
  -4  -1 -16 4.33253 12.9984   5
   4  -1  17 16.2057 22.8535   5
   4   1  17 9.05391 22.1608   5
   4  -1  18-11.0296 9.63631   5
   4   1  18 21.6845 22.5492   5
   4  -1  19-47.6556 34.8519   5
   4   1  19-24.6291 26.5304   5
   4  -1  20-36.1234 40.5771   5
   4   1  20-7.09366 17.1481   5
   4  -1  21-35.8753 37.5369   5
   4   1  21-12.6403 19.2725   5
   4   1  22-4.70643 20.3221   5
   4  -1  22-28.1684 29.7589   5
   4   1  23 24.9201 13.6927   5
   4  -1  23-12.4609 27.6386   5
   4  -1  24-12.5039 37.6438   5
   4   1  24-22.6280 15.0870   5
   4   1  25 23.0608 27.6588   5
   4  -1  25-28.6829 36.7956   5
   4   1  26 23.1546 31.4274   5
   4  -1  26 46.8790 37.3862   5
   4  -1  27-25.0255 27.0237   5
   4   1  27 3.13395 15.7460   5
   4  -1  28 0.26221 31.6266   5
   4   1  28-22.6735 15.2757   5
   4   1  29 60.2552 50.0846   5
   4  -1  29 60.6338 43.1529   5
   4  -1  30-48.6132 43.6231   5
   4   1  30 4.90029 10.8298   5
   4   1  31 8.26795 27.2987   5
   4  -1  31-5.69730 23.8948   5
   4  -1  32-1.41023 37.1991   5
   4   1  32-47.8099 30.4250   5
   4  -1  33 9.80234 20.2867   5
   4   1  33 28.2033 20.1956   5
   4   1  34-40.1530 45.9201   5
   4  -1  34-21.6288 14.7329   5
   4  -1  35 20.4859 22.2897   5
   4   2 -34 21.0293 12.3605   4
  -4  -2  33-15.3936 18.2057   2
   4   2 -33 8.57433 28.3048   4
  -4   2  33 36.9773 42.8136   2
  -4   2  32 27.9138 15.6610   2
   4   2 -32 33.8783 38.5848   4
  -4  -2  31-44.7634 58.2063   2
  -4   2  31-33.9803 44.6916   2
  -4  -2  31 11.9369 8.80022   5
   4   2 -31-14.5786 17.1177   4
  -4   2  30-13.2423 17.9634   2
  -4  -2  30 26.6848 19.3112   5
  -4  -2  30-17.4608 38.1438   2
   4   2 -30 72.8083 50.8791   4
  -4   2  29 36.4855 36.0057   2
  -4  -2  29-14.3744 25.0026   5
  -4  -2  29 22.7355 28.8117   2
   4   2 -29-10.9888 20.0082   4
  -4  -2  28-37.5952 23.5248   5
  -4   2  28-59.6132 49.6537   2
  -4  -2  28-29.6814 45.5013   2
   4   2 -28 12.3115 21.0052   4
  -4   2  27-7.57946 24.6515   2
  -4  -2  27 18.6822 28.9085   2
  -4  -2  27-11.5115 17.7639   5
   4   2 -27 24.3500 16.4092   4
  -4  -2  26-1.32443 22.4586   2
  -4   2  26 26.1647 27.1148   2
  -4  -2  26-15.1883 21.5651   5
   4   2 -26 57.8780 40.8234   4
  -4  -2  25 11.8774 14.1574   5
  -4  -2  25-14.9263 19.9341   2
  -4   2  25 34.4750 21.3592   2
   4   2 -25 17.7899 31.2854   4
   4   2 -24-0.07618 25.7429   4
  -4   2  24 14.0852 11.5478   2
   4  -2 -24-13.0476 7.96231   5
  -4  -2  24 19.9369 23.2791   2
  -4  -2  24 10.3815 13.8296   5
  -4  -2  23-63.6622 44.7694   2
   4   2 -23-14.0675 21.7290   5
  -4  -2  23-2.84123 11.6863   5
   4   2 -23 3.50498 17.9795   4
   4  -2 -23 4.65659 8.32361   5
  -4   2  23-21.4842 33.8303   2
  -4  -2  22-4.77274 25.0132   2
   4   2 -22-5.62285 19.2194   4
  -4  -2  22 13.8663 14.2188   5
   4   2 -22-10.1679 19.7903   5
   4  -2 -22-7.43448 4.65788   5
  -4   2  22 34.3140 26.8552   2
  -4  -2  21-21.4900 30.2456   2
   4   2 -21-3.88994 9.07764   5
   4  -2 -21-0.92950 7.35639   5
  -4  -2  21 8.76250 5.41513   5
   4   2 -21-39.7190 29.1812   4
   4  -2 -21 5.53106 16.0747   4
  -4   2  21 0.64491 13.7527   4
  -4   2  21-14.6683 32.2767   2
  -4  -2  20-13.6190 24.5099   2
   4  -2 -20-8.65436 9.33702   5
  -4   2  20-25.4945 25.8404   4
   4   2 -20-23.1720 17.6108   4
  -4   2  20-12.8135 23.8082   2
   4  -2 -20-5.00660 10.6629   4
   4   2 -20-25.4789 18.6248   5
  -4  -2  20 15.8226 12.5448   5
  -4  -2  19 19.3113 9.61036   2
  -4   2  19-1.81286 11.7201   4
   4  -2 -19-4.08309 8.90916   5
  -4  -2  19 9.80782 10.5629   5
   4   2 -19 39.0424 26.5245   4
   4   2 -19-2.22775 11.3362   5
   4  -2 -19-1.84105 5.53903   4
  -4   2  19 11.5893 10.9173   2
  -4  -2  18-10.0457 14.9658   5
   4   2 -18-9.19319 22.7099   4
   4  -2 -18 11.7278 12.7457   5
  -4   2  18-36.2123 35.3099   2
  -4  -2  18-16.6237 21.1267   2
   4   2 -18 3.31147 5.48761   5
   4  -2 -18-15.3556 16.2168   4
  -4   2  17-8.14615 15.2822   2
  -4  -2  17 11.8556 22.1827   2
  -4  -2  17 8.47397 12.8055   5
   4   2 -17-2.66644 4.45349   5
   4   2 -17 11.4928 12.7355   4
   4  -2 -17 8.76047 14.2603   5
   4  -2 -17 2.07990 6.18161   4
   4   2 -16-29.4641 14.2538   4
  -4  -2  16 11.2825 7.84279   5
   4  -2 -16-2.03100 4.36784   5
  -4   2  16-1.48493 10.2043   4
  -4  -2  16 10.7544 11.8421   2
   4   2 -16-9.55780 12.4428   5
   4  -2 -16 10.3275 9.69004   4
  -4  -2  15-10.7154 17.0613   2
  -4   2  15 6.42640 17.9261   2
  -4  -2  15-19.0719 14.3911   4
  -4  -2  15-0.42169 10.1343   5
   4  -2 -15 5.47042 8.40806   5
   4   2 -15 3.89441 9.86022   5
   4  -2 -15-5.31770 4.73581   4
  -4   2  15-4.72677 15.4539   4
   4   2 -15 30.1529 33.0441   4
   4  -2 -14 1.52870 7.63865   5
   4   2 -14 21.9070 31.2633   4
  -4  -2  14 19.4907 15.3551   5
  -4   2  14-1.79773 5.91172   4
  -4  -2  14-16.0445 19.0954   2
   4  -2 -14 6.90650 6.94943   4
  -4  -2  13-16.3283 20.8314   2
  -4   2  13 9.02236 3.66379   4
   4  -2 -13 0.07133 2.76221   5
  -4  -2  13 7.19118 14.2628   5
   4  -2 -13 3.51932 5.87146   4
   4   2 -13-1.79024 10.3247   4
  -4  -2  12 5.81173 16.0805   2
   4   2 -12-9.47604 17.3198   4
  -4   2  12-6.02134 11.8001   4
  -4  -2  12 11.0338 12.8129   5
   4  -2 -12 0.96170 5.64845   5
   4  -2 -12-1.67531 4.31398   4
   4   2 -11-4.22684 16.2738   4
  -4   2  11-3.22197 11.7914   4
   4  -2 -11-0.84419 5.58934   5
  -4  -2  11 12.1712 14.8955   5
   4  -2 -11 9.72418 9.84833   4
  -4  -2  11-29.3680 27.1158   2
   4  -2 -10 2.34454 6.95613   5
   4   2 -10-5.00208 5.50612   2
   4   2 -10-2.23096 18.3851   4
   4  -2 -10 6.24444 9.86356   1
  -4   2  10-16.2939 12.8831   4
  -4  -2  10 6.04302 12.1825   5
   4  -2 -10 7.49403 6.83482   4
  -4   2   9-8.49229 11.7645   4
   4   2  -9-19.8154 29.4585   4
   4  -2  -9 10.1967 9.41175   4
   4  -2  -9 1.95817 12.6760   1
   4  -2  -9 1.92205 9.91461   5
   4  -2  -9 3.35448 11.1739   2
  -4  -2   9-4.40907 7.07181   5
   4   2  -9 6.04709 11.3087   2
  -4  -2   8 2.13571 5.63157   5
   4  -2  -8 2.44370 9.88011   1
   4  -2  -8 6.12002 6.73716   5
  -4   2   8-3.39226 5.46039   4
   4   2  -8-21.4851 29.2583   4
   4   2  -8 3.78727 5.32151   2
   4  -2  -8-0.39475 7.54429   2
   4  -2  -8-1.37496 2.06520   4
   4  -2  -7-5.14415 5.42053   4
   4   2  -7 1.92527 4.27725   2
   4   2  -7-13.1715 18.3563   4
   4  -2  -7 5.25763 3.83876   2
  -4   2   7-1.99078 6.25652   4
   4  -2  -7-5.79251 10.2390   1
   4  -2  -6-1.40026 1.22867   4
   4  -2  -6 0.14843 5.19079   2
   4   2  -6-7.51970 9.50932   2
   4  -2  -6 4.68727 11.1490   1
   4   2  -6 10.9366 7.24423   4
   4   2  -5-18.4271 15.9986   2
   4  -2  -5 2.05275 2.33243   5
   4  -2  -5-0.36176 5.07346   2
   4   2  -5 15.7551 14.6253   4
  -4   2   5-7.44013 11.7419   1
   4  -2  -5-6.94665 12.4133   1
   4  -2  -4 1.02021 4.17703   5
  -4   2   4-1.81349 5.97905   1
   4   2  -4-10.4262 12.4308   4
  -4   2   3 16.3687 12.9128   1
   4  -2  -3 5.13682 6.83465   5
   4   2  -3-0.16518 1.89483   1
   4  -2  -2-1.63121 3.91461   5
  -4   2   2-1.40673 5.08838   5
   4   2  -2 11.6549 9.57016   1
   4  -2  -1 8.76231 9.42233   5
  -4   2   1-7.70478 9.39389   5
   4  -2  -1 1.60457 4.18799   4
  -4  -2   0 0.98636 3.50791   1
   4  -2   0 1.09095 5.94728   5
   4  -2   0 3.05776 3.16128   4
   4  -2   1-10.5650 8.31366   5
   4  -2   1-0.36255 2.75650   4
   4   2   2-3.08857 4.77058   3
   4  -2   2-4.35972 5.59902   5
   4  -2   2 8.74999 8.39506   4
   4  -2   3-0.90510 6.98032   5
   4  -2   3-2.44957 2.42005   4
   4   2   3 8.56835 5.64983   3
   4   2   4 3.60573 9.75887   3
   4  -2   4 10.9517 14.7340   5
   4  -2   4-0.14311 3.02639   4
   4  -2   5-1.96353 7.22620   4
   4   2   5 4.72284 8.99938   3
   4  -2   5 2.06925 9.82643   5
   4  -2   6 4.90813 20.5575   5
   4   2   6 21.4100 18.1805   3
   4   2   6 38.7176 24.3008   5
  -4   2  -6 53.7006 30.4404   4
   4   2   7 18.0450 14.3101   3
   4  -2   7 15.0130 19.7328   5
   4   2   7-20.1874 20.1721   5
   4  -2   7 7.08160 8.52173   4
  -4   2  -7 34.9350 23.1408   4
   4   2   8-4.38363 9.92034   5
   4   2   8 19.2191 18.6497   3
   4  -2   8-3.04512 9.26095   4
   4  -2   9-4.87452 9.88619   5
   4   2   9 12.4305 14.4410   3
   4   2   9 3.63937 28.0957   5
  -4   2  -9 14.3185 21.6604   4
  -4  -2 -10-6.20581 11.1720   5
   4   2  10 29.1149 31.4902   5
   4  -2  10 18.5995 12.9843   5
   4   2  10 9.13658 17.5208   3
  -4   2 -10 14.1952 14.9558   4
  -4  -2 -11 21.1033 21.9367   5
   4   2  11 16.6420 17.9180   3
   4  -2  11-15.6788 25.4631   5
   4   2  11 5.23703 20.5981   5
  -4   2 -11-11.3185 12.6923   4
   4   2  12 50.1250 44.4216   5
   4  -2  12-4.34671 15.5178   5
  -4  -2 -12 47.9533 34.4477   5
  -4   2 -12 84.3255 41.1983   4
   4   2  12 86.8025 35.2611   3
   4   2  13 10.1695 16.9890   5
   4  -2  13 19.8484 20.4397   5
   4   2  13 19.7316 22.3363   4
  -4   2 -13 4.65313 19.8284   4
  -4   2 -13 16.2452 18.9547   5
  -4  -2 -13 8.39411 20.6675   5
   4   2  13 14.7730 21.5524   3
  -4  -2 -14 12.5950 19.4763   5
   4   2  14 24.7112 24.1864   3
   4  -2  14 3.77763 11.0696   5
  -4   2 -14 12.6844 21.0255   5
  -4   2 -14-2.20753 16.8726   4
   4   2  14 8.58843 30.3520   5
   4   2  14 23.7752 21.6511   4
   4   2  15-16.3804 26.1813   5
   4  -2  15 11.7888 21.2925   5
  -4  -2 -15 13.8450 15.9707   5
   4   2  15 21.5828 21.6655   3
  -4   2 -15-5.21039 14.0652   4
   4   2  15-10.6738 11.1041   4
   4   2  16 41.7522 38.3685   5
   4  -2  16-29.5300 25.7687   5
   4   2  17 56.8703 34.2145   5
   4  -2  17 6.47222 10.5893   5
   4  -2  18-19.1184 15.5529   5
   4   2  18 63.1002 46.2608   5
   4   2  19 49.4449 44.4876   5
   4  -2  19-1.06601 19.1226   5
   4   2  20 42.7151 51.8429   5
   4  -2  20 1.71949 14.0560   5
   4   2  21 49.0131 42.2622   5
   4  -2  21 10.9694 28.9254   5
   4   2  22 37.9263 33.1082   5
   4  -2  22-19.9906 34.5229   5
   4  -2  23 8.84583 13.3490   5
   4   2  23 9.92365 21.1950   5
   4  -2  24 0.10801 23.9191   5
   4   2  24 55.2224 47.9356   5
   4  -2  25 3.75251 22.1236   5
   4   2  25 14.0330 24.5147   5
   4  -2  26 21.9853 29.4347   5
   4   2  26 9.10027 25.7889   5
   4   2  27-0.13153 16.5856   5
   4  -2  27 23.8849 28.1601   5
   4  -2  28-1.73484 15.7195   5
   4   2  28 23.9710 34.4342   5
   4  -2  29-15.1293 14.8361   5
   4   2  29 39.2777 40.4916   5
   4  -2  30-9.74072 13.4811   5
   4   2  30-4.76738 37.4756   5
   4   2  31 2.63509 20.0343   5
   4  -2  31 19.2279 39.9858   5
   4   2  32 67.7815 51.2571   5
   4  -2  32-0.78828 15.3398   5
   4   2  33 14.9758 26.9023   5
   4  -2  33 9.62082 24.2993   5
   4   2  34 88.2430 61.8267   5
   4  -2  34 20.6672 35.0281   5
  -4  -3  33 3.85738 19.9110   2
   4   3 -33 6.32910 19.8559   4
  -4   3  32 9.99026 14.4146   2
   4   3 -32 47.3776 46.8541   4
  -4   3  31-26.0029 32.3792   2
  -4  -3  31-1.06708 16.3659   5
  -4  -3  31-37.3089 34.5469   2
   4   3 -31 33.8784 27.6119   4
  -4  -3  30-87.2276 69.9326   2
  -4  -3  30-5.06513 7.85765   5
  -4   3  30-15.9298 35.1583   2
   4   3 -30-19.9965 19.8378   4
  -4   3  29 1.84675 43.9791   2
  -4  -3  29-16.7770 28.5075   2
  -4  -3  29 24.5574 24.9391   5
   4   3 -29-29.8759 31.3780   4
  -4  -3  28 15.5863 21.1790   5
  -4   3  28-5.91637 40.3646   2
  -4  -3  28-15.9262 11.3434   2
   4   3 -28 7.05882 24.7722   4
  -4  -3  27 9.59971 30.6147   2
  -4  -3  27-14.1552 22.0592   5
  -4   3  27 20.0972 29.3238   2
   4   3 -27 26.2008 31.2549   4
  -4  -3  26-24.6881 30.4399   2
  -4  -3  26 20.0339 22.1717   5
  -4   3  26-83.9949 59.0870   2
   4   3 -26-20.1747 24.9819   4
   4   3 -25-22.7807 23.9669   4
  -4  -3  25 2.13531 17.0852   5
  -4   3  25-52.7174 48.8579   2
  -4  -3  25-18.9226 31.0154   2
   4   3 -24-13.7413 11.3774   4
  -4  -3  24 12.3908 23.6454   5
  -4   3  24 8.17326 28.8740   2
  -4  -3  24-1.72453 19.9799   2
  -4  -3  23-3.66505 14.9350   2
  -4  -3  23 79.2226 42.1873   5
   4   3 -23 77.2660 34.5087   4
  -4   3  23-6.92028 27.7568   2
   4  -3 -23-25.9015 18.8267   5
   4  -3 -22 15.4865 10.1006   5
  -4  -3  22-34.0047 28.7763   2
  -4  -3  22 54.2109 38.1500   5
  -4   3  22-52.5096 42.7609   2
  -4   3  22-7.97475 10.7546   4
   4   3 -22 10.1408 22.0529   4
   4   3 -21-2.81916 20.0349   4
  -4  -3  21-30.2371 29.8702   2
  -4  -3  21-23.8422 25.1764   5
   4  -3 -21-3.69154 9.26059   5
  -4   3  21-25.7045 39.6862   2
  -4   3  21-17.7497 21.8215   4
  -4   3  20-16.9402 17.9147   4
  -4  -3  20 5.70934 12.6920   2
   4  -3 -20 3.38952 9.16159   5
  -4  -3  20-21.2041 28.0155   5
   4   3 -20-1.50162 21.5983   4
  -4   3  20 21.3065 17.1763   2
  -4   3  19 13.4242 13.2076   2
  -4  -3  19 0.69320 11.1927   5
   4   3 -19 12.7007 18.3051   4
   4  -3 -19-7.15230 9.63060   5
  -4  -3  19-26.3531 25.3629   2
  -4  -3  18-21.4259 30.0667   2
  -4  -3  18-15.7160 16.8107   5
   4  -3 -18-2.10176 5.99459   5
  -4   3  18-3.95573 18.8492   2
   4   3 -18 2.73785 22.2339   4
  -4   3  17-18.2630 16.6911   4
   4   3 -17 11.3887 11.0186   4
   4  -3 -17 37.4899 35.6453   3
  -4   3  17-32.7501 25.0443   2
  -4  -3  17-23.4755 26.8569   2
  -4  -3  17 9.37780 16.5533   5
   4  -3 -17-4.68889 11.2911   5
  -4   3  16-9.44201 23.8158   2
  -4  -3  16-21.6195 31.5072   2
   4  -3 -16 7.33412 8.60258   5
  -4   3  16 2.67119 3.51009   4
  -4  -3  16 1.90843 9.21033   5
   4  -3 -16 20.2256 34.6663   3
   4   3 -16 23.2433 26.2038   4
   4  -3 -15-10.3013 13.3723   5
   4   3 -15 13.1277 26.3656   4
   4  -3 -15 14.1175 20.4380   3
  -4   3  15-1.37192 7.41628   4
  -4   3  15-20.6046 22.9607   2
  -4  -3  15-7.64885 18.9329   2
  -4  -3  15-7.63715 18.2618   5
  -4   3  14-7.51962 7.72602   4
  -4  -3  14-12.7565 20.5263   2
   4  -3 -14 2.11815 9.04028   5
  -4  -3  14 22.6013 13.5237   5
   4  -3 -14 10.5624 16.4088   1
   4   3 -14 10.0895 18.6208   4
  -4   3  14-7.81246 18.9306   2
  -4  -3  13-16.4261 23.8380   2
   4  -3 -13-3.74268 13.1630   1
   4   3 -13 11.7275 13.2608   4
   4  -3 -13 9.49508 10.3911   5
  -4  -3  13 12.1828 16.0902   5
  -4   3  13-12.6071 11.2443   4
   4  -3 -12-9.49228 6.75817   1
   4  -3 -12 9.44568 8.29581   5
  -4  -3  12 10.6558 11.1552   5
  -4   3  12 3.17364 6.16158   4
   4   3 -12 13.4274 18.8392   4
   4   3 -11-14.5589 19.8582   4
   4  -3 -11 11.6550 16.2193   5
  -4  -3  11-30.2604 25.8462   2
  -4   3  11-1.00685 5.13108   4
  -4  -3  11 18.4844 11.3093   5
   4  -3 -11 13.0649 19.7282   1
  -4   3  11-13.9588 13.4170   2
  -4  -3  10 12.8112 16.2165   5
   4  -3 -10 20.8479 20.1502   5
  -4   3  10-45.0406 29.5229   2
  -4   3  10 2.26564 3.99142   4
   4   3 -10-11.8632 19.6409   4
   4  -3 -10-15.6661 18.6985   1
  -4  -3   9 28.3577 19.2547   5
  -4   3   9-5.36075 7.11856   4
   4   3  -9-30.9143 33.6375   4
   4  -3  -9-10.6072 13.1997   1
   4   3  -9-0.13939 7.87797   2
   4  -3  -8-4.84746 8.11670   1
   4   3  -8-14.8670 36.9078   4
  -4   3   8-0.29732 1.67256   4
   4  -3  -8-4.90385 7.41989   2
   4   3  -8 12.7965 12.1808   2
  -4  -3   8-28.4310 27.9830   5
   4   3  -7 7.27724 9.66931   4
   4  -3  -7 20.9622 17.9188   2
   4   3  -7 7.48722 16.3771   2
   4  -3  -7 1.97635 3.51254   1
   4   3  -6-12.4818 14.2102   2
  -4   3   6 18.0402 18.1451   1
   4   3  -6-28.5895 24.5227   4
   4  -3  -6-2.23749 4.90980   2
   4  -3  -5-0.84976 6.84779   2
  -4   3   5 20.3552 15.1549   1
   4   3  -5-11.8586 11.6711   2
   4   3  -5 11.6282 8.99528   4
  -4   3   4-4.90085 11.1295   1
   4  -3  -4-8.18626 8.40201   2
   4   3  -4-12.4094 18.2855   4
   4  -3  -4 1.71433 6.81987   5
   4  -3  -3-3.74652 6.28441   5
   4   3  -3 12.0775 12.9309   4
  -4   3   3 4.75803 11.2365   1
   4  -3  -2-1.95533 3.17019   4
   4   3  -2 1.10611 4.16423   1
   4  -3  -2 1.84030 2.56537   5
   4  -3  -1-0.01004 1.60347   4
   4   3  -1 3.95593 4.71284   1
   4  -3  -1 4.20317 8.44430   5
   4  -3   0-1.69516 4.12973   4
   4  -3   0 11.1215 13.7369   5
  -4   3   0 4.79930 6.61773   4
  -4  -3  -1-1.88036 4.94600   3
   4  -3   1 5.71865 12.4253   5
   4  -3   1-8.55671 4.27081   4
  -4   3  -1-3.40527 4.93443   4
  -4  -3  -2 9.16247 6.95817   3
   4  -3   2 12.1589 13.6136   5
   4  -3   2-5.62610 3.98748   4
  -4   3  -2 5.19289 9.63020   4
  -4  -3  -2 0.94403 1.42525   1
   4  -3   3 2.42587 14.8855   5
   4  -3   3 3.07111 3.23436   4
   4  -3   4-10.3182 10.5872   4
   4  -3   4 8.41881 16.8477   5
  -4   3  -4 14.8267 10.2514   4
   4  -3   5-6.07957 12.6321   5
   4  -3   5-17.9296 17.7382   4
  -4   3  -5 10.5896 14.6122   4
   4  -3   6-14.4780 14.4503   4
   4  -3   6 7.78015 19.6017   5
   4   3   6-14.7418 17.1925   3
  -4   3  -6 13.2044 23.8364   4
   4  -3   7 32.8405 21.8068   4
   4  -3   7 35.6307 28.6808   5
   4   3   8 5.22672 4.99295   3
   4  -3   8 3.84710 12.7731   4
   4  -3   8 23.4352 24.8513   5
  -4   3  -8 46.4280 29.2632   4
   4   3   9-11.9519 12.5478   3
  -4  -3  -9-9.10862 15.5539   5
   4  -3   9 14.7558 17.8051   5
   4  -3   9-18.2232 17.8615   4
  -4   3  -9 34.3501 25.1180   4
   4   3  10 1.01027 7.17670   3
  -4  -3 -10-14.7427 20.4610   5
   4  -3  10 6.36012 15.8288   5
  -4   3 -10 20.1841 23.5379   4
   4  -3  10-29.0131 18.2607   4
   4   3  11-1.33470 10.5736   3
   4  -3  11 8.50924 24.2430   5
  -4  -3 -11-21.0965 21.5904   5
   4  -3  11 39.3899 12.2737   4
   4   3  12-2.00260 9.72618   3
  -4   3 -12 28.0180 34.3946   4
   4  -3  12 29.9664 35.4254   5
   4  -3  12 59.2012 38.0889   4
  -4  -3 -12 5.33662 21.8374   5
  -4  -3 -13 5.33412 8.13230   5
   4  -3  13 12.3439 24.6056   5
   4  -3  13 7.56846 23.8257   4
   4   3  13-4.95614 15.5578   3
  -4   3 -13 12.4106 17.4732   4
   4   3  14-19.0335 19.7168   3
  -4  -3 -14 15.8819 10.2772   5
   4  -3  14-8.22108 10.8833   5
   4   3  15 63.5246 56.0957   5
  -4   3 -15 26.2182 26.7118   4
   4  -3  15-8.91618 11.2000   5
   4   3  15 33.7838 28.5669   3
   4   3  15 16.2469 19.3746   4
   4  -3  16 1.35870 15.8252   5
  -4   3 -16 13.9601 15.7200   4
   4  -3  17-31.1934 16.3787   5
  -4   3 -17 10.7783 19.7116   4
   4  -3  18-10.8800 20.6441   5
  -4   3 -18 6.40243 30.5493   4
   4  -3  19-36.6218 34.2798   5
   4   3  19 21.7027 35.0472   5
  -4   3 -19-0.65499 19.7758   4
   4  -3  20-21.5559 26.0090   5
   4   3  20 16.7253 33.9955   5
  -4   3 -20 14.0761 19.5933   4
   4  -3  21-30.1576 28.9633   5
  -4   3 -21-13.3902 27.9052   4
   4  -3  22-17.5459 20.3164   5
   4   3  22 80.1996 51.9566   5
   4   3  23 43.2410 49.8830   5
   4  -3  23-46.1465 38.2493   5
   4   3  24-0.12197 26.3712   5
   4  -3  24-39.8397 43.6689   5
   4   3  25 9.78772 35.7917   5
   4  -3  25-22.2181 30.6147   5
   4  -3  26-49.3002 43.9107   5
   4   3  26 35.9811 32.3809   5
   4  -3  27 63.4899 39.1148   5
   4  -3  28-9.95571 11.2052   5
   4  -3  29 80.6393 53.8561   5
   4  -3  30 11.0433 31.7902   5
   4  -3  31-43.5314 44.8087   5
   4  -3  32-26.3693 30.6393   2
   4  -3  32-27.8781 42.1579   5
   4  -3  33-5.09844 24.8936   5
  -4  -4  33-17.7063 28.6058   2
  -4  -4  32 54.5061 44.6547   2
  -4   4  32-47.9310 40.6167   2
  -4  -4  31-14.2014 34.6831   2
  -4  -4  31 2.17092 19.7845   5
  -4   4  31 5.73134 27.4404   2
   4   4 -31-29.5773 19.7462   4
  -4  -4  30 0.43319 7.34214   5
  -4   4  30-70.8898 57.3494   2
  -4  -4  30-75.8225 52.2050   2
   4   4 -30 31.7545 38.1867   4
  -4  -4  29 41.7105 36.3793   5
  -4   4  29-48.4465 41.7478   2
  -4  -4  29-67.0593 60.8401   2
   4   4 -29 60.7740 42.5529   4
  -4  -4  28 12.3888 18.6404   2
  -4   4  28-33.2681 41.4306   2
  -4  -4  28-12.4319 8.86339   5
   4   4 -28 56.8143 41.4384   4
   4   4 -27 32.9703 41.1546   4
  -4   4  27 34.2584 29.8531   2
  -4  -4  27-20.8303 31.1203   2
  -4  -4  27 45.0118 33.6123   5
  -4  -4  26-65.2245 55.7498   2
  -4  -4  26 12.9163 29.7258   5
  -4   4  26 19.8292 20.4890   2
   4   4 -26 79.5895 53.3351   4
   4   4 -25 1.91673 11.0555   4
  -4   4  25-46.9985 38.5712   2
  -4  -4  25 20.4990 38.5187   5
  -4  -4  25-27.1367 39.1866   2
  -4  -4  24 17.2938 21.7846   5
  -4  -4  24 0.32376 11.6311   2
   4   4 -24-15.3941 10.1534   4
  -4  -4  23-3.16349 26.7735   2
   4   4 -23-15.7624 23.9031   4
  -4  -4  23-12.1017 32.8300   5
  -4   4  23-41.2616 47.8413   2
  -4   4  22-5.22561 28.4531   2
  -4  -4  22-2.21712 24.0685   2
  -4  -4  22-11.0759 24.7157   5
   4   4 -22-4.89053 13.1317   4
   4  -4 -22-16.5738 15.0531   5
  -4   4  21 12.5530 19.7934   2
   4   4 -21 24.4150 26.6923   4
   4  -4 -21 31.4878 22.5775   5
  -4  -4  21-17.4633 21.0913   2
  -4   4  21-9.76821 11.4333   4
  -4  -4  21-39.8762 35.1600   5
   4  -4 -20-4.05518 8.25628   5
  -4  -4  20-9.77472 15.1672   5
  -4  -4  20-33.6845 34.5295   2
  -4   4  20-32.7177 28.1547   2
   4   4 -20-2.39347 12.7416   4
  -4  -4  19 4.62388 16.8267   5
  -4   4  19-10.6900 27.9651   2
  -4  -4  19-35.9661 33.8841   2
   4  -4 -19 13.3576 15.6923   5
   4   4 -19-69.9200 40.7653   4
   4  -4 -18 3.78363 14.6448   5
  -4   4  18-7.81799 6.91847   4
  -4   4  18 23.8283 21.3910   2
  -4  -4  18-6.78892 11.5203   2
  -4  -4  18 8.54840 16.7990   5
  -4   4  17-20.1900 18.5353   2
   4   4 -17 134.427 56.4670   4
   4  -4 -17-23.8781 19.6304   5
  -4  -4  17-29.3936 24.8579   2
   4  -4 -17 100.470 54.1627   3
  -4  -4  17 14.3611 24.8674   5
  -4   4  17 5.37567 10.8007   4
   4  -4 -16 20.4312 20.6447   1
  -4  -4  16-33.3438 30.0658   2
  -4   4  16-5.21956 10.4202   2
  -4   4  16 7.67804 3.78697   4
  -4  -4  16 2.39570 17.8288   5
   4  -4 -16 12.8594 15.6985   5
   4   4 -16 54.2224 31.0683   4
   4  -4 -16 4.23142 25.0927   3
  -4   4  15-6.26694 6.64594   4
  -4  -4  15 3.39023 19.8471   2
   4   4 -15 10.4610 30.5066   4
  -4   4  15 5.62570 14.4750   2
   4  -4 -15 32.5373 34.9933   3
   4  -4 -15 18.1355 14.1323   5
  -4  -4  15 31.3093 23.8519   5
   4  -4 -15-6.84707 6.33377   1
   4  -4 -14 3.66471 22.2029   3
   4  -4 -14 15.7182 21.6958   5
  -4   4  14 2.43143 7.45149   4
   4   4 -14 8.69675 19.7650   4
  -4   4  14-39.2925 21.6268   2
   4  -4 -14 33.8691 24.3835   1
  -4  -4  14 26.0809 23.4415   5
  -4  -4  14-8.20387 9.54613   2
  -4  -4  13-8.39464 21.9315   2
   4  -4 -13 13.3719 11.9109   1
  -4   4  13-6.05901 4.73393   4
   4   4 -13 3.28628 17.8969   4
   4  -4 -13-17.3861 12.0493   3
  -4  -4  13-2.25327 6.49277   5
   4  -4 -13 16.6995 17.0235   5
   4  -4 -12 28.9465 26.6678   5
  -4  -4  12 37.2343 27.9416   5
  -4   4  12 1.09598 2.48436   4
   4  -4 -12-6.34985 11.9258   1
   4   4 -12 3.33560 24.5807   4
  -4   4  11-0.17953 3.94448   4
   4   4 -11-13.8852 20.0332   4
  -4  -4  11-6.50680 16.9049   5
   4  -4 -11-12.4969 9.71560   1
   4  -4 -10-15.2970 10.9456   1
  -4  -4  10 23.1797 16.7064   5
   4   4 -10-15.8503 24.9596   4
  -4   4  10 1.31463 1.96446   4
  -4   4   9 4.14588 3.53314   4
   4   4  -9-0.82339 7.75809   4
  -4  -4   9-2.18583 6.75188   5
   4  -4  -9-1.22965 9.02843   1
   4   4  -8-18.2045 22.2076   4
  -4  -4   8-13.6640 23.9260   5
   4  -4  -7-11.8316 10.8189   2
   4   4  -7-12.9608 26.5304   4
   4   4  -7-10.3907 9.69876   2
  -4   4   6-8.23842 17.0958   1
   4   4  -6-4.21455 13.9579   4
   4  -4  -6 1.93205 3.51692   2
   4   4  -6-3.12692 6.82631   2
  -4   4   5 8.07666 9.48906   1
   4   4  -5-5.29113 9.59773   4
   4  -4  -5-2.89859 8.43015   2
   4   4  -5-1.76576 4.71182   2
  -4   4   4 6.35837 12.8057   1
   4   4  -4 5.31996 6.05312   2
   4  -4  -4-9.88487 8.67030   2
   4  -4  -3-14.6932 12.0172   2
   4  -4  -3 14.1232 14.8732   5
   4   4  -3 1.80022 15.0248   4
  -4   4   3 38.6220 23.5335   1
   4   4  -2-9.31540 21.4373   4
  -4   4   2-6.33009 7.67843   4
   4   4  -2 9.06023 6.91283   1
   4  -4  -2 3.84267 17.3573   5
   4  -4  -1 5.48523 18.2367   5
   4  -4  -1-0.84308 2.07925   4
   4   4  -1 1.90255 3.31075   1
  -4   4   1 2.97545 5.44504   4
   4  -4   0-7.02132 10.6693   4
   4  -4   0 7.85801 11.9963   5
  -4   4   0-1.98700 2.88390   4
   4  -4   1-7.87436 9.30266   4
   4  -4   1 11.0810 5.93363   5
  -4   4  -1-4.06746 8.93329   4
   4  -4   2-12.7159 11.7026   4
   4  -4   2-14.1392 13.8283   5
  -4  -4  -2-13.8035 9.68960   3
  -4   4  -2 2.03618 5.66594   4
   4  -4   3-4.97645 7.15948   4
   4  -4   3-9.92515 13.4401   5
  -4  -4  -3-2.58117 3.03320   3
  -4   4  -3-15.8523 11.9827   4
   4  -4   4 14.4364 17.8782   5
   4  -4   4 10.2332 9.77896   4
  -4  -4  -4 6.31748 7.31467   3
  -4   4  -4-2.39006 5.14510   4
   4  -4   5 0.88324 8.04694   4
   4  -4   5-9.58334 17.6844   5
  -4  -4  -5 5.37788 10.6542   3
  -4   4  -5 12.2452 17.8122   4
   4  -4   6-9.30402 13.8043   5
   4  -4   6-1.04006 4.78610   4
   4  -4   7 5.75076 3.44327   4
   4  -4   7 6.46784 10.1006   5
  -4   4  -7 18.7530 20.0636   4
   4  -4   8 10.7439 14.2733   4
   4  -4   8-10.1053 17.9962   5
  -4  -4  -8-16.5568 19.7164   5
  -4   4  -8 18.4111 20.1750   4
   4  -4   9 5.41482 29.2481   5
  -4  -4  -9-16.8924 12.7504   5
   4  -4   9-6.51980 7.25592   4
  -4  -4 -10-30.5018 21.7953   5
   4  -4  10 5.59264 9.38919   4
   4  -4  10-1.31547 13.0816   5
  -4   4 -10-0.80911 10.5419   4
  -4  -4 -11 6.57037 7.79421   5
   4  -4  11-11.5584 16.7610   4
   4  -4  11-3.28480 17.9441   5
  -4   4 -11 14.4612 16.3625   4
   4  -4  12 14.9323 16.5385   5
   4  -4  12 25.4321 24.0842   4
  -4   4 -12 41.1098 31.5791   4
  -4   4 -13 25.0742 22.9069   4
   4  -4  13 42.4628 32.0069   5
   4   4  13-11.2788 19.4391   3
   4  -4  14 16.2075 20.8703   5
  -4   4 -14-3.74362 9.29429   4
   4   4  14-13.1056 25.6620   3
   4  -4  15-33.2981 32.0297   5
   4   4  15-14.2575 23.2172   3
  -4   4 -15-20.8312 30.6891   4
   4  -4  16-17.0894 16.1889   5
  -4   4 -16-29.9899 33.7868   4
   4  -4  17-32.0836 33.8285   5
  -4   4 -17-26.0946 29.5442   4
   4  -4  18 0.08366 33.1660   5
  -4   4 -18-15.6163 16.2602   4
   4  -4  19-39.8938 27.1292   5
  -4   4 -19 5.57877 21.9958   4
  -4   4 -20 13.8236 18.4390   4
   4  -4  20-9.13055 12.0679   5
   4  -4  21 3.83635 14.6610   5
  -4   4 -21 19.7371 19.4432   4
  -4   4 -22-26.1312 33.6193   4
   4  -4  22-32.9389 22.8154   5
   4  -4  23-1.40044 18.5856   5
  -4   4 -23-12.3795 12.8510   4
   4  -4  24-17.2223 28.8066   5
  -4   4 -24-22.6497 33.7165   4
   4  -4  25-11.8612 27.4438   5
   4  -4  26 69.2992 47.0933   5
   4  -4  27 46.5392 34.7776   5
   4  -4  28 23.6254 38.0508   5
   4  -4  29-15.2680 15.4930   5
   4  -4  30 39.1288 36.8338   5
   4  -4  31-26.8886 24.5245   5
   4  -4  31 37.2180 37.2072   2
   4  -4  32-61.7606 46.4258   5
  -4   5  32 9.97466 19.8167   2
  -4  -5  32-121.086 68.8271   2
  -4  -5  31-44.3763 27.3932   2
  -4  -5  31-13.2722 23.6776   5
  -4   5  31-18.2766 46.3483   2
  -4  -5  30-16.6442 24.8408   2
  -4   5  30-78.8274 51.2650   2
  -4  -5  30-26.8184 30.5677   5
   4   5 -30 47.7762 50.7126   4
  -4  -5  29-33.3946 28.4781   2
  -4  -5  29 13.2176 19.6074   5
  -4   5  29-27.3250 38.5449   2
   4   5 -28 42.7775 45.2553   4
  -4   5  28-25.3540 35.4811   2
  -4  -5  28-2.69873 21.7742   5
  -4  -5  28-38.5406 44.8033   2
   4   5 -27 3.50281 16.9185   4
  -4   5  27 34.7556 20.1413   2
  -4  -5  27 7.89765 9.68696   5
  -4  -5  27 47.1130 31.4486   2
   4   5 -26-13.5247 22.2826   4
  -4  -5  26-8.27661 9.07577   2
  -4   5  26 18.1395 33.0380   2
  -4  -5  26 32.6223 26.3720   5
  -4   5  25-13.5085 35.8470   2
  -4  -5  25-31.5283 30.1061   2
  -4  -5  25-3.19151 21.0363   5
   4   5 -25-4.49580 23.1707   4
  -4   5  24-42.2730 40.6865   2
  -4  -5  24 31.2628 23.8034   5
  -4  -5  24-29.1354 29.4751   2
   4   5 -24 1.78384 9.12595   4
   4   5 -23 14.9366 23.7547   4
  -4  -5  23 12.2282 9.51567   5
  -4  -5  23-4.90586 13.6613   2
  -4   5  22-0.92738 23.6352   2
   4   5 -22-46.7583 41.5255   4
  -4  -5  22 29.5021 27.3865   5
  -4  -5  22-23.1110 27.6719   2
  -4  -5  21 17.5059 28.1204   5
  -4   5  21 14.8296 33.1273   2
  -4  -5  21 17.5441 19.6981   2
   4   5 -21-15.6306 27.7832   4
   4  -5 -20 47.3746 41.8242   3
   4  -5 -20-2.89790 6.88213   5
  -4   5  20-36.3171 29.7962   2
   4   5 -20-6.85640 35.0122   4
  -4   5  20-14.0647 7.86376   4
  -4  -5  20 10.1447 23.8955   5
  -4  -5  20 24.0558 23.0326   2
  -4   5  19-28.8521 34.3313   2
  -4  -5  19-43.0317 27.0151   2
   4  -5 -19-1.58582 18.3160   5
  -4   5  19-3.01720 10.0302   4
  -4  -5  19 4.21773 13.0087   5
   4  -5 -19 48.2865 46.8003   3
   4   5 -19-60.8210 39.5475   4
  -4  -5  18-4.72999 15.3268   5
  -4   5  18-11.1202 11.8392   4
   4  -5 -18-14.5294 10.5576   5
  -4  -5  18-39.9974 36.8327   2
   4   5 -18-28.1320 28.0512   4
   4  -5 -18 41.1900 35.8531   3
  -4   5  18-18.4331 25.8340   2
  -4  -5  17-25.3545 28.9989   2
   4  -5 -17 34.7787 39.6221   3
   4  -5 -17 7.92296 10.2197   5
  -4   5  17 10.0565 12.1609   4
  -4  -5  17 8.20410 16.0850   5
   4   5 -17 23.4785 27.0069   4
  -4   5  17-28.1937 25.8240   2
   4  -5 -16-9.87502 11.3169   5
   4  -5 -16 26.8661 39.2175   3
  -4   5  16 4.46057 27.3281   2
  -4  -5  16-11.0019 14.3542   2
  -4   5  16-6.14359 7.81314   4
  -4  -5  16-3.29899 14.9977   5
   4   5 -16-14.7452 9.77054   4
   4  -5 -15-14.2838 27.2993   3
  -4  -5  15 10.6375 14.0580   5
   4  -5 -15-11.8875 14.6635   1
   4   5 -15-27.7700 27.6960   4
  -4   5  15-4.97206 5.37185   4
   4  -5 -15 11.3566 18.2787   5
  -4   5  15-8.91159 30.7916   2
   4  -5 -14 23.9498 12.5698   3
   4   5 -14-13.8999 15.7589   4
  -4   5  14 0.07878 3.40820   4
  -4  -5  14 21.1984 25.1935   5
   4  -5 -14 1.31364 7.54903   1
  -4   5  14-6.43832 18.6058   2
   4  -5 -14 0.05850 7.52204   5
  -4   5  13 2.80188 2.66698   4
   4  -5 -13-9.93612 14.1765   5
   4  -5 -13 1.22694 11.0039   1
   4   5 -13 0.32829 13.8158   4
  -4  -5  13 20.5536 19.2677   5
   4  -5 -13-37.9321 35.3915   3
   4  -5 -12-50.4534 43.6816   3
   4   5 -12-0.88712 12.8054   4
  -4  -5  12-11.3665 22.1890   5
  -4   5  12-3.27675 4.92061   4
   4  -5 -12-18.1630 20.2081   1
   4  -5 -11-5.85592 11.2669   1
  -4   5  11 2.86149 2.95094   4
  -4  -5  11-10.6509 9.85203   5
   4  -5 -11-28.0747 39.2258   3
   4   5 -11-18.2465 21.0859   4
  -4  -5  10 29.1417 27.3160   5
   4   5 -10 9.81877 21.9168   4
   4   5  -9-13.9495 15.8674   4
  -4  -5   9-5.55238 9.09180   5
   4   5  -8-42.3420 30.1079   4
  -4  -5   8 0.87309 16.9836   5
   4   5  -7 28.5112 13.8756   4
  -4   5   6-5.86430 16.3394   1
   4   5  -6 4.51056 5.95565   2
   4   5  -6 8.04273 11.4138   4
   4  -5  -5 4.57860 6.40198   2
   4   5  -5-1.57122 8.24260   4
   4   5  -5 10.4140 11.1143   2
  -4   5   5-0.19854 7.82460   1
  -4   5   4-3.05597 8.79811   1
   4   5  -4 9.06618 5.96776   2
   4  -5  -4 8.76906 10.5773   2
   4   5  -4 17.7800 20.0560   4
  -4   5   4 0.96726 1.07203   4
  -4   5   3 4.84620 4.00574   4
   4   5  -3-21.1617 8.52100   4
   4   5  -3-9.77742 9.05007   2
   4  -5  -3-0.50369 11.8966   5
  -4   5   3-1.02682 4.44195   1
   4  -5  -3 3.19742 4.76418   2
   4  -5  -2-6.98011 10.1508   2
   4   5  -2 4.15044 5.78359   1
   4  -5  -2-4.30284 9.52963   5
   4   5  -2 5.78325 10.9368   4
  -4   5   2-4.98894 2.72509   4
  -4   5   1 0.64399 5.34658   4
   4  -5  -1-13.8942 17.9012   5
   4   5  -1 11.0965 13.6419   4
  -4   5   0 2.51068 6.38331   4
   4  -5   0-11.7337 18.9333   5
   4  -5   0-5.89863 10.7726   4
  -4   5  -1 1.55861 3.11050   4
   4  -5   1-19.8621 13.6027   5
   4  -5   1-7.42693 9.91862   4
  -4   5  -2-13.4079 11.5289   4
   4  -5   2-5.65634 6.54524   5
   4  -5   2-0.43506 4.33879   4
  -4   5  -3 4.95600 6.26871   4
   4  -5   3 2.87494 4.55873   4
   4  -5   3 3.30419 13.6094   5
  -4  -5  -3-1.07573 13.2210   3
  -4   5  -4-11.3757 16.8787   4
  -4  -5  -4-1.18393 8.43735   3
   4  -5   4 10.1654 22.5557   5
   4  -5   4-6.12107 15.5450   4
  -4   5  -5 4.68554 6.19952   4
   4  -5   5 11.2439 7.90954   5
  -4  -5  -5-9.43098 14.7540   3
   4  -5   5-26.0861 20.8344   4
  -4  -5  -6 21.6021 15.6155   3
   4  -5   6-9.77636 15.0449   4
   4  -5   6-10.8068 8.97166   5
  -4   5  -6-1.61048 4.92951   4
  -4  -5  -7-3.93183 4.06732   1
   4  -5   7-8.55078 13.2179   4
  -4  -5  -7 7.78956 13.2475   3
   4  -5   7-11.7220 9.85740   5
  -4   5  -7 1.29678 13.2025   4
  -4  -5  -8 18.2289 23.2190   3
   4  -5   8-5.37778 7.67664   4
   4  -5   8 6.21247 12.8565   5
  -4   5  -8 6.31584 14.4882   4
   4  -5   9 0.51993 12.7579   4
  -4   5  -9-8.07611 9.61259   4
   4  -5   9 6.69089 11.3794   5
   4  -5  10 7.90757 13.5770   4
  -4   5 -10 9.91586 7.57179   4
   4  -5  11-16.7327 20.1735   5
  -4   5 -11 5.25542 15.8452   4
   4  -5  12-25.4515 19.0609   5
  -4   5 -12 41.7687 28.1201   4
   4  -5  13-13.3755 15.3569   5
  -4   5 -13-0.44720 6.92110   4
  -4   5 -14-14.1405 11.8222   4
   4  -5  14-13.5136 15.2553   5
   4  -5  15 3.89541 17.5491   5
  -4   5 -15 75.7554 43.3655   4
   4  -5  16 4.83272 15.3305   5
  -4   5 -16 34.0240 31.2953   4
   4  -5  17 54.7210 42.0728   5
  -4   5 -17 32.0052 22.1227   4
   4  -5  18 55.7168 38.0147   5
  -4   5 -18 16.7110 27.4332   4
   4  -5  19 47.2241 29.8321   5
  -4   5 -19-1.26509 16.6911   4
   4  -5  20 2.14294 9.10069   5
  -4   5 -20-37.4829 31.9628   4
   4  -5  21 21.6325 27.5411   5
  -4   5 -21-39.4754 34.2423   4
   4  -5  22 49.2048 36.4924   5
  -4   5 -22-25.7109 27.2742   4
   4  -5  23-12.8272 30.6507   5
  -4   5 -23 10.3168 17.9338   4
   4  -5  24-47.7696 49.3570   5
  -4   5 -24-24.2270 24.3666   4
   4  -5  25-16.7492 15.4168   5
  -4   5 -25 7.56384 11.5245   4
   4  -5  26-11.9746 21.7898   5
   4  -5  27-20.0811 15.3424   5
   4  -5  28-71.0525 43.4049   5
   4  -5  29-54.2602 41.7178   5
   4  -5  29 36.6527 39.6949   2
   4  -5  30 22.1865 33.3746   5
   4   5  30 32.5130 33.6900   2
   4  -5  30 29.7230 35.9355   2
   4  -5  31-4.22297 14.6528   5
   4  -5  31-16.6551 26.1790   2
  -4  -6  31-40.1329 33.6892   5
  -4   6  31 49.3683 39.8069   2
  -4  -6  30 21.7159 17.8010   5
  -4   6  30-24.9987 34.8088   2
  -4  -6  29 27.0375 29.4014   5
  -4   6  29 12.2327 10.9990   2
   4   6 -29 2.05906 26.3324   4
   4   6 -28 13.2234 30.9868   4
  -4  -6  28-1.58743 41.3970   2
  -4   6  28 12.9208 13.6171   2
  -4  -6  28 9.75553 24.2541   5
  -4   6  27-67.6525 43.4374   2
  -4  -6  27 19.6678 29.6882   5
  -4  -6  27-20.6601 34.1865   2
   4   6 -27-20.7996 9.66544   4
   4   6 -26 11.2105 18.6795   4
  -4  -6  26-37.9230 31.3662   5
  -4   6  26-27.1798 48.8426   2
  -4  -6  26 11.1480 13.3723   2
  -4  -6  25 7.78085 21.7299   5
   4   6 -25 13.5009 10.5789   4
  -4   6  25 3.30795 38.9965   2
  -4  -6  25-30.9975 36.1606   2
   4   6 -24-22.8265 31.5921   4
  -4  -6  24-0.86589 19.7261   2
  -4  -6  24 17.8310 25.9037   5
  -4   6  24-4.54001 28.6890   2
  -4   6  23-35.6886 45.7482   2
   4   6 -23-48.9528 39.5145   4
  -4  -6  23 3.18313 16.2515   2
  -4  -6  23 8.49391 14.9894   5
   4   6 -22-48.0085 35.9506   4
  -4   6  22 34.4629 35.3894   2
  -4  -6  22-6.56772 20.5728   5
  -4  -6  22 9.72848 14.0713   2
   4   6 -21-28.4305 30.9999   4
  -4   6  21-35.3841 28.7649   2
  -4  -6  21-9.79693 23.2654   5
   4  -6 -21 21.3792 28.0023   3
  -4   6  20-55.3450 44.3018   2
  -4  -6  20-27.9684 24.5215   5
   4   6 -20-33.3591 36.0402   4
   4  -6 -19 28.1595 37.7248   3
  -4   6  19-44.5939 42.5410   2
  -4  -6  19-19.6694 25.3445   5
   4   6 -19-13.8606 31.3534   4
  -4   6  18-43.1707 39.4114   2
   4  -6 -18-4.44748 25.7707   3
   4  -6 -18 6.08451 10.8577   5
   4   6 -18 31.1664 40.7189   4
  -4  -6  18-4.91383 9.47351   5
   4   6 -17 30.1249 30.2942   4
   4  -6 -17 40.7043 34.8732   3
   4  -6 -17-9.84864 9.99115   5
  -4   6  17 4.09668 4.81213   4
  -4  -6  17-17.4306 28.0217   5
   4  -6 -16 5.01123 20.3870   5
   4   6 -16-28.2431 23.3448   4
  -4   6  16 2.26623 3.80666   4
   4  -6 -16 21.9668 13.0861   3
  -4  -6  16 16.0473 29.0952   5
   4   6 -15 4.89849 29.9457   4
   4  -6 -15-2.94914 16.3983   5
  -4   6  15 3.57446 7.22928   4
   4  -6 -15-9.09046 26.6876   3
  -4  -6  15-2.01348 12.8462   5
   4  -6 -15 40.9306 30.3313   1
   4  -6 -14 20.3135 28.9565   5
   4   6 -14-12.2098 10.2011   4
   4  -6 -14 26.9620 25.2972   1
  -4  -6  14-17.4435 20.2592   5
  -4   6  14 1.09650 5.91290   4
   4  -6 -14-17.0621 27.9765   3
  -4   6  13 10.5512 9.76751   4
   4   6 -13-6.63249 13.3907   4
  -4  -6  13-6.74965 11.3534   5
   4   6 -12 15.7247 12.0063   4
  -4   6  12-0.04877 1.63395   4
  -4  -6  12 11.7352 26.9693   5
   4   6 -11-52.4780 36.9097   4
  -4  -6  11-4.25589 13.1466   5
  -4  -6  10-21.5478 26.8195   5
   4   6 -10 26.2784 15.1797   4
   4   6  -9-29.4766 30.8910   4
  -4  -6   9-6.52411 23.7619   5
   4   6  -8-10.6998 20.0006   4
  -4  -6   8-25.1717 30.5555   5
   4   6  -7-9.34629 16.3867   4
  -4   6   6 12.2120 11.4072   1
   4   6  -6-15.7703 21.8285   4
   4   6  -5-17.6180 29.4803   4
  -4   6   5-1.15218 2.38641   4
  -4   6   5-4.05997 5.02419   1
   4   6  -4-11.0319 17.2464   4
  -4   6   4-3.08340 17.1586   1
  -4   6   4-3.74277 5.13595   4
   4  -6  -4-9.83719 18.0053   5
  -4   6   3 10.3340 10.4023   1
  -4   6   3-0.95073 2.93359   4
   4   6  -3 5.41191 3.26140   2
   4   6  -3-5.24309 19.8160   4
   4  -6  -3-5.77371 7.68120   5
   4   6  -2-3.90593 13.8384   4
   4   6  -2 0.16837 1.35571   1
   4  -6  -2-10.7662 20.1147   5
  -4   6   2-3.30680 5.15851   4
   4  -6  -2-2.38782 4.64376   2
   4   6  -2-1.62625 4.87688   2
  -4   6   1 4.12344 3.06077   4
   4   6  -1 6.64930 6.10363   2
   4  -6  -1-7.24815 9.81967   5
   4   6  -1 12.3962 23.6482   4
   4  -6  -1 3.88658 3.91393   2
   4  -6   0-4.53607 4.32765   2
  -4   6   0 2.21558 7.40983   4
   4  -6   0-4.48116 7.10631   5
   4   6   0 6.14478 16.7548   4
   4  -6   1-3.07931 10.2869   5
   4  -6   1 14.6834 13.2105   4
  -4   6  -1-0.92125 8.84614   4
   4   6   1 30.0481 30.7670   4
  -4   6  -2 4.10630 6.53722   4
   4  -6   2-11.4581 20.0341   5
   4  -6   2 14.2494 19.7203   4
  -4   6  -3-9.44711 16.0296   4
   4  -6   3-8.34554 16.2975   5
   4  -6   3-1.29981 8.52890   4
   4  -6   4 9.56264 16.8144   5
  -4  -6  -4-11.6306 16.4577   3
  -4   6  -4 0.13206 11.5301   4
   4  -6   4 5.74212 14.5032   4
  -4   6  -5 12.9323 13.9507   4
  -4  -6  -5-19.0456 20.3114   3
   4  -6   5-5.51674 16.3631   5
   4  -6   5-4.51150 4.68645   4
  -4   6  -6 9.48606 11.0755   4
   4  -6   6-7.03949 5.22113   4
   4  -6   6-6.14967 15.6532   5
  -4  -6  -6-11.0490 6.52261   3
  -4   6  -7 7.20259 7.10382   4
   4  -6   7 0.53994 9.36142   4
   4  -6   7-1.87175 16.2707   5
  -4  -6  -7 25.0647 24.4530   3
   4  -6   8 13.4664 6.76054   4
  -4  -6  -8 4.83031 9.85581   3
   4  -6   8 12.3602 28.3968   5
  -4   6  -8-8.92685 8.77487   4
  -4  -6  -9 2.61433 4.16596   1
  -4   6  -9 3.20516 5.76862   4
   4  -6  10-7.18173 11.2707   5
  -4  -6 -10-10.0301 9.15870   1
   4  -6  11 15.1965 11.4796   5
  -4  -6 -11-10.9672 13.0232   1
  -4   6 -11-20.9529 15.6303   4
   4  -6  12-38.8443 37.5689   5
  -4   6 -12 19.1885 19.0405   4
   4  -6  13-1.05450 25.6437   5
  -4   6 -13 4.14512 16.8998   4
   4  -6  14-3.23307 14.5686   5
  -4   6 -14-7.64643 9.45712   4
   4  -6  15 19.0598 21.9117   5
  -4   6 -15 4.24893 11.5007   4
   4  -6  16 20.9483 21.5566   5
  -4   6 -16-8.33799 8.01184   4
   4  -6  17 11.6802 11.1260   5
  -4   6 -17 2.78535 11.5520   4
   4  -6  18 15.1442 10.6815   5
  -4   6 -18-22.8018 25.6440   4
   4  -6  19 1.39425 24.9979   5
  -4   6 -19-48.9342 40.2298   4
   4  -6  20-25.8293 31.8318   5
  -4   6 -20-23.4611 22.2773   4
   4  -6  21 22.0189 17.5713   5
  -4   6 -21 31.8876 18.1823   4
   4  -6  22 26.3875 29.1730   5
  -4   6 -22 28.7007 26.8782   4
   4  -6  23 61.7962 50.1420   5
  -4   6 -23 3.17875 25.2854   4
   4  -6  24 5.73231 25.9120   5
  -4   6 -24 4.89029 25.6840   4
   4  -6  25 13.4924 18.9858   5
  -4   6 -25 8.07661 30.7361   4
   4  -6  26 9.27447 19.2307   2
   4  -6  26-21.1583 20.0871   5
  -4   6 -26-40.8011 31.0036   4
   4  -6  27 38.0971 32.1007   5
   4   6  27 34.3057 41.5944   2
   4  -6  27 22.2455 29.4009   2
  -4   6 -27 116.524 58.1751   4
   4  -6  28 9.17241 20.3043   2
   4   6  28-17.2335 26.7513   2
   4  -6  28 5.11158 29.2334   5
   4   6  29 4.55206 16.4887   2
   4  -6  29-5.81541 29.1998   2
   4  -6  29 17.0243 27.6246   5
   4   6  30-40.5094 38.3116   2
   4  -6  30 7.45567 29.3676   2
   4  -6  31 58.3850 40.8462   2
  -4  -7  30 30.4664 26.2767   5
  -4  -7  29-11.6558 11.3483   5
  -4  -7  28-66.8062 49.4190   5
  -4  -7  27-25.4631 37.2548   5
   4   7 -27 3.14512 18.5395   4
   4   7 -26 33.0118 36.9018   4
  -4  -7  26-9.90597 19.4468   5
   4   7 -25-20.4310 27.7475   4
  -4  -7  25-33.4615 30.3375   5
  -4  -7  24-15.9344 23.4124   5
   4   7 -24-7.32337 16.8517   4
   4   7 -23-61.8230 47.0364   4
  -4  -7  23-35.0321 28.3613   5
   4   7 -22-28.9567 29.6418   4
  -4  -7  22-8.18365 27.2864   5
  -4  -7  21-19.5848 30.4158   5
   4   7 -21-65.1397 43.4238   4
   4  -7 -21 28.4814 26.0926   3
   4   7 -20-5.70024 29.3100   4
   4  -7 -20 41.6648 39.2335   3
  -4  -7  20-10.6827 18.3954   5
   4   7 -19-48.6610 50.1420   4
   4  -7 -19-11.2238 31.1574   3
  -4  -7  19 9.49719 13.5903   5
   4  -7 -18-25.6174 29.8047   3
  -4  -7  18-32.8563 20.6762   5
   4   7 -18 37.1686 43.7971   4
   4   7 -17 24.8361 35.1800   4
   4  -7 -17 8.58051 16.5541   3
  -4  -7  17-15.1672 12.7674   5
   4  -7 -16 0.30264 28.6597   3
   4   7 -16-9.50239 15.5111   4
  -4  -7  16 15.6967 15.3913   5
   4  -7 -15-49.0192 36.8778   3
   4   7 -15-3.29642 15.7960   4
  -4  -7  15-5.19948 16.3975   5
   4  -7 -14-14.9051 25.6938   3
   4   7 -14-20.3277 10.7076   4
  -4  -7  14-2.82984 14.1786   5
   4   7 -13-12.1473 13.2860   4
  -4  -7  13-23.5412 25.0592   5
   4   7 -12-23.4439 20.8434   4
  -4  -7  12-6.78903 21.3073   5
   4  -7 -12-33.5325 35.8491   3
   4   7 -11-15.0923 18.2971   4
  -4  -7  11-9.90280 11.2202   5
   4   7 -10-40.7364 30.2012   4
  -4  -7  10-6.21380 9.72522   5
  -4  -7   9-10.8471 19.1031   5
   4   7  -9-12.1369 18.8532   4
   4   7  -8-14.4031 14.5704   4
  -4  -7   8-74.3593 47.6672   5
   4   7  -7-41.9631 27.0664   4
  -4   7   6 1.02333 1.77949   4
   4   7  -6 4.77662 10.0312   4
  -4   7   6-5.80206 17.5315   1
  -4   7   5-4.46519 5.97326   4
  -4   7   5 6.05953 5.64172   1
   4   7  -5-9.57105 21.6436   4
   4  -7  -5 5.30109 13.2107   5
  -4   7   4-3.90963 4.49127   4
   4   7  -4-16.8579 24.6565   4
   4  -7  -4 1.62299 17.6419   5
  -4   7   4 5.35593 8.47231   1
  -4   7   3-1.42398 6.29878   4
  -4   7   3 9.88267 11.1910   1
   4   7  -3-5.22830 16.2645   4
   4  -7  -3-9.62945 18.6081   5
   4  -7  -2 11.7812 11.8542   5
  -4   7   2 7.89621 10.4037   4
   4   7  -2-29.5066 25.3078   4
  -4   7   2 8.45312 14.5239   1
   4   7  -1-27.5086 26.3223   4
   4  -7  -1 7.40860 11.7411   5
  -4   7   1-7.25542 10.6445   4
   4  -7   0 5.84585 10.7071   5
  -4   7   0 2.70534 3.96921   4
   4   7   0-18.5236 29.9165   4
  -4   7  -1-3.47088 9.23488   4
   4   7   1 1.86572 4.04327   2
   4  -7   1 13.6043 15.2177   5
   4   7   1 20.9119 18.8890   4
   4  -7   2 11.2895 12.8585   5
  -4   7  -2 14.0787 11.7496   4
   4   7   2 50.9372 33.4216   4
  -4   7  -3 1.07662 11.7829   4
   4  -7   3 16.6436 22.9920   5
   4  -7   3 24.8146 25.0403   4
  -4   7  -4 16.8951 14.2921   4
   4  -7   4 27.5542 21.7967   4
   4  -7   4 58.9009 38.3710   5
  -4  -7  -4-15.5962 18.2603   3
  -4   7  -5-6.54199 11.1283   4
   4  -7   5 29.9929 28.9491   5
   4  -7   5 7.08281 15.5198   4
  -4  -7  -5 19.1398 13.8578   3
  -4   7  -6 17.9752 16.5927   4
   4  -7   6-16.6362 29.1113   5
   4  -7   6-17.1509 18.1912   4
   4  -7   7-9.86908 16.1458   5
  -4   7  -7 3.15171 11.3938   4
   4  -7   7-7.96531 14.9620   4
  -4   7  -8 5.59999 6.26157   4
   4  -7   8 22.6576 31.8697   5
   4  -7   9 11.6664 25.4021   5
  -4   7  -9-16.0298 15.3473   4
  -4  -7 -10 29.8767 24.2278   3
   4  -7  10 8.83026 12.3125   5
  -4   7 -10 29.7738 24.2936   4
   4  -7  11 34.8959 27.8268   5
  -4   7 -11-5.37589 8.48534   4
   4  -7  12 2.37940 19.8466   5
  -4   7 -12 26.5819 24.8376   4
   4  -7  13-22.0720 29.8704   5
  -4   7 -13 2.86631 18.8105   4
   4  -7  14-29.1024 28.7650   5
  -4   7 -14 26.9137 24.6734   4
   4  -7  15-15.8890 9.73875   5
  -4   7 -15 10.8346 12.3794   4
  -4   7 -16 5.06074 8.20906   4
   4  -7  16 33.5963 34.5929   5
   4  -7  17-14.7422 28.2677   5
  -4   7 -17-7.75137 16.7473   4
   4  -7  18-38.4786 36.1615   5
  -4   7 -18-20.0642 25.7799   4
   4  -7  19 23.7058 34.3691   5
  -4   7 -19 2.68365 18.7118   4
   4  -7  20 30.3761 29.7726   5
  -4   7 -20 17.8241 23.3288   4
   4  -7  21 28.9744 29.9199   5
  -4   7 -21-12.7391 24.8790   4
   4  -7  22 11.4275 18.9397   5
   4  -7  22 36.5270 29.2673   2
  -4   7 -22 36.7476 30.3556   4
   4  -7  23 66.6309 63.3073   5
   4  -7  23 27.8774 29.5598   2
  -4   7 -23 15.7131 28.4381   4
   4  -7  24 40.7668 32.5750   5
   4   7  24 51.6429 43.9080   2
   4  -7  24 39.2624 36.5331   2
  -4   7 -24 1.93677 24.6304   4
   4   7  25 16.0104 19.9026   2
   4  -7  25 18.0235 26.6333   2
  -4   7 -25 0.12044 31.8933   4
  -4   7 -26 19.1159 40.0254   4
   4   7  26-3.13228 14.1422   2
   4  -7  26 21.0234 35.2470   5
   4  -7  26 25.9739 37.6767   2
   4  -7  27-9.11907 24.9401   2
   4  -7  27-56.7782 41.8914   5
   4   7  27 8.68645 17.4687   2
   4   7  28 7.03458 14.8617   2
   4  -7  28-26.9521 27.1840   2
   4   7  29-33.2964 34.1396   2
   4  -7  29-20.9861 31.7007   2
  -4  -8  28-39.6718 43.5517   5
  -4  -8  27-39.8078 44.9143   5
  -4  -8  26-21.5023 36.0875   5
  -4  -8  25 0.84476 29.3317   5
   4   8 -25-16.5905 16.3755   4
  -4  -8  24 16.1632 33.5790   5
   4   8 -24 42.0022 35.9108   4
  -4  -8  23 48.2532 38.4637   5
   4   8 -23 54.3337 34.1761   4
   4   8 -22 18.3565 11.5900   4
   4  -8 -22 55.3160 41.7382   3
  -4  -8  22 20.3010 27.6888   5
   4  -8 -21 44.7557 48.1908   3
  -4  -8  21 42.5685 27.8677   5
   4   8 -21 54.2901 38.5095   4
   4   8 -20-2.63182 23.7404   4
  -4  -8  20 47.8721 42.3298   5
   4  -8 -20 55.6744 33.3353   3
   4   8 -19-32.8014 43.0809   4
   4  -8 -19 17.2784 28.7753   3
  -4  -8  19 29.0921 32.9439   5
   4   8 -18 53.3166 38.8186   4
   4  -8 -18 4.38514 17.7969   3
  -4  -8  18 31.1911 29.8756   5
   4  -8 -17 96.9311 53.6576   3
  -4  -8  17 52.7572 44.5389   5
   4   8 -17 94.6689 55.9693   4
   4   8 -16 20.7544 21.7989   4
   4  -8 -16 5.14020 10.1466   3
  -4  -8  16 12.5474 36.8466   5
   4  -8 -15-3.97970 26.3906   3
   4   8 -15 17.9141 29.5385   4
  -4  -8  15 5.25645 16.0225   5
   4  -8 -14-52.5565 50.8295   3
   4   8 -14 47.0980 34.4948   4
  -4  -8  14-8.15120 15.8974   5
   4   8 -13-7.63082 23.0419   4
  -4  -8  13-3.78324 18.4774   5
   4  -8 -13 0.95497 9.54435   3
   4   8 -12 17.5415 16.5240   4
  -4  -8  12-26.4826 28.7489   5
   4  -8 -12-47.2861 32.6619   3
  -4  -8  11 4.63895 14.7446   5
   4   8 -11-7.61359 13.9858   4
   4   8 -10-25.2809 32.8021   4
  -4  -8  10-12.5454 21.6667   5
   4   8  -9-20.9016 28.7609   4
  -4  -8   9-2.96284 13.0941   5
  -4  -8   8-16.2751 28.4287   5
   4   8  -8-17.7191 24.0684   4
  -4   8   7 1.11306 2.60211   4
   4   8  -7 2.96452 20.8505   4
   4   8  -6-55.4730 47.0202   4
   4  -8  -6-29.6245 28.6655   5
  -4   8   5 0.36969 4.01837   4
  -4   8   5-6.81426 6.40698   1
   4  -8  -5-14.4055 18.6569   5
   4   8  -5-2.75744 26.8268   4
  -4   8   4 7.58756 7.88404   4
  -4   8   4-21.3078 20.7547   1
   4   8  -4-13.4861 25.4090   4
   4  -8  -4-30.9580 32.0276   5
  -4   8   3 3.88257 6.58263   4
  -4   8   3-12.5071 21.5219   1
   4   8  -3-22.1812 32.7633   4
   4  -8  -3-16.6660 9.55639   5
  -4   8   2-9.83987 12.2306   4
  -4   8   2 2.86605 11.3022   1
   4   8  -2 20.7319 11.8231   4
   4  -8  -2 16.6357 18.7061   5
   4  -8  -1-25.0362 22.3767   5
  -4   8   1 19.8207 15.1874   4
   4   8  -1-22.1601 34.1215   4
  -4   8   1 25.3022 25.4623   1
  -4   8   0 14.0234 11.5598   4
   4   8   0 13.2318 20.5014   4
   4  -8   0 27.8951 31.4699   5
   4  -8   1-12.1636 30.3475   5
  -4   8  -1-9.87003 8.13248   4
   4   8   1-13.3589 24.8938   4
  -4   8  -2-4.65978 8.78406   4
   4  -8   2 0.75701 8.73389   5
   4  -8   3-23.8992 9.37316   5
  -4   8  -3-26.9666 19.7661   4
   4   8   3-15.7759 25.8010   4
  -4   8  -4 5.96773 10.9270   4
   4  -8   4 10.4950 24.7174   5
   4   8   4 12.7124 23.9304   4
  -4   8  -5-15.6217 13.4786   4
   4   8   5 7.96563 6.07285   2
   4  -8   5 8.79487 18.3037   5
   4  -8   5-13.9130 16.3342   4
   4   8   5 1.02959 18.7672   4
   4   8   6-4.97303 6.32989   2
   4  -8   6 2.79742 14.0870   4
   4  -8   6-29.3572 24.2992   5
  -4   8  -6-5.75189 7.43156   4
  -4   8  -7 13.5960 15.9744   4
  -4  -8  -7-3.55603 10.2909   3
   4  -8   7-18.0517 24.3233   5
   4  -8   7 0.98852 5.67917   2
  -4   8  -8 5.43706 11.1059   4
  -4  -8  -8 3.02919 10.3481   3
   4  -8   8-15.1244 20.9235   5
   4  -8   8 2.62289 4.80029   2
  -4  -8  -9 13.4357 19.2800   3
   4  -8   9-13.1174 24.0926   5
   4  -8   9-3.22344 6.82289   2
  -4   8  -9 13.9485 21.3516   4
  -4  -8 -10 21.7173 18.6810   3
   4  -8  10-1.56772 10.6274   2
  -4   8 -10 14.6688 15.6676   4
  -4  -8 -11 13.1967 22.1876   3
   4  -8  11 15.7806 10.4864   2
   4  -8  11 15.5922 24.2932   5
  -4   8 -11 1.40906 19.3939   4
   4  -8  12 14.3586 15.0836   2
   4  -8  12 40.1275 37.6476   5
  -4   8 -12 23.7168 18.9563   4
   4  -8  13 64.9448 44.7877   5
   4  -8  13 14.9674 19.9295   2
  -4   8 -13 4.61654 14.8252   4
   4  -8  14 0.09719 5.63926   2
  -4   8 -14-5.68982 13.7163   4
   4  -8  15 27.2734 22.9325   2
  -4   8 -15 1.34148 14.9964   4
   4  -8  16 26.2285 21.9318   2
  -4   8 -16 29.3936 29.2784   4
   4  -8  17 2.99539 17.2255   2
   4  -8  17-28.4557 32.0804   5
  -4   8 -17-24.8683 21.1011   4
   4  -8  18 52.1094 30.7287   2
   4   8  18 0.74713 26.6792   2
   4  -8  18-5.12675 25.5945   5
  -4   8 -18 5.77691 8.67177   4
   4  -8  19 4.37292 16.8844   5
   4   8  19-19.3124 20.3731   2
   4  -8  19-4.48921 22.5258   2
  -4   8 -19-11.1370 14.8409   4
   4  -8  20 8.51645 14.9383   5
   4  -8  20 40.0588 24.9554   2
  -4   8 -20 28.2081 28.6099   4
   4   8  20-25.5755 10.9011   2
   4  -8  21-64.4995 53.7761   5
   4   8  21-11.1076 9.82969   2
  -4   8 -21-20.6555 35.3458   4
   4  -8  22-6.31043 31.4537   5
   4   8  22 68.1015 36.9222   2
  -4   8 -22-9.08863 29.1507   4
   4  -8  23 16.8909 15.1193   5
   4   8  23 5.77367 10.3592   2
  -4   8 -23-14.4786 26.7071   4
   4  -8  24 27.7440 28.0685   5
  -4   8 -24 34.8875 36.2080   4
  -4   8 -25 29.7616 37.7410   4
  -4  -9  24 27.5701 41.1412   5
  -4  -9  23 24.6490 39.2838   5
   4   9 -23 87.6136 49.4802   4
   4  -9 -22 3.54458 22.3139   3
   4   9 -22-28.9137 38.7997   4
  -4  -9  22 44.2455 40.5639   5
   4  -9 -21 25.1754 42.9718   3
  -4  -9  21 8.49033 23.8989   5
   4   9 -21-50.3379 47.2699   4
   4  -9 -20 39.8153 40.9101   3
  -4  -9  20-31.3274 25.7724   5
   4   9 -20-53.3892 42.9183   4
   4  -9 -19 46.7234 49.0646   3
  -4  -9  19 11.2222 21.8281   5
   4   9 -19 24.7390 27.0661   4
   4   9 -18-33.0398 30.1655   4
  -4  -9  18-73.7197 48.0955   5
   4  -9 -18 45.3440 38.4093   3
   4  -9 -17 41.9233 37.5119   3
  -4  -9  17-12.4596 16.6405   5
   4   9 -17 82.8081 55.5105   4
  -4  -9  16 39.8186 39.0733   5
   4  -9 -16 1.47873 26.0778   3
   4   9 -16 44.4072 44.2164   4
   4   9 -15 9.53137 17.0220   4
   4  -9 -15-2.44788 21.2643   3
  -4  -9  15-48.5489 36.0902   5
   4   9 -14 0.88587 24.9445   4
  -4  -9  14 48.3824 24.6891   5
   4  -9 -13-9.23996 23.1607   3
   4   9 -13 15.6400 15.1663   4
  -4  -9  13 13.5941 21.5684   5
  -4  -9  12 25.9071 28.7997   5
   4   9 -12-27.8417 27.0531   4
   4  -9 -12-48.8015 47.1127   3
  -4  -9  11 34.7814 26.4297   5
   4   9 -11 19.7628 24.1628   4
   4   9 -10 2.36698 12.7052   4
  -4  -9  10-24.4289 26.7239   5
   4   9  -9-10.8166 21.3448   4
  -4  -9   9-5.97888 19.6523   5
   4   9  -8-41.8954 30.1744   4
   4  -9  -8-40.9256 28.4591   5
   4   9  -7-35.5652 33.4476   4
  -4  -9   7-58.6301 47.4533   5
   4  -9  -7-10.2546 28.3626   5
  -4  -9   6-21.7316 27.6772   5
   4   9  -6 0.08437 11.1118   4
   4  -9  -6-30.0101 22.7976   5
   4   9  -5-25.9126 43.1954   4
   4  -9  -5-24.7431 19.6977   5
  -4   9   4-3.54332 4.33691   1
   4   9  -4-23.6820 33.2362   4
   4  -9  -4 28.2530 31.1433   5
  -4   9   4-3.97107 8.70439   4
  -4   9   3-7.38019 15.0525   1
   4  -9  -3 8.05566 18.1286   5
   4   9  -3 5.17481 10.2049   4
  -4   9   3 5.89971 6.60901   4
  -4   9   2 5.82420 12.8200   4
   4  -9  -2 0.16835 12.7798   5
   4   9  -2 28.9740 26.9801   4
  -4   9   2-2.20196 8.15174   1
  -4   9   1 11.7395 8.85962   4
  -4   9   1-1.24771 10.7719   1
   4   9  -1-2.46275 14.2802   4
   4  -9  -1-32.1166 33.4212   5
  -4   9   0 9.04436 12.2089   4
   4   9   0 0.78792 21.9675   4
   4  -9   0 28.4837 24.2833   5
  -4   9   0 15.7775 16.4688   1
  -4   9  -1-2.14839 6.52060   4
   4   9   1 2.11998 21.4392   4
   4  -9   1 32.1147 40.2189   5
  -4   9  -2 38.6943 23.3719   4
   4   9   2 14.6514 10.7952   4
   4  -9   2 41.3972 49.3142   5
  -4   9  -3-3.33962 12.8045   4
   4  -9   3 31.9541 30.3043   5
   4   9   3 4.63261 13.2989   4
   4  -9   4-22.6711 18.4666   5
   4   9   4 2.68136 20.1586   4
  -4   9  -4-6.21669 10.1299   4
  -4  -9  -4 32.4139 24.8003   3
  -4   9  -5-4.53035 16.8002   4
  -4  -9  -5 27.1696 20.2689   3
   4  -9   5 17.6726 25.1942   5
   4   9   5-13.9617 29.6306   4
  -4   9  -6 2.82345 24.4133   4
   4  -9   6 20.6258 21.7154   5
   4   9   6-15.2207 22.5502   4
  -4  -9  -6-16.3304 6.19517   3
  -4   9  -7-17.4328 14.0730   4
   4  -9   7-34.6864 32.2187   5
  -4  -9  -7-10.1449 9.77661   3
   4   9   7-2.41462 12.5864   4
   4  -9   8-12.1510 24.2998   5
  -4  -9  -8 29.8236 19.2145   3
   4   9   8-3.58153 17.8484   4
  -4   9  -8-15.2306 22.5206   4
  -4  -9  -9 9.70942 18.9330   3
   4  -9   9 15.7000 28.2961   5
  -4   9  -9 10.0858 20.3329   4
   4  -9  10-1.20231 20.3785   5
  -4  -9 -10 9.82109 29.3545   3
  -4   9 -10-4.99227 8.93532   4
   4  -9  11 20.0238 36.9442   5
  -4  -9 -11 61.3339 32.9868   3
  -4   9 -11-0.28069 11.8721   4
   4  -9  12 61.8063 47.9916   5
  -4   9 -12 37.8106 27.3558   4
   4  -9  13 14.5586 24.0799   5
  -4   9 -13 29.4220 33.3380   4
   4  -9  14 24.9485 24.4907   5
  -4   9 -14-3.43381 17.5748   4
   4  -9  15 11.9812 12.2913   5
  -4   9 -15 18.9546 19.4827   4
   4  -9  16-9.11397 15.4715   5
  -4   9 -16 4.95450 19.1888   4
   4  -9  17-26.2501 35.8699   5
  -4   9 -17-4.15775 26.2464   4
   4  -9  18 6.97171 19.7538   5
  -4   9 -18 1.38777 26.3145   4
   4  -9  19 13.8376 45.3006   5
  -4   9 -19 62.4559 46.5488   4
  -4   9 -20-7.64151 13.4460   4
   4  -9  20 90.8759 54.7058   5
  -4   9 -21-11.1625 20.9371   4
   4  -9  21 2.25314 14.7235   5
  -4   9 -22 39.3795 28.3892   4
  -4   9 -23-39.8372 24.3136   4
   4 -10 -22 76.7821 49.2158   3
   4 -10 -21 86.2583 58.3777   3
  -4 -10  20 36.0684 39.4546   5
   4  10 -20-37.4350 41.5014   4
   4 -10 -20-18.4957 19.1975   3
   4  10 -19 22.1762 19.4249   4
   4 -10 -19-8.16047 10.3275   3
  -4 -10  19 20.0063 27.4055   5
   4 -10 -18 41.5904 29.4915   3
   4  10 -18-3.86290 27.0135   4
  -4 -10  18 55.7853 41.9476   5
   4  10 -17-3.62179 28.1160   4
   4 -10 -17 37.7406 46.2617   3
  -4 -10  17 23.4172 23.2558   5
   4 -10 -16-6.61283 24.4033   3
   4  10 -16-9.61864 14.6907   4
   4 -10 -15-39.6788 34.2008   3
  -4 -10  15 3.93704 31.8276   5
   4  10 -15 15.6761 21.9436   4
   4  10 -14 33.4001 40.5036   4
  -4 -10  14 3.01913 28.0446   5
   4 -10 -14-40.3153 40.4268   3
  -4 -10  13 10.1134 33.3578   5
   4  10 -13 23.4968 29.1832   4
   4 -10 -13-40.2125 54.3217   3
   4 -10 -12 0.90957 18.9431   3
   4  10 -12 11.9307 18.5667   4
  -4 -10  12-28.9727 8.75005   5
   4  10 -11-13.0144 22.7034   4
  -4 -10  11-5.38236 22.4732   5
   4 -10 -11 9.92482 13.8747   3
   4  10 -10-11.1144 26.7748   4
  -4 -10  10-20.9758 11.0745   5
   4 -10 -10-11.6171 15.9974   5
   4  10  -9-12.7699 16.5842   4
  -4 -10   9-11.8712 24.8722   5
   4 -10  -9-1.92134 8.35395   5
   4  10  -8-13.0341 25.9648   4
  -4 -10   8-26.8885 42.5269   5
   4 -10  -8-16.6382 31.7148   5
   4  10  -7 16.1564 13.7250   4
   4 -10  -7 30.7376 29.0918   5
  -4 -10   7-2.74226 11.7317   5
   4  10  -6-3.85194 22.9522   4
   4 -10  -6-27.9490 29.6575   5
  -4 -10   6-1.47819 26.2572   5
   4  10  -5 18.4166 26.4269   4
   4 -10  -5 2.18463 22.5264   5
  -4 -10   5-10.5136 28.4525   5
   4  10  -4-11.7660 14.2747   4
   4 -10  -4 10.9908 16.7214   5
   4  10  -3 11.1793 9.58085   4
   4 -10  -3 8.16149 15.9698   5
   4 -10  -2-37.8884 37.2400   5
   4  10  -2-11.5096 27.5131   4
   4 -10  -1-28.2506 24.4765   5
   4  10  -1 0.43137 15.5135   4
   4 -10   0 19.7843 30.1218   5
   4  10   0-14.1662 8.98729   4
   4  10   1 4.07427 12.9053   4
   4 -10   1-8.48514 21.0241   5
  -4  10  -1 10.1936 11.8263   1
  -4  10  -2 28.1064 22.3036   4
  -4  10  -2 12.1334 6.23465   1
   4  10   2 26.9861 29.5569   4
   4 -10   2-3.78707 16.5660   5
  -4  10  -3 3.46486 10.9290   4
   4  10   3-6.03923 26.7370   4
   4 -10   3-1.00328 20.4197   5
  -4 -10  -4-16.1483 25.3868   3
   4 -10   4-3.69871 20.8916   5
   4  10   4-15.1758 19.8704   4
  -4  10  -4 13.3575 7.18915   4
   4  10   5-7.75650 15.1472   4
   4 -10   5 13.6967 20.9708   5
  -4 -10  -5-35.6981 31.8141   3
  -4  10  -5 28.0611 22.6167   4
  -4 -10  -6 3.31717 19.4459   3
   4  10   6-15.3786 17.5019   4
   4 -10   6 31.7321 28.7354   5
  -4  10  -6-14.8687 15.4799   4
   4  10   7 2.98385 10.3728   4
  -4 -10  -7 6.70280 12.0892   3
   4 -10   7-4.17606 13.4247   5
  -4  10  -7 1.17269 11.6439   4
   4  10   8 18.5708 18.7412   4
  -4 -10  -8 30.7528 25.9284   3
   4 -10   8-33.4909 31.4399   5
  -4  10  -8-12.5432 13.5698   4
   4  10   9-7.89157 9.77509   4
  -4  10  -9-37.3997 27.2591   4
   4 -10  10 33.1241 36.8014   5
   4  10  10 46.0471 27.4780   4
  -4  10 -10 23.8809 24.9146   4
   4 -10  11 4.97346 11.8543   5
  -4  10 -11 1.68400 14.8157   4
   4 -10  12 2.24172 15.5953   5
  -4  10 -12 11.6671 19.6521   4
   4 -10  13 15.4927 29.2112   5
  -4  10 -13-29.7343 22.1585   4
   4 -10  14 25.0929 39.0081   5
  -4  10 -14-3.73907 16.0246   4
   4 -10  15-2.80707 13.2704   5
  -4  10 -15 33.1044 32.0765   4
   4 -10  16 146.628 64.5882   5
  -4  10 -16-0.87986 22.5510   4
   4 -10  17-28.5575 28.4610   5
  -4  10 -17 18.7552 20.2591   4
  -4  10 -18 27.0564 36.0965   4
  -4  10 -19 6.64914 21.5495   4
  -4  10 -20 5.40459 16.4907   4
  -4  10 -21 8.58266 20.5313   4
   4 -11 -19 52.7232 36.7543   3
   4 -11 -18 71.6947 55.8010   3
   4  11 -17 29.9758 39.2851   4
   4 -11 -17 53.6680 40.1012   3
   4 -11 -16 57.0126 45.6773   3
   4  11 -16 6.90958 27.7138   4
   4 -11 -15 27.4644 33.4518   3
   4  11 -15 85.1661 52.4757   4
   4 -11 -15-27.8446 30.4166   5
   4 -11 -14-34.6321 39.0019   3
   4  11 -14 23.5194 35.8253   4
  -4 -11  14 1.68280 22.5289   5
   4 -11 -14 34.6018 26.6036   5
   4  11 -13 18.9732 29.2401   4
   4 -11 -13-25.8434 26.2320   5
  -4 -11  13 22.9077 18.9954   5
   4 -11 -13-13.5287 40.9706   3
   4 -11 -12-34.4622 21.1142   3
   4  11 -12 18.9691 26.6477   4
  -4 -11  12 7.25539 37.1525   5
   4 -11 -12-8.11001 17.2562   5
   4  11 -11 3.25440 21.3581   4
  -4 -11  11-25.5869 35.5709   5
   4 -11 -11 26.8822 29.4456   5
   4 -11 -11-8.13802 22.7107   3
   4  11 -10 1.70511 9.83100   4
  -4 -11  10-14.7821 14.1554   5
   4 -11 -10 25.1944 18.6049   5
   4  11  -9-11.2943 12.3160   4
  -4 -11   9-21.2207 24.6584   5
   4 -11  -9-19.1709 30.2397   5
   4  11  -8-9.39347 28.8158   4
  -4 -11   8-8.18575 32.5024   5
   4 -11  -8-27.4428 28.4231   5
   4  11  -7 2.03208 19.2514   4
  -4 -11   7 53.3876 46.1250   5
   4 -11  -7-31.5048 38.3098   5
   4  11  -6 24.7435 23.9590   4
   4 -11  -6 12.2704 10.0800   5
  -4 -11   6 15.4488 24.7345   5
   4  11  -5 34.7030 25.7261   4
   4 -11  -5-15.7588 24.5996   5
  -4 -11   5-41.6589 45.6595   5
   4  11  -4-33.4040 33.7649   4
  -4 -11   4-42.9055 36.1012   5
   4 -11  -4-14.2024 17.7626   5
   4 -11  -3-2.49388 16.3138   5
   4  11  -3-8.54367 15.5794   4
  -4 -11   3-55.3628 53.4417   5
   4  11  -2 2.80935 22.4412   4
   4 -11  -2-11.0875 29.5463   5
  -4 -11   2-68.1050 64.4586   5
   4  11  -1-0.73884 24.7658   4
   4 -11  -1 3.51951 10.3236   5
   4  11   0-40.7243 31.0223   4
   4 -11   0-19.2484 18.7410   5
   4 -11   1-23.9624 27.4186   5
   4  11   1-30.5903 36.3424   4
   4  11   2-9.51327 20.1261   4
   4 -11   2 20.0182 33.7835   5
   4 -11   3 2.25962 14.8061   5
   4  11   3-12.6513 14.8229   4
   4  11   4 8.80429 21.5523   4
   4 -11   4 58.9841 41.5980   5
   4 -11   5 25.0612 30.5957   5
   4 -11   6-17.7749 15.8915   5
   4 -11   7 13.4657 13.0739   5
   4 -11   8-9.84419 10.6585   5
   4 -11   9 0.99138 18.1811   5
   4 -11  10 61.4253 46.4853   5
   4 -11  11 10.6263 33.1788   5
   4 -11  12-13.4605 24.0104   5
  -4  11 -13-31.8072 31.9263   4
  -4  11 -14-40.9262 26.3908   4
  -4  11 -15 25.8656 26.4861   4
  -4  11 -16 19.2774 28.3823   4
  -4  11 -17 66.4609 38.9856   4
   4  12 -14 20.5839 23.2268   4
   4  12 -13 21.7188 35.5760   4
   4 -12 -13-12.7187 39.4069   3
   4 -12 -13-22.9416 35.0109   5
   4  12 -12 47.3067 39.1260   4
   4 -12 -12-23.4431 45.7146   3
   4 -12 -12-5.38672 21.7867   5
   4 -12 -11 7.78403 12.7621   3
   4  12 -11 3.94538 22.5266   4
   4 -12 -11-34.5459 32.2646   5
   4  12 -10 24.3665 29.9232   4
   4 -12 -10 34.7578 22.4298   5
   4 -12 -10-51.9719 44.6603   3
   4  12  -9-8.38299 20.8584   4
   4 -12  -9-2.53147 14.7854   5
   4  12  -8-7.69670 17.3755   4
   4 -12  -8-10.2960 16.0637   5
   4  12  -7 12.9747 16.8944   4
   4 -12  -7 70.3763 48.5721   5
   4  12  -6-34.4921 27.3533   4
   4 -12  -6-60.8357 42.0177   5
   4  12  -5-58.7615 43.5696   4
   4 -12  -5-19.8491 35.3473   5
   4 -12  -4-23.8625 16.3209   5
   4 -12  -3 23.0129 33.6763   5
   4 -12  -2 15.9229 14.5518   5
   4 -12  -1-27.8464 27.6901   5
   4 -12   0-34.6292 35.5381   5
   4 -12   1 28.3034 39.2287   5
   4 -12   2 23.3374 25.2414   5
   4 -12   3-10.2640 17.3341   5
  -5   0  33 7.00191 19.1506   2
  -5   0  32 21.9337 36.8418   2
   5   0 -32 25.6917 42.2174   4
  -5   0  31 21.5714 22.2863   2
   5   0 -31 42.2036 50.0456   4
  -5   0  30 15.4693 53.7253   2
   5   0 -30 3.73157 20.1013   4
  -5   0  29-8.72459 33.5220   2
   5   0 -29 19.7942 11.7881   4
  -5   0  28-15.7309 16.1841   5
   5   0 -28 1.28549 19.0095   4
  -5   0  28-17.7318 34.9260   2
  -5   0  27 19.1645 27.3380   2
  -5   0  27-18.0249 15.2940   5
   5   0 -27-3.22537 26.5355   4
  -5   0  26-14.0811 17.9699   5
  -5   0  26-20.0228 21.4044   2
   5   0 -26-8.14566 11.5544   4
  -5   0  25 20.4468 27.4679   5
   5   0 -25 12.9961 14.8794   5
   5   0 -25 7.30934 15.6990   4
  -5   0  25-6.83054 12.8310   2
  -5   0  24-11.1198 11.5359   5
   5   0 -24-1.21310 8.29816   5
   5   0 -24-6.68571 30.8105   4
  -5   0  23 18.4101 20.9538   5
  -5   0  23 8.96686 18.2686   2
   5   0 -23 3.95880 7.43377   5
   5   0 -23-29.8628 21.5190   4
  -5   0  22-30.0104 28.0096   2
  -5   0  22-0.25565 13.1755   5
   5   0 -22 0.76795 6.25419   5
   5   0 -22 28.4906 24.2854   4
   5   0 -21 13.5430 19.3449   4
  -5   0  21-6.09928 18.0112   5
   5   0 -21 2.34617 11.5658   5
   5   0 -20-4.75514 8.37497   5
   5   0 -20 21.4390 20.9661   4
  -5   0  20-8.23876 12.6792   5
  -5   0  19-9.18729 14.2820   5
  -5   0  19 23.4761 15.5442   2
   5   0 -19 3.74480 9.19138   5
   5   0 -19-13.1664 13.9173   4
  -5   0  18 3.72148 9.44228   2
   5   0 -18 6.22542 8.89179   4
  -5   0  18 4.77154 14.2309   4
   5   0 -18 12.8543 7.19647   5
  -5   0  18-4.20893 17.7215   5
  -5   0  17-21.0622 29.3158   2
  -5   0  17-15.2727 19.7380   5
  -5   0  17 18.4466 19.1795   4
   5   0 -17-6.07333 15.8519   4
   5   0 -17 3.65499 4.02303   5
  -5   0  16 20.0398 20.5011   3
  -5   0  16 10.0758 12.3691   5
   5   0 -16 4.02484 7.43274   5
   5   0 -16 22.0316 16.5704   4
  -5   0  15 13.1684 15.9355   3
   5   0 -15 6.80656 16.0805   4
  -5   0  15 14.0951 14.1635   5
   5   0 -15 3.81934 8.11365   5
  -5   0  14-7.38754 7.86547   4
  -5   0  14 0.58541 8.36769   3
   5   0 -14 4.82107 14.4720   4
   5   0 -14-3.92324 2.25195   5
  -5   0  14 5.95509 9.78264   5
   5   0 -13-2.26079 3.30441   5
  -5   0  13 2.29056 8.03806   5
  -5   0  13 19.6231 18.9367   3
   5   0 -13-16.1201 10.7037   4
  -5   0  13-8.24033 16.2023   4
  -5   0  12-7.95022 15.2708   3
   5   0 -12-4.28159 6.04590   4
  -5   0  12 16.8838 9.99701   5
   5   0 -12-2.87567 4.68859   2
  -5   0  12 3.71006 10.2450   4
   5   0 -12-3.29937 4.74143   5
   5   0 -11-15.5186 14.7828   4
  -5   0  11 1.32487 4.77882   5
  -5   0  11-13.7902 18.6673   4
   5   0 -11-31.2510 22.2581   2
  -5   0  11 6.77521 8.22294   3
  -5   0  10 16.0112 25.0566   3
  -5   0  10 7.46985 6.39296   5
   5   0 -10 23.0442 16.2302   4
  -5   0  10 4.95709 14.7079   4
   5   0 -10-5.00595 8.42600   2
   5   0  -9 13.1793 24.2916   4
   5   0  -9 39.1742 37.7651   3
  -5   0   9 4.21927 4.58315   5
  -5   0   9 9.99409 17.9102   4
   5   0  -9 10.0340 17.2150   2
  -5   0   9 14.2095 21.8844   3
   5   0  -8 11.2921 13.2908   2
   5   0  -8 10.9974 17.2314   3
  -5   0   8 0.63355 2.38408   5
   5   0  -8 20.5772 16.2792   4
  -5   0   8 6.06256 13.8063   4
   5   0  -7 111.707 38.9931   3
   5   0  -7 47.8913 25.1061   2
   5   0  -7 97.8099 32.8769   4
  -5   0   7 14.2285 17.9223   4
   5   0  -7 4.18398 9.87861   1
   5   0  -6-8.07809 11.9199   3
   5   0  -6-3.47399 7.56348   1
   5   0  -6-3.34584 7.69638   4
  -5   0   5 3.24353 4.91842   5
   5   0  -5-4.26183 6.95291   1
  -5   0   4 3.65620 3.26026   5
   5   0  -4-3.33570 3.76012   1
  -5   0   3-15.2463 10.2832   5
   5   0  -3 32.6200 17.4408   5
   5   0  -2 46.2241 26.7722   5
  -5   0   2-11.1655 10.4862   5
   5   0  -1 46.0554 21.8476   5
   5   0   0 5.15499 8.54097   5
   5   0   1-10.9080 12.1992   5
   5   0   2-6.08318 12.8568   5
   5   0   3-19.3249 17.0145   5
   5   0   4 5.33285 5.50261   5
   5   0   5-2.10765 13.2252   5
   5   0   6-8.79945 18.2542   5
   5   0   7-11.2279 17.6984   5
   5   0   8 6.38508 15.3760   5
   5   0   9 23.3179 11.3098   5
   5   0  10-38.4507 31.0446   5
   5   0  11-25.1639 42.6781   5
   5   0  12-59.0005 49.3157   5
   5   0  13-60.3500 47.1425   5
  -5   0 -13-24.3205 29.0900   5
   5   0  14-64.4657 42.1793   5
  -5   0 -14-18.0203 27.1317   5
   5   0  15-25.3371 32.5639   5
   5   0  16-53.0400 37.4515   5
   5   0  17-27.4890 16.3776   5
   5   0  18-18.3679 20.0937   5
   5   0  19-16.0466 42.0178   5
   5   0  20-41.3195 37.8950   5
   5   0  21-4.21191 24.2426   5
   5   0  22-43.7255 37.0598   5
   5   0  23-4.13624 8.58951   5
   5   0  24-34.9553 24.6258   5
   5   0  25 4.44021 25.2973   5
   5   0  26-41.8571 46.1222   5
   5   0  27 51.5951 39.3599   5
   5   0  28 8.16835 17.6599   5
   5   0  29 0.29028 27.2167   5
   5   0  30-12.1592 15.3769   5
   5   0  31-12.2852 26.2695   5
   5   0  32-63.5227 54.1930   5
   5   0  33-20.3020 13.3287   5
   5   0  34 62.8859 41.8616   5
   5   1 -35 11.5093 17.6711   4
   5   1 -34 58.1784 46.4276   4
  -5  -1  33 24.3342 39.1407   2
   5   1 -33 19.5703 27.9649   4
  -5   1  33-80.4805 75.0906   2
  -5   1  32-24.9382 53.8060   2
  -5  -1  32-40.6336 41.7616   2
   5   1 -32 72.0676 37.9655   4
  -5   1  31-35.8194 31.8921   2
  -5  -1  31-60.1175 51.7246   2
   5   1 -31 19.5411 28.0430   4
   5   1 -30 38.0428 37.0794   4
  -5   1  30-23.0307 23.5562   2
  -5  -1  30-13.7273 20.3478   2
  -5   1  29 37.4903 38.2509   2
  -5  -1  29-10.4778 19.0358   2
   5   1 -29 13.4603 22.8989   4
  -5  -1  29-5.82916 7.84547   5
  -5  -1  28-10.7770 34.6867   2
  -5  -1  28 16.8258 28.8047   5
  -5   1  28-5.97198 40.9169   2
  -5   1  28 6.50589 18.0535   5
   5  -1 -28-39.7470 28.8224   4
   5   1 -28 14.7161 29.3123   4
  -5   1  27-1.79802 30.2791   2
   5   1 -27 5.64948 27.8961   4
  -5   1  27 21.9587 22.3529   5
  -5  -1  27 15.5098 11.3935   5
  -5  -1  27 52.4456 41.6218   2
   5  -1 -27 6.90443 22.0202   4
  -5  -1  26 8.92222 33.2893   2
   5  -1 -26-3.66507 21.0260   4
  -5   1  26 14.6386 16.7262   5
  -5   1  26-10.1280 33.2607   2
  -5  -1  26-8.62160 11.8076   5
   5   1 -26 56.4583 32.6979   4
  -5   1  25-49.8013 45.9975   2
  -5  -1  25 6.71710 19.1225   2
   5  -1 -25-2.88538 12.8284   4
  -5  -1  25 31.7353 21.1628   5
  -5   1  25 5.60203 21.4796   5
   5   1 -25 4.61179 16.0976   4
  -5  -1  24 24.1802 25.9885   5
   5  -1 -24-4.24376 10.6156   5
  -5   1  24 4.43357 9.95971   5
  -5  -1  24-32.8892 37.5181   2
   5   1 -24-3.44138 11.1716   5
  -5   1  24-11.6404 36.7350   2
   5  -1 -24 22.3712 18.1995   4
   5   1 -24-1.93705 18.9950   4
   5   1 -23-6.40883 17.7527   4
  -5   1  23-3.89497 6.71760   5
  -5   1  23-22.6231 33.2728   2
   5  -1 -23-17.7792 15.1860   5
   5   1 -23 12.5682 11.0892   5
  -5  -1  23-41.5094 28.2589   5
  -5  -1  23-6.84275 26.1972   2
   5  -1 -23-9.61756 20.6068   4
   5   1 -22 10.2576 13.4171   5
  -5  -1  22-5.97506 37.6882   2
  -5   1  22-6.33985 7.15147   5
  -5  -1  22-1.95667 10.0260   5
[truncated: 675,379 more chars]
