# Supplementary material for: Supra­molecular architecture in a co-crystal of the N(7)—H tautomeric form of N 6-benzoyl­adenine with adipic acid (1/0.5)
Source: Acta Crystallogr E Crystallogr Commun. 2016 May 13;72(Pt 6):805–8. doi: 10.1107/S2056989016007581 (PMC4908553; doi:10.1107/S2056989016007581)
Supplement: Supplementary file 2 [file e-72-00805-Isup2.hkl]

data_I                                                                          
_shelx_title ' CF solution in P21/c'                                            
_shelx_refln_list_code          4                                               
_shelx_F_calc_maximum      221.40                                               
_exptl_crystal_F_000       652.00                                               
_reflns_d_resolution_high  0.7700                                               
                                                                                
loop_                                                                           
 _space_group_symop_operation_xyz                                               
 'x, y, z'                                                                      
 '-x, y+1/2, -z+1/2'                                                            
 '-x, -y, -z'                                                                   
 'x, -y-1/2, z-1/2'                                                             
                                                                                
_cell_length_a     6.1776                                                       
_cell_length_b     9.2296                                                       
_cell_length_c    25.7480                                                       
_cell_angle_alpha  90.000                                                       
_cell_angle_beta   97.117                                                       
_cell_angle_gamma  90.000                                                       
                                                                                
_shelx_F_squared_multiplier     1.000                                           
                                                                                
loop_                                                                           
 _refln_index_h                                                                 
 _refln_index_k                                                                 
 _refln_index_l                                                                 
 _refln_F_squared_calc                                                          
 _refln_F_squared_meas                                                          
 _refln_F_squared_sigma                                                         
 _refln_observed_status                                                         
   1   0   0       5278.90       4860.93        20.37 o                         
   2   0   0       3139.92       3034.86        15.64 o                         
   3   0   0        942.18        946.60        18.82 o                         
   4   0   0        352.09        355.39         7.93 o                         
   5   0   0        157.73        169.54         6.16 o                         
   6   0   0         23.37         28.17         2.68 o                         
   7   0   0         18.30         16.66         3.92 o                         
   1   1   0       4822.26       4532.25        33.85 o                         
   2   1   0       4593.46       4317.16        14.74 o                         
   3   1   0        985.03       1058.42         8.01 o                         
   4   1   0         91.76         88.55         2.65 o                         
   5   1   0          2.63          3.73         0.59 o                         
   6   1   0          0.03         -0.52         0.56 o                         
   7   1   0          3.90          3.18         1.16 o                         
   0   2   0        515.56        546.13         7.45 o                         
   1   2   0       1315.95       1270.71        11.72 o                         
   2   2   0        295.93        346.41         4.45 o                         
   3   2   0        527.77        555.48         4.66 o                         
   4   2   0         17.79         18.97         1.13 o                         
   5   2   0        155.39        144.92         3.06 o                         
   6   2   0         21.19         19.25         1.55 o                         
   7   2   0         19.26         18.08         4.16 o                         
   1   3   0          4.17          5.69         0.50 o                         
   2   3   0          0.06          1.50         0.53 o                         
   3   3   0         20.02         29.34         1.87 o                         
   4   3   0          5.59          7.83         0.85 o                         
   5   3   0        466.99        477.61         7.99 o                         
   6   3   0         51.75         53.86         4.41 o                         
   7   3   0          1.07          2.47         1.56 o                         
   0   4   0          3.44          3.36         0.85 o                         
   1   4   0        825.43        767.09         8.68 o                         
   2   4   0         36.75         38.45         1.55 o                         
   3   4   0        483.28        546.78         9.06 o                         
   4   4   0          0.09          0.97         0.28 o                         
   5   4   0        287.98        279.68         8.67 o                         
   6   4   0         88.08         82.60         5.12 o                         
   7   4   0          3.75          1.53         0.79 o                         
   1   5   0        302.88        309.90         4.07 o                         
   2   5   0         24.28         34.36         1.75 o                         
   3   5   0        271.20        268.31         4.12 o                         
   4   5   0        451.46        451.13         8.64 o                         
   5   5   0        124.81        122.66         5.89 o                         
   6   5   0          0.00          0.05         1.27 o                         
   7   5   0          2.80          4.18         1.79 o                         
   0   6   0        394.84        378.29        10.57 o                         
   1   6   0        327.05        340.08         5.61 o                         
   2   6   0          3.42          4.97         1.04 o                         
   3   6   0        459.60        454.65         8.68 o                         
   4   6   0         23.39         19.20         1.94 o                         
   5   6   0          0.19          0.25         0.56 o                         
   6   6   0          5.77          6.57         1.79 o                         
   1   7   0          8.01          9.33         1.04 o                         
   2   7   0         43.80         40.26         1.53 o                         
   3   7   0         44.35         46.27         2.91 o                         
   4   7   0          3.00          8.78         1.67 o                         
   5   7   0          5.55          2.91         0.95 o                         
   6   7   0          2.37          3.51         1.31 o                         
   0   8   0       1515.35       1597.61        29.56 o                         
   1   8   0        748.78        748.63         8.33 o                         
   2   8   0        119.93        121.69         4.66 o                         
   3   8   0          4.53          7.96         1.29 o                         
   4   8   0          5.88          6.15         1.24 o                         
   5   8   0          0.22         -0.26         0.47 o                         
   1   9   0         11.61         13.26         1.15 o                         
   2   9   0          0.72          4.50         0.99 o                         
   3   9   0          6.27          9.07         1.41 o                         
   4   9   0         25.98         30.07         2.79 o                         
   5   9   0          0.13          0.76         0.66 o                         
   0  10   0          3.73          4.45         1.12 o                         
   1  10   0          2.13          1.77         1.13 o                         
   2  10   0          1.45          1.56         0.48 o                         
   3  10   0         36.01         40.13         3.11 o                         
   4  10   0          0.01         -0.19         0.39 o                         
   1  11   0         11.98         14.17         1.86 o                         
   2  11   0          1.80          0.54         0.31 o                         
   3  11   0          1.09          1.92         0.92 o                         
  -7   1   1          4.36          2.98         1.01 o                         
  -6   1   1          6.69          6.77         1.54 o                         
  -5   1   1        327.38        330.69         6.18 o                         
  -4   1   1        587.41        624.62         7.30 o                         
  -3   1   1       1881.74       2012.99        11.41 o                         
  -2   1   1        267.41        255.20         5.82 o                         
  -1   1   1        983.78        884.68         8.94 o                         
   1   1   1       1847.54       1766.35         8.10 o                         
   2   1   1       1707.73       1670.08        11.97 o                         
   3   1   1        192.72        185.99         3.19 o                         
   4   1   1         18.88         22.52         1.29 o                         
   5   1   1        113.36        121.20         4.07 o                         
   6   1   1          3.55          3.49         0.68 o                         
   7   1   1          0.02          0.20         0.60 o                         
  -7   2   1          1.78          1.13         1.43 o                         
  -6   2   1        108.59         99.79         3.63 o                         
  -5   2   1         19.39         17.56         1.07 o                         
  -4   2   1         16.00         15.16         1.47 o                         
  -3   2   1         12.96         18.44         1.12 o                         
  -2   2   1          0.57          1.42         0.40 o                         
  -1   2   1       3227.35       2969.83        43.29 o                         
   0   2   1        383.58        319.07        12.18 o                         
   1   2   1       1432.82       1399.79        12.70 o                         
   2   2   1        325.52        302.01         6.87 o                         
   3   2   1        185.61        204.38         2.81 o                         
   4   2   1         15.35         16.49         0.89 o                         
   5   2   1         33.44         31.23         1.39 o                         
   6   2   1        101.87         93.30         4.74 o                         
   7   2   1          9.21         14.56         3.79 o                         
  -7   3   1          3.24          2.51         1.30 o                         
  -6   3   1          3.16          1.96         0.91 o                         
  -5   3   1        146.85        145.91         5.14 o                         
  -4   3   1         53.27         55.52         2.30 o                         
  -3   3   1         54.91         59.01         2.20 o                         
  -2   3   1        136.63        141.19         3.08 o                         
  -1   3   1        978.29        944.36         6.64 o                         
   0   3   1         19.88         15.43         1.09 o                         
   1   3   1          0.07          0.27         0.28 o                         
   2   3   1       2660.88       2915.18        14.31 o                         
   3   3   1         22.76         18.22         1.22 o                         
   4   3   1        198.04        193.21         4.06 o                         
   5   3   1        989.76        967.39         9.97 o                         
   6   3   1        303.98        299.64         9.11 o                         
   7   3   1         10.08          7.64         1.99 o                         
  -7   4   1          0.03         -0.60         0.79 o                         
  -6   4   1          3.90          3.63         1.07 o                         
  -5   4   1        263.22        241.31         7.55 o                         
  -4   4   1         48.89         48.03         2.27 o                         
  -3   4   1        379.43        417.96         5.67 o                         
  -2   4   1         29.19         22.58         1.82 o                         
  -1   4   1        299.56        321.50         4.11 o                         
   0   4   1        269.27        262.03         5.12 o                         
   1   4   1        432.67        459.23         7.13 o                         
   2   4   1         65.28         62.04         2.33 o                         
   3   4   1         10.77         16.96         1.01 o                         
   4   4   1         41.08         47.44         3.15 o                         
   5   4   1        102.09        105.06         5.17 o                         
   6   4   1          3.91          4.05         1.17 o                         
   7   4   1          0.27         -0.48         1.19 o                         
  -7   5   1         13.63         18.76         3.21 o                         
  -6   5   1         44.46         44.82         3.94 o                         
  -5   5   1          6.68          4.83         1.20 o                         
  -4   5   1          0.13          0.23         0.56 o                         
  -3   5   1        185.14        172.04         4.00 o                         
  -2   5   1        414.97        452.67         6.68 o                         
  -1   5   1        611.68        696.10         7.57 o                         
   0   5   1         64.80         69.21         3.16 o                         
   1   5   1        387.69        425.58         6.33 o                         
   2   5   1          0.18          0.73         0.24 o                         
   3   5   1        136.29        137.68         4.42 o                         
   4   5   1        630.60        628.51         6.59 o                         
   5   5   1        325.94        328.69         8.33 o                         
   6   5   1          0.00         -0.39         1.84 o                         
   7   5   1         40.39         44.20         5.00 o                         
  -6   6   1          2.74          2.03         1.18 o                         
  -5   6   1        122.77        118.66         6.12 o                         
  -4   6   1          8.53         10.20         0.92 o                         
  -3   6   1          5.56          3.83         0.86 o                         
  -2   6   1         79.32         83.50         4.31 o                         
  -1   6   1        505.46        536.07         8.85 o                         
   0   6   1          2.17          3.39         0.48 o                         
   1   6   1         90.65         97.47         2.54 o                         
   2   6   1         21.82         16.89         1.20 o                         
   3   6   1          0.71          0.97         0.79 o                         
   4   6   1         27.80         25.22         2.13 o                         
   5   6   1         54.42         54.68         3.51 o                         
   6   6   1         16.11         20.97         3.32 o                         
  -6   7   1          8.93         12.38         2.61 o                         
  -5   7   1          9.92          9.12         1.51 o                         
  -4   7   1        654.02        605.20        13.44 o                         
  -3   7   1         17.31         15.71         1.70 o                         
  -2   7   1        194.22        181.05         4.36 o                         
  -1   7   1        343.00        333.24         6.23 o                         
   0   7   1        312.28        304.58         5.06 o                         
   1   7   1        172.96        168.15         3.64 o                         
   2   7   1        176.63        176.63         3.59 o                         
   3   7   1          0.02          0.13         0.23 o                         
   4   7   1        254.18        226.47         6.90 o                         
   5   7   1          0.02         -0.15         0.35 o                         
   6   7   1          0.02          0.91         0.79 o                         
  -5   8   1         15.76         14.19         1.98 o                         
  -4   8   1         40.24         43.04         3.21 o                         
  -3   8   1        116.79        106.85         4.72 o                         
  -2   8   1          9.33         11.21         1.02 o                         
  -1   8   1        219.79        227.54         5.51 o                         
   0   8   1          2.91          3.65         1.20 o                         
   1   8   1         23.22         29.73         1.64 o                         
   2   8   1        118.73        112.27         4.46 o                         
   3   8   1          0.53          1.02         0.48 o                         
   4   8   1         70.27         64.55         3.85 o                         
   5   8   1          0.80          0.64         0.37 o                         
  -5   9   1          0.14         -0.11         0.70 o                         
  -4   9   1          1.55          0.85         0.40 o                         
  -3   9   1         41.44         40.28         3.05 o                         
  -2   9   1         55.11         51.59         3.15 o                         
  -1   9   1         34.99         39.79         2.07 o                         
   0   9   1          0.46         -0.19         0.24 o                         
   1   9   1        201.04        188.71         4.23 o                         
   2   9   1        233.74        232.17         7.45 o                         
   3   9   1          0.98          0.31         0.42 o                         
   4   9   1         33.54         34.83         2.93 o                         
   5   9   1          4.52          7.18         1.99 o                         
  -4  10   1          6.31          5.88         1.27 o                         
  -3  10   1          5.03          5.58         1.14 o                         
  -2  10   1          0.33          0.63         0.29 o                         
  -1  10   1         51.03         48.99         2.76 o                         
   0  10   1          4.98          7.68         1.08 o                         
   1  10   1         13.70         15.76         2.24 o                         
   2  10   1          0.18          0.07         0.23 o                         
   3  10   1          9.62          8.96         1.46 o                         
   4  10   1          6.88          6.30         1.24 o                         
  -3  11   1          9.48         13.50         2.37 o                         
  -2  11   1          2.19          1.49         0.98 o                         
  -1  11   1          0.20          0.67         0.32 o                         
   0  11   1          0.73          1.15         0.62 o                         
   1  11   1         33.56         39.09         3.16 o                         
   2  11   1         39.56         42.44         4.05 o                         
   3  11   1         36.11         33.80         4.35 o                         
  -8   0   2          5.30          8.57         3.22 o                         
  -7   0   2         58.40         72.71         8.27 o                         
  -6   0   2          1.79          1.00         0.79 o                         
  -5   0   2          2.37          0.77         0.38 o                         
  -4   0   2        265.30        270.28         5.91 o                         
  -3   0   2        109.50        100.00         3.70 o                         
  -2   0   2        678.83        603.30         9.16 o                         
  -1   0   2       1005.60       1048.73        11.10 o                         
   1   0   2          9.51         17.08         1.04 o                         
   2   0   2        352.14        302.82         4.82 o                         
   3   0   2          8.36         20.65         1.93 o                         
   4   0   2       1031.07       1147.50        14.84 o                         
   5   0   2        142.35        148.91         5.39 o                         
   6   0   2        223.06        217.05        12.93 o                         
   7   0   2          0.84         -0.19         0.39 o                         
  -7   1   2          8.36          9.33         2.15 o                         
  -6   1   2         24.72         25.05         2.38 o                         
  -5   1   2        239.83        238.58         5.61 o                         
  -4   1   2         44.01         67.50         2.47 o                         
  -3   1   2        795.17        810.23         7.46 o                         
  -2   1   2        185.29        204.21         4.15 o                         
  -1   1   2       1485.25       1394.14        12.44 o                         
   1   1   2        647.78        612.73         6.14 o                         
   2   1   2        531.38        510.94         3.78 o                         
   3   1   2       1317.54       1441.78        11.09 o                         
   4   1   2         51.80         45.51         1.57 o                         
   5   1   2         14.12          8.80         0.82 o                         
   6   1   2          0.28         -0.44         0.52 o                         
   7   1   2          9.27         12.23         1.84 o                         
  -7   2   2          6.27          9.22         2.00 o                         
  -6   2   2          0.00         -0.41         0.67 o                         
  -5   2   2         10.70          8.88         1.18 o                         
  -4   2   2        325.09        324.09         7.01 o                         
  -3   2   2       1156.76       1136.73         8.80 o                         
  -2   2   2          0.13          0.69         0.18 o                         
  -1   2   2          9.13         14.18         1.83 o                         
   0   2   2       6458.81       6447.85       138.69 o                         
   1   2   2         97.86         75.99         2.70 o                         
   2   2   2          0.96          1.68         0.27 o                         
   3   2   2        616.73        694.60        10.64 o                         
   4   2   2         28.13         29.95         1.24 o                         
   5   2   2        265.56        259.74         4.53 o                         
   6   2   2         12.43         12.37         1.74 o                         
   7   2   2          0.29          0.20         0.48 o                         
  -7   3   2          0.58          0.86         0.82 o                         
  -6   3   2         19.98         19.10         2.03 o                         
  -5   3   2        241.22        236.34         4.53 o                         
  -4   3   2         21.23         21.32         1.61 o                         
  -3   3   2        383.91        427.35         6.11 o                         
  -2   3   2          6.34          7.16         0.83 o                         
  -1   3   2        226.35        227.71         4.62 o                         
   0   3   2          5.22          4.92         0.34 o                         
   1   3   2         34.59         39.37         1.57 o                         
   2   3   2         35.63         38.47         1.23 o                         
   3   3   2         39.69         38.69         2.30 o                         
   4   3   2        246.52        253.91         4.97 o                         
   5   3   2         91.71         92.80         2.98 o                         
   6   3   2         10.20         10.59         1.51 o                         
   7   3   2         26.12         29.63         5.30 o                         
  -7   4   2          0.54         -1.28         1.31 o                         
  -6   4   2          3.70          3.00         1.07 o                         
  -5   4   2         18.16         17.49         1.69 o                         
  -4   4   2          0.10          0.66         0.34 o                         
  -3   4   2          0.92          1.97         0.82 o                         
  -2   4   2        467.16        442.72        10.19 o                         
  -1   4   2        542.58        631.41         6.10 o                         
   0   4   2       2267.35       2336.19        17.32 o                         
   1   4   2       5465.03       5644.10        38.03 o                         
   2   4   2       3380.58       3689.28        33.29 o                         
   3   4   2          3.55          1.44         0.37 o                         
   4   4   2        339.01        329.23         7.00 o                         
   5   4   2        150.59        161.63         5.49 o                         
   6   4   2         47.65         46.07         3.16 o                         
   7   4   2          2.81          0.70         0.54 o                         
  -7   5   2          3.71          3.47         1.61 o                         
  -6   5   2         32.78         31.55         3.38 o                         
  -5   5   2         19.43         18.94         2.39 o                         
  -4   5   2        150.03        159.45         4.49 o                         
  -3   5   2         20.20         26.02         1.65 o                         
  -2   5   2        110.06         91.31         3.21 o                         
  -1   5   2         35.23         44.91         1.86 o                         
   0   5   2        146.31        143.57         2.96 o                         
   1   5   2       1091.27       1124.78         7.21 o                         
   2   5   2        111.31        137.36         2.78 o                         
   3   5   2        215.76        219.75         5.53 o                         
   4   5   2         85.37         87.22         3.22 o                         
   5   5   2        149.65        145.78         3.76 o                         
   6   5   2          0.77          0.75         1.46 o                         
   7   5   2          9.32          9.79         2.43 o                         
  -6   6   2          0.16          0.02         0.78 o                         
  -5   6   2         31.39         27.62         2.99 o                         
  -4   6   2          9.80          8.60         1.02 o                         
  -3   6   2         81.67         92.22         3.29 o                         
  -2   6   2         15.10          8.74         1.09 o                         
  -1   6   2        587.68        577.77         9.38 o                         
   0   6   2         11.61         10.87         0.86 o                         
   1   6   2         33.44         27.51         1.44 o                         
   2   6   2        134.54        124.65         2.37 o                         
   3   6   2        193.77        197.89         4.77 o                         
   4   6   2          0.10          0.02         0.54 o                         
   5   6   2         36.24         42.31         3.04 o                         
   6   6   2         23.69         32.09         4.10 o                         
  -6   7   2          0.91          2.10         1.23 o                         
  -5   7   2         21.54         25.19         2.59 o                         
  -4   7   2         53.31         62.91         4.39 o                         
  -3   7   2         42.28         39.62         2.11 o                         
  -2   7   2        145.29        157.70         4.15 o                         
  -1   7   2          0.58          0.58         0.40 o                         
   0   7   2        160.38        157.29         7.83 o                         
   1   7   2        215.80        203.74         3.92 o                         
   2   7   2          6.73          4.78         0.43 o                         
   3   7   2         27.30         22.03         1.39 o                         
   4   7   2         55.97         43.85         2.99 o                         
   5   7   2         12.84         11.10         1.63 o                         
   6   7   2          0.17          0.90         0.68 o                         
  -5   8   2         34.63         36.23         3.18 o                         
  -4   8   2        155.38        134.55         5.73 o                         
  -3   8   2          9.04          7.39         1.26 o                         
  -2   8   2        238.94        226.93         4.14 o                         
  -1   8   2        416.21        414.74         7.51 o                         
   0   8   2        332.78        324.00         6.83 o                         
   1   8   2        114.31        108.25         3.03 o                         
   2   8   2        115.47        100.35         4.20 o                         
   3   8   2          2.71          1.81         0.64 o                         
   4   8   2          6.55          4.46         0.98 o                         
   5   8   2          0.59          0.72         0.81 o                         
  -5   9   2          0.95          0.96         0.47 o                         
  -4   9   2          4.10          3.11         0.73 o                         
  -3   9   2        253.12        244.32         7.53 o                         
  -2   9   2          2.88          3.06         0.52 o                         
  -1   9   2        917.49        943.96        11.90 o                         
   0   9   2          4.76          4.80         0.82 o                         
   1   9   2          4.81          5.46         0.80 o                         
   2   9   2         48.02         45.78         2.95 o                         
   3   9   2          6.21          9.47         1.38 o                         
   4   9   2         37.15         33.08         2.87 o                         
   5   9   2          5.21          7.33         1.97 o                         
  -4  10   2          1.32          1.12         0.63 o                         
  -3  10   2         22.85         24.61         2.48 o                         
  -2  10   2          3.60          3.33         0.88 o                         
  -1  10   2          5.01          7.00         1.07 o                         
   0  10   2          7.60          8.88         1.31 o                         
   1  10   2         48.39         56.60         3.64 o                         
   2  10   2         32.37         24.03         2.87 o                         
   3  10   2         11.74         10.97         1.59 o                         
   4  10   2         15.95         18.55         2.19 o                         
  -3  11   2          0.36          0.01         0.54 o                         
  -2  11   2         30.84         29.78         3.39 o                         
  -1  11   2         17.38         23.87         2.87 o                         
   0  11   2          0.98          0.31         0.63 o                         
   1  11   2          5.90          4.29         1.02 o                         
   2  11   2          3.46          3.98         1.56 o                         
   3  11   2          0.28          0.02         0.68 o                         
  -7   1   3         13.80         14.22         2.63 o                         
  -6   1   3          2.59          1.69         0.53 o                         
  -5   1   3         17.70         20.31         1.66 o                         
  -4   1   3        106.70         97.43         3.45 o                         
  -3   1   3         79.59         87.31         2.57 o                         
  -2   1   3         26.91         28.70         1.44 o                         
  -1   1   3        635.52        630.51         6.94 o                         
   0   1   3       1594.60       1531.97        13.00 o                         
   1   1   3       1041.12       1001.63         9.29 o                         
   2   1   3         26.28         20.13         0.64 o                         
   3   1   3        241.86        238.35         2.98 o                         
   4   1   3         22.42         25.22         1.19 o                         
   5   1   3        241.06        227.79         4.31 o                         
   6   1   3        112.71        100.97         4.07 o                         
   7   1   3          6.35          7.86         1.23 o                         
  -7   2   3         42.79         39.41         3.25 o                         
  -6   2   3        278.99        277.96         8.03 o                         
  -5   2   3          1.01          0.67         0.71 o                         
  -4   2   3         57.91         59.89         3.11 o                         
  -3   2   3        216.17        239.57         4.15 o                         
  -2   2   3         35.37         30.22         1.71 o                         
  -1   2   3          3.97          0.39         0.14 o                         
   0   2   3       6763.54       6621.79        64.96 o                         
   1   2   3        668.96        657.66         5.70 o                         
   2   2   3        713.44        751.77         6.20 o                         
   3   2   3         11.80         10.49         0.76 o                         
   4   2   3        221.43        198.54         3.13 o                         
   5   2   3        253.15        243.82         4.15 o                         
   6   2   3          3.60          2.86         0.87 o                         
   7   2   3         28.73         34.38         3.06 o                         
  -7   3   3         58.89         60.48         5.28 o                         
  -6   3   3          9.45          9.72         1.43 o                         
  -5   3   3        283.90        283.65         4.06 o                         
  -4   3   3         72.64         69.55         3.95 o                         
  -3   3   3        116.29        112.40         3.20 o                         
  -2   3   3       1175.03       1223.59         7.28 o                         
  -1   3   3         55.03         50.43         1.32 o                         
   1   3   3        490.92        461.55         4.66 o                         
   2   3   3        808.30        842.42         5.76 o                         
   3   3   3         55.89         54.91         2.07 o                         
   4   3   3         20.02         22.98         1.76 o                         
   5   3   3         50.79         46.81         2.09 o                         
   6   3   3        213.59        213.34         7.03 o                         
   7   3   3          0.04          0.31         0.99 o                         
  -7   4   3          3.25          3.11         1.74 o                         
  -6   4   3         18.18         15.87         2.29 o                         
  -5   4   3        113.91        117.19         3.79 o                         
  -4   4   3         92.94        101.09         2.85 o                         
  -3   4   3        241.18        279.59         4.34 o                         
  -2   4   3       1104.16       1075.58        12.38 o                         
  -1   4   3        526.04        570.32         7.84 o                         
   0   4   3        252.46        269.62         3.61 o                         
   1   4   3        827.23        806.37         4.61 o                         
   2   4   3        419.72        446.96         4.99 o                         
   3   4   3         50.98         47.00         1.99 o                         
   4   4   3        471.56        466.54         6.14 o                         
   5   4   3         10.89         12.77         1.23 o                         
   6   4   3          3.10          4.50         1.69 o                         
   7   4   3          1.61          1.12         0.85 o                         
  -7   5   3          0.44         -1.61         1.66 o                         
  -6   5   3         14.83         12.96         2.22 o                         
  -5   5   3         17.41         15.63         2.18 o                         
  -4   5   3         16.20         21.84         1.51 o                         
  -3   5   3         37.28         39.93         2.21 o                         
  -2   5   3         41.57         34.33         2.51 o                         
  -1   5   3         96.92         98.22         2.83 o                         
   0   5   3         62.88         72.71         2.62 o                         
   1   5   3        608.71        579.93         6.07 o                         
   2   5   3         71.40         74.53         1.89 o                         
   3   5   3        357.33        367.96         5.86 o                         
   4   5   3        114.11        103.53         4.24 o                         
   5   5   3          6.14          3.80         0.84 o                         
   6   5   3          7.90          6.61         1.77 o                         
   7   5   3          0.00         -1.05         1.05 o                         
  -6   6   3         35.06         39.51         3.93 o                         
  -5   6   3         76.75         71.66         4.90 o                         
  -4   6   3        232.87        236.21         5.77 o                         
  -3   6   3          0.98          7.67         1.08 o                         
  -2   6   3         29.67         29.65         1.28 o                         
  -1   6   3         65.45         73.97         2.74 o                         
   0   6   3        100.52        116.10         3.60 o                         
   1   6   3          6.72          7.21         0.69 o                         
   2   6   3          3.83          3.25         0.39 o                         
   3   6   3         42.93         43.28         1.26 o                         
   4   6   3         42.43         45.79         2.89 o                         
   5   6   3         28.36         28.49         2.44 o                         
   6   6   3          2.71          4.33         1.77 o                         
  -6   7   3          2.36          2.25         0.77 o                         
  -5   7   3         37.85         38.61         3.73 o                         
  -4   7   3        150.23        153.27         9.02 o                         
  -3   7   3         26.99         23.12         1.86 o                         
  -2   7   3        258.26        245.14         3.84 o                         
  -1   7   3        170.10        162.09         4.49 o                         
   0   7   3         89.13         89.11         3.39 o                         
   1   7   3         20.62         22.80         1.38 o                         
   2   7   3        116.31        125.52         2.69 o                         
   3   7   3          8.09          6.36         0.55 o                         
   4   7   3         48.05         49.96         3.12 o                         
   5   7   3          1.58          0.75         0.31 o                         
   6   7   3          1.99          1.70         0.99 o                         
  -5   8   3          6.45          6.81         1.40 o                         
  -4   8   3         17.05         17.80         2.14 o                         
  -3   8   3         71.86         69.72         4.92 o                         
  -2   8   3        263.31        243.68         4.85 o                         
  -1   8   3        129.73        130.37         4.26 o                         
   0   8   3         25.77         32.01         2.25 o                         
   1   8   3        104.33         91.16         2.70 o                         
   2   8   3         94.02         89.91         2.45 o                         
   3   8   3          5.02          8.04         1.34 o                         
   4   8   3          1.41          1.44         0.82 o                         
   5   8   3          0.00         -0.12         0.48 o                         
  -5   9   3          2.12          2.25         0.79 o                         
  -4   9   3         18.57         16.48         2.08 o                         
  -3   9   3         13.44         15.66         2.02 o                         
  -2   9   3         10.74          8.72         0.89 o                         
  -1   9   3        249.14        245.32         6.18 o                         
   0   9   3          0.01          0.17         0.29 o                         
   1   9   3        226.19        221.54         4.87 o                         
   2   9   3          1.85          1.98         0.63 o                         
   3   9   3         25.01         18.15         1.94 o                         
   4   9   3          2.68          5.80         1.18 o                         
   5   9   3         11.61         11.97         2.52 o                         
  -4  10   3          3.84          2.29         0.84 o                         
  -3  10   3         20.31         21.43         2.37 o                         
  -2  10   3         16.60         21.47         2.15 o                         
  -1  10   3         63.58         63.96         3.30 o                         
   0  10   3        338.02        346.64         7.82 o                         
   1  10   3          6.42          6.58         1.28 o                         
   2  10   3          0.55          0.46         0.45 o                         
   3  10   3          1.04          1.21         0.51 o                         
   4  10   3          0.06         -0.21         0.35 o                         
  -3  11   3          5.44          9.34         1.95 o                         
  -2  11   3         31.70         30.24         3.47 o                         
  -1  11   3          4.58          7.11         1.60 o                         
   0  11   3          1.32          2.28         0.84 o                         
   1  11   3         12.62         12.72         1.77 o                         
   2  11   3          2.39          0.78         0.66 o                         
  -8   0   4         14.25         25.44         5.44 o                         
  -7   0   4         55.15         59.49         7.59 o                         
  -6   0   4          5.59          4.13         1.96 o                         
  -5   0   4         25.79         24.53         2.09 o                         
  -4   0   4        111.08        101.06         6.72 o                         
  -3   0   4        411.35        364.81         7.61 o                         
  -2   0   4          8.05         12.13         1.72 o                         
  -1   0   4       3666.38       3764.63        24.70 o                         
   0   0   4       1191.63       1117.24         9.34 o                         
   1   0   4        210.57        178.72         3.01 o                         
   2   0   4       4137.58       4130.31        28.26 o                         
   3   0   4       2233.42       2356.32        13.54 o                         
   4   0   4         66.28         81.36         3.48 o                         
   5   0   4         10.01          6.81         0.76 o                         
   6   0   4        165.59        170.81         7.45 o                         
   7   0   4          3.42          3.99         1.16 o                         
  -7   1   4         13.38         12.04         2.47 o                         
  -6   1   4        187.38        185.08         6.73 o                         
  -5   1   4         29.15         26.52         1.78 o                         
  -4   1   4        420.03        432.32         9.93 o                         
  -3   1   4          2.22          2.59         0.56 o                         
  -2   1   4        351.92        317.44         7.65 o                         
  -1   1   4       6586.92       6674.08       188.08 o                         
   0   1   4       1965.68       1965.47        17.58 o                         
   1   1   4        238.34        212.30         1.96 o                         
   2   1   4       1323.45       1276.80         7.57 o                         
   3   1   4        141.75        151.01         2.19 o                         
   4   1   4         38.50         45.18         1.53 o                         
   5   1   4         10.05         10.09         0.77 o                         
   6   1   4         70.96         59.48         3.14 o                         
   7   1   4         40.70         43.14         3.36 o                         
  -7   2   4          1.55          0.22         0.38 o                         
  -6   2   4         14.42         21.97         3.40 o                         
  -5   2   4        107.55        102.86         3.98 o                         
  -4   2   4          5.15          4.78         0.99 o                         
  -3   2   4        105.92        111.74         3.39 o                         
  -2   2   4        150.28        125.08         3.67 o                         
  -1   2   4          1.54          4.02         0.50 o                         
   0   2   4        957.64        959.77         8.53 o                         
   1   2   4        655.94        714.04         6.24 o                         
   2   2   4        574.91        577.02         4.03 o                         
   3   2   4        206.33        222.00         3.55 o                         
   4   2   4        347.45        330.47         3.51 o                         
   5   2   4         13.09         15.17         1.02 o                         
   6   2   4         10.36          7.88         1.28 o                         
   7   2   4         21.47         14.85         1.98 o                         
  -7   3   4          2.86          4.55         1.18 o                         
  -6   3   4         18.26         19.52         2.13 o                         
  -5   3   4         16.58         17.85         1.08 o                         
  -4   3   4        202.61        216.29         7.14 o                         
  -3   3   4       1511.88       1575.74        12.58 o                         
  -2   3   4        807.40        925.70         8.08 o                         
  -1   3   4        891.08        850.32         7.96 o                         
   0   3   4        407.45        370.82         6.23 o                         
   1   3   4         91.26         89.41         2.10 o                         
   2   3   4        878.78        926.86         5.87 o                         
   3   3   4         30.79         40.57         1.39 o                         
   4   3   4        393.12        389.55         5.71 o                         
   5   3   4         54.35         59.83         2.25 o                         
   6   3   4          8.31         12.39         1.73 o                         
   7   3   4         22.57         26.12         3.70 o                         
  -7   4   4          0.01         -0.62         0.62 o                         
  -6   4   4         21.38         22.09         2.25 o                         
  -5   4   4         25.94         24.53         1.85 o                         
  -4   4   4          8.91          8.45         0.83 o                         
  -3   4   4        545.75        629.51         6.67 o                         
  -2   4   4          5.40          4.13         0.74 o                         
  -1   4   4        542.08        561.26        11.48 o                         
   0   4   4       1168.57       1280.42         6.80 o                         
   1   4   4        141.58        140.48         3.18 o                         
   2   4   4        172.35        174.00         3.22 o                         
   3   4   4         40.78         38.20         1.79 o                         
   4   4   4        266.29        247.59         4.27 o                         
   5   4   4        259.35        259.01         5.07 o                         
   6   4   4          4.28          4.32         2.20 o                         
   7   4   4          0.08         -1.12         1.12 o                         
  -7   5   4         12.34         11.56         3.53 o                         
  -6   5   4         51.82         60.78         4.89 o                         
  -5   5   4          0.10          0.49         0.22 o                         
  -4   5   4          3.16          1.79         0.58 o                         
  -3   5   4         52.09         42.20         2.05 o                         
  -2   5   4       1101.25       1197.55        15.78 o                         
  -1   5   4         54.24         44.90         2.60 o                         
   0   5   4        176.54        166.26         3.60 o                         
   1   5   4        610.36        566.87         5.52 o                         
   2   5   4         56.49         62.23         2.02 o                         
   3   5   4        448.72        432.66         4.61 o                         
   4   5   4          1.10          2.49         1.02 o                         
   5   5   4        335.26        352.32         8.03 o                         
   6   5   4          6.45          5.76         3.65 o                         
   7   5   4          1.80          1.45         0.92 o                         
  -6   6   4          0.43          0.95         0.65 o                         
  -5   6   4          5.35         10.35         2.56 o                         
  -4   6   4        180.68        180.53         5.34 o                         
  -3   6   4          1.17          1.75         0.49 o                         
  -2   6   4         27.44         22.62         1.17 o                         
  -1   6   4        192.32        199.19         4.57 o                         
   0   6   4        203.93        201.51         4.74 o                         
   1   6   4        153.66        152.81         3.24 o                         
   2   6   4         55.81         69.21         2.11 o                         
   3   6   4        925.74        880.85         6.25 o                         
   4   6   4        279.94        282.57         7.07 o                         
   5   6   4          2.64          3.21         0.68 o                         
   6   6   4          1.32          1.73         0.54 o                         
  -6   7   4         10.89          9.51         1.99 o                         
  -5   7   4         18.12         16.29         2.43 o                         
  -4   7   4          6.84          8.81         2.23 o                         
  -3   7   4         36.17         31.61         2.29 o                         
  -2   7   4        343.89        309.50         4.72 o                         
  -1   7   4          8.05         12.16         1.58 o                         
   0   7   4        301.85        275.79         5.97 o                         
   1   7   4        112.55        116.31         4.23 o                         
   2   7   4         38.80         35.07         1.78 o                         
   3   7   4         12.53          9.86         0.67 o                         
   4   7   4        117.35        101.91         4.48 o                         
   5   7   4          4.65          3.54         1.30 o                         
   6   7   4          1.33          1.72         0.96 o                         
  -5   8   4         14.54         15.28         2.10 o                         
  -4   8   4          1.47          2.18         0.99 o                         
  -3   8   4         75.49         76.18         5.08 o                         
  -2   8   4         43.33         41.40         1.64 o                         
  -1   8   4        196.87        183.98         5.13 o                         
   0   8   4       1060.49       1047.89        12.43 o                         
   1   8   4         18.72         14.94         1.41 o                         
   2   8   4        289.75        257.23         4.73 o                         
   3   8   4        252.55        228.05         6.69 o                         
   4   8   4          1.79          2.01         0.54 o                         
   5   8   4          0.04          0.13         0.52 o                         
  -5   9   4         10.36         11.37         1.81 o                         
  -4   9   4          0.94          0.02         0.47 o                         
  -3   9   4         93.54         94.49         5.89 o                         
  -2   9   4         66.88         66.57         2.60 o                         
  -1   9   4          6.92         13.88         1.53 o                         
   0   9   4         27.67         33.10         2.29 o                         
   1   9   4        293.61        318.48         6.08 o                         
   2   9   4         75.94         68.09         3.55 o                         
   3   9   4        104.55         98.40         4.57 o                         
   4   9   4          0.27          0.44         0.33 o                         
   5   9   4          1.51          1.77         0.63 o                         
  -4  10   4          3.29          2.26         1.31 o                         
  -3  10   4          0.35          0.80         0.57 o                         
  -2  10   4         33.28         35.17         3.52 o                         
  -1  10   4          0.28          1.57         0.60 o                         
   0  10   4        150.15        159.22         5.28 o                         
   1  10   4         34.84         36.70         2.93 o                         
   2  10   4         14.93         11.96         1.68 o                         
   3  10   4          3.64          3.21         1.00 o                         
   4  10   4          0.99          1.17         1.54 o                         
  -3  11   4         15.36         15.81         2.62 o                         
  -2  11   4         11.83         13.88         2.35 o                         
  -1  11   4         26.27         30.57         5.08 o                         
   0  11   4         20.63         23.86         2.39 o                         
   1  11   4         13.62         17.34         2.13 o                         
   2  11   4          2.27          1.68         0.74 o                         
  -7   1   5          0.65          0.77         0.49 o                         
  -6   1   5         67.46         70.91         4.21 o                         
  -5   1   5          1.23          0.97         0.34 o                         
  -4   1   5          2.30          6.95         1.45 o                         
  -3   1   5        657.56        637.03         9.49 o                         
  -2   1   5         22.07         26.41         4.12 o                         
  -1   1   5       9869.05       9525.74       186.67 o                         
   0   1   5       2444.27       2337.93         8.03 o                         
   1   1   5         61.57         45.88         0.93 o                         
   2   1   5        494.20        523.39         4.97 o                         
   3   1   5          0.07          0.40         0.22 o                         
   4   1   5        203.01        200.40         2.82 o                         
   5   1   5        176.72        165.47         2.92 o                         
   6   1   5         14.67         13.07         1.41 o                         
   7   1   5          7.11          7.16         1.34 o                         
  -7   2   5          0.03         -0.17         0.73 o                         
  -6   2   5        261.04        276.75         8.19 o                         
  -5   2   5        340.46        344.18         7.45 o                         
  -4   2   5         23.06         23.46         2.32 o                         
  -3   2   5          0.01          1.13         0.56 o                         
  -2   2   5        337.59        333.37         6.02 o                         
  -1   2   5        573.46        558.98         5.07 o                         
   0   2   5       5099.78       4875.48        20.41 o                         
   1   2   5        218.73        197.41         2.84 o                         
   2   2   5        337.54        384.07         3.75 o                         
   3   2   5        245.81        245.20         3.46 o                         
   4   2   5         48.82         48.33         2.27 o                         
   5   2   5        117.00        114.04         3.83 o                         
   6   2   5          0.16         -0.39         0.43 o                         
   7   2   5         17.26         11.71         1.72 o                         
  -7   3   5         67.06         63.77         4.24 o                         
  -6   3   5         49.82         50.92         3.47 o                         
  -5   3   5          0.01         -0.64         0.64 o                         
  -4   3   5          0.78          3.14         0.90 o                         
  -3   3   5        278.02        289.88         5.94 o                         
  -2   3   5        304.28        324.31         5.00 o                         
  -1   3   5       1235.95       1201.19        12.70 o                         
   0   3   5        321.73        367.47         6.49 o                         
   1   3   5        609.03        580.53         5.58 o                         
   2   3   5        163.75        148.90         2.42 o                         
   3   3   5         25.51         17.08         0.87 o                         
   4   3   5        225.48        236.51         3.94 o                         
   5   3   5         59.30         52.08         1.95 o                         
   6   3   5         51.82         52.35         3.39 o                         
   7   3   5         31.49         39.68         6.25 o                         
  -7   4   5          2.30          2.88         1.88 o                         
  -6   4   5         58.42         58.45         3.69 o                         
  -5   4   5         63.95         64.85         3.59 o                         
  -4   4   5          2.35          2.76         0.66 o                         
  -3   4   5        111.02        111.62         2.59 o                         
  -2   4   5          1.89          4.18         0.48 o                         
  -1   4   5        614.82        645.87         8.95 o                         
   0   4   5        627.98        664.10         4.97 o                         
   1   4   5         36.64         30.54         3.23 o                         
   2   4   5        216.19        240.32         3.81 o                         
   3   4   5         38.56         38.85         1.40 o                         
   4   4   5        240.53        241.43         3.75 o                         
   5   4   5          9.92          8.66         0.87 o                         
   6   4   5          2.15          1.63         0.71 o                         
   7   4   5          0.14         -1.18         1.76 o                         
  -7   5   5          1.07          0.14         1.20 o                         
  -6   5   5        102.40        103.10         6.36 o                         
  -5   5   5          6.18          6.42         1.18 o                         
  -4   5   5          6.91          7.17         1.25 o                         
  -3   5   5          9.38          6.71         0.84 o                         
  -2   5   5        835.71        824.18        10.05 o                         
  -1   5   5        563.24        519.53         8.10 o                         
   0   5   5        166.40        146.69         2.43 o                         
   1   5   5        524.49        565.18         9.10 o                         
   2   5   5       1034.25       1045.13        10.17 o                         
   3   5   5          4.96          3.68         0.41 o                         
   4   5   5        155.92        151.34         4.77 o                         
   5   5   5        168.04        160.75         5.25 o                         
   6   5   5         12.09         18.38         2.96 o                         
  -6   6   5         13.27         11.60         2.20 o                         
  -5   6   5        337.28        319.63        14.06 o                         
  -4   6   5         35.33         40.11         2.68 o                         
  -3   6   5          0.54          0.32         0.47 o                         
  -2   6   5        477.48        460.65         5.45 o                         
  -1   6   5         25.48         28.82         1.76 o                         
   0   6   5        507.91        531.81         8.95 o                         
   1   6   5          9.05         12.92         1.05 o                         
   2   6   5         10.12         14.51         0.98 o                         
   3   6   5        262.56        219.66         3.29 o                         
   4   6   5        560.34        520.85         9.44 o                         
   5   6   5         22.12         25.95         4.29 o                         
   6   6   5          4.75          5.08         1.53 o                         
  -6   7   5          0.04         -0.03         0.56 o                         
  -5   7   5        118.33        110.85         8.62 o                         
  -4   7   5         12.60         11.57         2.52 o                         
  -3   7   5          0.15          0.67         0.44 o                         
  -2   7   5         58.48         58.44         2.10 o                         
  -1   7   5       1139.06       1102.61        12.64 o                         
   0   7   5         45.42         49.47         2.53 o                         
   1   7   5        117.52        109.96         3.12 o                         
   2   7   5         23.23         20.49         1.81 o                         
   3   7   5        249.30        203.65         3.17 o                         
   4   7   5         91.14         96.00         4.29 o                         
   5   7   5          0.01         -0.25         0.66 o                         
   6   7   5          0.00         -0.26         0.92 o                         
  -5   8   5          4.89          5.11         1.50 o                         
  -4   8   5         79.32         82.42         7.29 o                         
  -3   8   5         88.54         88.66         7.26 o                         
  -2   8   5         64.07         64.20         2.22 o                         
  -1   8   5        117.65        114.49         4.10 o                         
   0   8   5        958.70        968.09        11.92 o                         
   1   8   5        119.93        104.94         3.26 o                         
   2   8   5        332.22        298.47         6.11 o                         
   3   8   5        107.31        107.03         4.57 o                         
   4   8   5          0.03         -0.17         0.30 o                         
   5   8   5          7.73          9.06         2.13 o                         
  -5   9   5         23.10         19.75         2.54 o                         
  -4   9   5          0.01         -0.60         0.74 o                         
  -3   9   5         30.37         34.20         4.12 o                         
  -2   9   5         56.92         58.13         2.49 o                         
  -1   9   5         43.26         53.01         2.98 o                         
   0   9   5          4.05          3.92         0.80 o                         
   1   9   5         14.71         18.30         1.45 o                         
   2   9   5         14.80         15.74         2.25 o                         
   3   9   5          1.71          2.78         1.00 o                         
   4   9   5          3.65          5.29         1.10 o                         
  -4  10   5          3.42          2.38         0.80 o                         
  -3  10   5          8.70          8.82         1.78 o                         
  -2  10   5         14.05         12.19         2.11 o                         
  -1  10   5         18.23         14.89         1.61 o                         
   0  10   5          1.17          3.54         0.82 o                         
   1  10   5          6.12          8.65         1.39 o                         
   2  10   5         20.21         23.31         2.41 o                         
   3  10   5          2.54          2.94         0.99 o                         
   4  10   5          0.40          0.49         0.59 o                         
  -3  11   5          0.29          0.24         0.40 o                         
  -2  11   5          0.08          1.33         0.96 o                         
  -1  11   5         18.33         23.64         4.51 o                         
   0  11   5         14.43         16.92         2.45 o                         
   1  11   5         30.78         32.05         2.88 o                         
   2  11   5          5.54          7.29         1.43 o                         
  -8   0   6          2.88          1.07         0.93 o                         
  -7   0   6         57.15         66.32         8.17 o                         
  -6   0   6         18.02         23.69         3.06 o                         
  -5   0   6        493.13        547.41        18.26 o                         
  -4   0   6          0.17          0.06         0.57 o                         
  -3   0   6        289.27        282.06         7.06 o                         
  -2   0   6         27.72         37.13         3.23 o                         
  -1   0   6      49019.50      52219.57       123.58 o                         
   0   0   6       6022.95       6017.51        29.06 o                         
   1   0   6       7336.75       7090.90        34.63 o                         
   2   0   6       8056.90       8914.91        30.66 o                         
   3   0   6        868.56       1035.45         8.26 o                         
   4   0   6        128.14        129.00         3.21 o                         
   5   0   6        223.32        210.58         4.47 o                         
   6   0   6          2.67          1.41         0.29 o                         
   7   0   6         21.56         19.80         2.70 o                         
  -7   1   6          0.58         -0.14         0.49 o                         
  -6   1   6         49.19         53.25         3.68 o                         
  -5   1   6         13.86         16.62         2.29 o                         
  -4   1   6        427.27        428.74         8.34 o                         
  -3   1   6        729.19        722.97         8.12 o                         
  -2   1   6        680.67        628.98         9.61 o                         
  -1   1   6      27615.86      28495.87      1169.54 o                         
   0   1   6       7929.28       7958.29        76.86 o                         
   1   1   6        378.25        401.86         2.66 o                         
   2   1   6          1.20          0.53         0.15 o                         
   3   1   6        496.69        540.13         4.97 o                         
   4   1   6        237.53        236.54         4.18 o                         
   5   1   6          0.08          0.16         0.17 o                         
   6   1   6          0.04          0.12         0.29 o                         
   7   1   6         46.33         53.38         3.71 o                         
  -7   2   6         11.93         12.48         1.90 o                         
  -6   2   6        185.29        190.58         6.93 o                         
  -5   2   6        124.66        122.91         5.93 o                         
  -4   2   6         30.26         30.77         2.10 o                         
  -3   2   6        551.33        549.01         9.94 o                         
  -2   2   6         16.92         17.03         1.41 o                         
  -1   2   6       1351.19       1367.23        13.14 o                         
   0   2   6        241.78        231.28         7.05 o                         
   1   2   6         70.91         85.23         1.25 o                         
   2   2   6        344.16        363.25         2.87 o                         
   3   2   6        465.78        463.12         7.03 o                         
   4   2   6        197.74        187.03         4.43 o                         
   5   2   6         85.93         79.68         3.52 o                         
   6   2   6         84.18         80.52         4.24 o                         
   7   2   6         10.68         13.33         2.47 o                         
  -7   3   6          7.56          8.22         1.65 o                         
  -6   3   6        111.19        107.89         6.02 o                         
  -5   3   6          4.58          3.12         0.33 o                         
  -4   3   6        154.52        159.30         5.65 o                         
  -3   3   6          4.52         11.70         1.15 o                         
  -2   3   6        150.17        148.47         4.15 o                         
  -1   3   6          2.90          5.94         0.77 o                         
   0   3   6       1487.00       1373.09         9.13 o                         
   1   3   6         40.51         45.87         2.83 o                         
   2   3   6        593.86        625.20        10.07 o                         
   3   3   6          1.27          6.21         0.49 o                         
   4   3   6        320.60        304.18         4.79 o                         
   5   3   6         64.94         60.79         2.79 o                         
   6   3   6         53.48         54.47         3.94 o                         
   7   3   6         13.56         15.77         2.75 o                         
  -7   4   6         82.04         86.94         4.98 o                         
  -6   4   6         35.12         34.91         3.32 o                         
  -5   4   6         17.16         18.10         1.63 o                         
  -4   4   6         36.80         42.96         2.26 o                         
  -3   4   6          8.83         15.27         1.03 o                         
  -2   4   6          0.00          0.72         0.71 o                         
  -1   4   6         23.06         20.58         1.10 o                         
   0   4   6        276.48        262.12         4.07 o                         
   1   4   6          7.18          4.16         0.35 o                         
   2   4   6        594.62        596.89         6.59 o                         
   3   4   6        154.10        151.00         2.65 o                         
   4   4   6       2148.20       2179.30        14.83 o                         
   5   4   6         71.37         67.13         2.20 o                         
   6   4   6          3.52          5.71         2.27 o                         
   7   4   6          0.73          2.09         1.33 o                         
  -7   5   6          1.97          4.94         2.60 o                         
  -6   5   6         15.33         14.25         2.51 o                         
  -5   5   6         84.37         80.41         7.13 o                         
  -4   5   6          1.80          2.55         0.58 o                         
  -3   5   6         17.97         14.77         1.10 o                         
  -2   5   6        134.18        122.12         3.09 o                         
  -1   5   6         74.49         78.23         2.36 o                         
   0   5   6        304.25        313.99         3.83 o                         
   1   5   6        188.88        220.40         3.64 o                         
   2   5   6          4.34          4.34         0.56 o                         
   3   5   6        138.38        136.85         2.62 o                         
   4   5   6         42.45         44.07         2.19 o                         
   5   5   6         60.41         55.59         4.88 o                         
   6   5   6          2.92          5.73         2.45 o                         
  -6   6   6         29.86         33.38         3.79 o                         
  -5   6   6         77.73         80.92         7.23 o                         
  -4   6   6        698.18        662.67        11.20 o                         
  -3   6   6          4.24          4.47         1.00 o                         
  -2   6   6          1.79          2.09         0.49 o                         
  -1   6   6         60.45         52.37         2.09 o                         
   0   6   6         99.43        113.51         2.88 o                         
   1   6   6         87.94        100.80         2.71 o                         
   2   6   6         78.56         73.53         2.95 o                         
   3   6   6         45.43         40.55         1.45 o                         
   4   6   6          0.23          1.43         0.76 o                         
   5   6   6          0.13          0.26         1.17 o                         
   6   6   6          0.00         -1.82         1.82 o                         
  -6   7   6          0.05          0.03         0.71 o                         
  -5   7   6          8.09         11.43         2.85 o                         
  -4   7   6         20.82         13.77         2.88 o                         
  -3   7   6        152.53        139.90         8.59 o                         
  -2   7   6         35.83         31.30         1.59 o                         
  -1   7   6        599.64        578.07         8.78 o                         
   0   7   6        214.75        234.47         5.55 o                         
   1   7   6         83.38         82.95         2.66 o                         
   2   7   6         10.58          9.91         1.51 o                         
   3   7   6          1.37          0.95         0.33 o                         
   4   7   6          7.99          5.57         1.00 o                         
   5   7   6         10.51         10.62         2.17 o                         
   6   7   6          5.30          5.39         2.50 o                         
  -5   8   6         14.74         16.97         3.52 o                         
  -4   8   6          1.88          4.21         1.58 o                         
  -3   8   6          0.49          1.89         1.16 o                         
  -2   8   6        143.52        129.83         3.47 o                         
  -1   8   6         78.60         95.00         3.83 o                         
   0   8   6        200.56        201.15         5.46 o                         
   1   8   6        157.24        155.36         3.87 o                         
   2   8   6         27.33         26.33         2.75 o                         
   3   8   6         11.57         11.70         1.84 o                         
   4   8   6          9.48          9.86         1.69 o                         
   5   8   6          0.98          2.81         1.84 o                         
  -5   9   6          0.04         -0.25         0.45 o                         
  -4   9   6         18.43         22.29         3.10 o                         
  -3   9   6         25.08         30.68         3.43 o                         
  -2   9   6         36.57         36.22         2.47 o                         
  -1   9   6        142.71        134.87         4.13 o                         
   0   9   6         15.53         19.45         1.78 o                         
   1   9   6        112.64        115.32         6.19 o                         
   2   9   6          7.50         10.94         1.50 o                         
   3   9   6         23.83         28.68         3.00 o                         
   4   9   6          2.67          6.74         2.63 o                         
  -4  10   6         17.28         18.02         2.32 o                         
  -3  10   6         18.36         13.65         2.33 o                         
  -2  10   6         28.04         31.67         3.43 o                         
  -1  10   6          0.20          0.31         0.41 o                         
   0  10   6         11.06         13.82         2.14 o                         
   1  10   6          2.92          2.01         0.67 o                         
   2  10   6         19.57         21.62         2.33 o                         
   3  10   6         18.88         23.01         2.39 o                         
  -3  11   6          0.07         -0.01         0.72 o                         
  -2  11   6          0.31         -0.07         0.50 o                         
  -1  11   6          2.53          1.02         1.28 o                         
   0  11   6          1.24          1.82         1.32 o                         
   1  11   6          0.45         -0.02         0.59 o                         
   2  11   6          9.50          9.96         1.61 o                         
  -7   1   7          3.85          2.69         1.18 o                         
  -6   1   7         55.86         60.89         4.84 o                         
  -5   1   7         12.20         15.03         2.31 o                         
  -4   1   7          3.35          3.69         0.75 o                         
  -3   1   7          2.41          4.71         1.16 o                         
  -2   1   7       2256.90       2181.29        18.56 o                         
  -1   1   7      13038.14      13458.85        42.32 o                         
   0   1   7       3507.50       3433.49        15.04 o                         
   1   1   7       2233.14       2161.27        11.83 o                         
   2   1   7        478.02        466.72         3.81 o                         
   3   1   7        217.39        249.62         3.48 o                         
   4   1   7        158.09        159.41         3.39 o                         
   5   1   7          0.69          0.43         0.25 o                         
   6   1   7         79.18         68.35         3.31 o                         
   7   1   7          2.08          2.33         1.31 o                         
  -7   2   7         26.22         25.86         2.81 o                         
  -6   2   7         10.85         12.09         2.14 o                         
  -5   2   7          9.07          7.07         2.08 o                         
  -4   2   7         19.94         26.16         2.42 o                         
  -3   2   7          7.21         12.29         2.32 o                         
  -2   2   7        172.06        147.34         3.77 o                         
  -1   2   7        298.82        311.71         4.38 o                         
   0   2   7       1235.12       1149.63         9.20 o                         
   1   2   7        278.47        302.29         2.63 o                         
   2   2   7          1.26          0.50         0.10 o                         
   3   2   7         18.17         14.09         0.93 o                         
   4   2   7         52.94         54.46         2.60 o                         
   5   2   7        476.31        413.78         7.15 o                         
   6   2   7          4.23          5.66         1.13 o                         
   7   2   7          8.64          8.37         1.95 o                         
  -7   3   7          7.43          8.96         1.61 o                         
  -6   3   7         45.21         38.97         3.71 o                         
  -5   3   7          0.85         -0.89         0.97 o                         
  -4   3   7          9.88         13.24         1.29 o                         
  -3   3   7        349.97        361.53        12.19 o                         
  -2   3   7        698.45        684.09        11.24 o                         
  -1   3   7          8.16          6.45         0.85 o                         
   0   3   7        419.49        421.71         5.16 o                         
   1   3   7       3131.67       3282.54        10.27 o                         
   2   3   7          5.75          8.83         0.69 o                         
   3   3   7         67.16         53.72         1.32 o                         
   4   3   7        716.73        679.37        10.63 o                         
   5   3   7         50.94         49.65         3.36 o                         
   6   3   7          0.38          0.22         0.28 o                         
   7   3   7          0.92          1.50         1.05 o                         
  -7   4   7          0.02          0.28         0.83 o                         
  -6   4   7         10.78         12.47         1.98 o                         
  -5   4   7        148.05        143.72         4.73 o                         
  -4   4   7         63.17         66.78         2.86 o                         
  -3   4   7        204.16        208.40         4.84 o                         
  -2   4   7         28.92         33.74         2.24 o                         
  -1   4   7         27.92         26.78         1.30 o                         
   0   4   7         32.20         48.46         1.41 o                         
   1   4   7        163.82        185.67         2.63 o                         
   2   4   7        332.50        389.03         5.39 o                         
   3   4   7        137.98        121.30         2.53 o                         
   4   4   7        165.96        153.22         3.11 o                         
   5   4   7         32.87         36.25         2.37 o                         
   6   4   7          1.55          3.01         1.53 o                         
   7   4   7          0.03         -0.90         0.91 o                         
  -7   5   7          7.45          4.19         1.40 o                         
  -6   5   7         41.01         45.25         3.76 o                         
  -5   5   7          3.29          3.33         1.71 o                         
  -4   5   7         43.87         43.16         2.26 o                         
  -3   5   7         20.13         16.94         1.19 o                         
  -2   5   7        681.28        704.38         9.32 o                         
  -1   5   7        102.02         94.89         2.66 o                         
   0   5   7        320.86        366.42         4.37 o                         
   1   5   7         30.78         37.46         1.37 o                         
   2   5   7         32.34         31.09         1.59 o                         
   3   5   7         94.08         91.67         2.30 o                         
   4   5   7          2.43          1.80         0.50 o                         
   5   5   7          0.45         -0.62         0.89 o                         
   6   5   7         29.62         34.14         5.86 o                         
  -6   6   7         29.35         29.95         4.78 o                         
  -5   6   7         11.23          9.89         2.71 o                         
  -4   6   7          5.12          5.74         1.26 o                         
  -3   6   7          6.74          7.59         1.19 o                         
  -2   6   7         76.85         75.64         2.95 o                         
  -1   6   7        137.34        147.24         3.62 o                         
   0   6   7         49.74         49.26         1.99 o                         
   1   6   7        148.53        177.18         3.62 o                         
   2   6   7         12.62         11.41         1.57 o                         
   3   6   7         45.87         35.82         1.47 o                         
   4   6   7         95.42         99.27         4.54 o                         
   5   6   7         51.46         58.01         7.34 o                         
   6   6   7         12.11         16.20         4.31 o                         
  -6   7   7         14.87         10.03         2.07 o                         
  -5   7   7        127.35        121.27         9.44 o                         
  -4   7   7          4.26          3.09         1.53 o                         
  -3   7   7        121.94        114.84         4.91 o                         
  -2   7   7        634.51        611.92         7.70 o                         
  -1   7   7        783.27        768.80         8.03 o                         
   0   7   7         54.14         56.93         2.78 o                         
   1   7   7        143.23        134.38         3.34 o                         
   2   7   7         46.09         46.39         2.82 o                         
   3   7   7        151.12        135.28         3.36 o                         
   4   7   7          5.64          6.20         1.19 o                         
   5   7   7          1.34          2.08         1.70 o                         
   6   7   7          6.67          5.97         2.59 o                         
  -5   8   7          6.82          4.09         2.09 o                         
  -4   8   7         17.04         14.30         3.13 o                         
  -3   8   7         82.36         84.68         7.29 o                         
  -2   8   7         19.63         21.64         1.44 o                         
  -1   8   7          0.38          0.21         0.25 o                         
   0   8   7        192.65        191.67         5.36 o                         
   1   8   7         82.02         75.24         2.60 o                         
   2   8   7        162.05        147.60         5.44 o                         
   3   8   7         71.65         63.14         4.22 o                         
   4   8   7          1.25          0.84         0.76 o                         
   5   8   7          5.75          7.14         2.86 o                         
  -5   9   7          8.23          9.58         2.84 o                         
  -4   9   7         16.99         16.77         3.59 o                         
  -3   9   7         24.15         24.48         4.25 o                         
  -2   9   7         51.90         53.40         3.07 o                         
  -1   9   7          5.40          6.63         0.92 o                         
   0   9   7        404.18        399.74         8.09 o                         
   1   9   7        181.62        190.69         7.95 o                         
   2   9   7          1.99          0.91         0.47 o                         
   3   9   7          3.37          2.67         0.94 o                         
   4   9   7          3.56          8.53         2.85 o                         
  -4  10   7          0.56          3.57         1.29 o                         
  -3  10   7         10.93         12.77         2.30 o                         
  -2  10   7          2.90          5.78         1.56 o                         
  -1  10   7          2.19          0.93         1.08 o                         
   0  10   7         11.27         15.31         2.27 o                         
   1  10   7          0.03          0.02         0.87 o                         
   2  10   7         34.66         32.79         2.82 o                         
   3  10   7         30.27         30.20         2.84 o                         
  -2  11   7          3.47          7.02         1.72 o                         
  -1  11   7          4.06          6.97         2.45 o                         
   0  11   7         24.94         37.30         3.00 o                         
   1  11   7          2.11          4.60         1.12 o                         
   2  11   7          8.88          9.57         1.57 o                         
  -7   0   8         26.74         36.55         6.20 o                         
  -6   0   8        242.55        260.12        14.32 o                         
  -5   0   8        262.75        272.59        13.37 o                         
  -4   0   8          0.00          0.91         0.57 o                         
  -3   0   8        415.64        404.91        13.15 o                         
  -2   0   8          4.63          7.34         1.54 o                         
  -1   0   8      10114.56       9963.75        51.54 o                         
   0   0   8        759.60        769.35         6.96 o                         
   1   0   8          1.63          3.92         0.35 o                         
   2   0   8        853.93        969.25        10.52 o                         
   3   0   8       1604.65       1737.25        13.31 o                         
   4   0   8         32.73         32.10         2.72 o                         
   5   0   8        116.53         90.98         5.07 o                         
   6   0   8         14.70         14.77         2.15 o                         
   7   0   8          0.62          0.11         1.27 o                         
  -7   1   8          1.63          0.99         0.46 o                         
  -6   1   8         55.26         57.00         4.79 o                         
  -5   1   8        119.65        132.47         6.64 o                         
  -4   1   8          0.97          1.35         0.60 o                         
  -3   1   8        172.91        176.07         6.19 o                         
  -2   1   8        343.64        332.68         7.54 o                         
  -1   1   8        491.60        484.69        11.29 o                         
   0   1   8        262.86        264.73         2.88 o                         
   1   1   8       2243.11       2241.66         7.61 o                         
   2   1   8         31.07         32.53         0.91 o                         
   3   1   8        353.67        439.11         4.23 o                         
   4   1   8        147.64        152.09         3.30 o                         
   5   1   8         24.64         23.62         1.37 o                         
   6   1   8          7.35          5.54         0.93 o                         
   7   1   8          8.66         10.31         1.64 o                         
  -7   2   8         21.65         20.39         2.48 o                         
  -6   2   8         31.75         36.47         3.75 o                         
  -5   2   8          0.19          1.78         1.10 o                         
  -4   2   8       1140.94       1242.07        16.95 o                         
  -3   2   8        109.14        136.48         5.58 o                         
  -2   2   8        147.07        131.30         3.68 o                         
  -1   2   8        479.22        486.97         5.41 o                         
   0   2   8       2798.77       2677.75        12.28 o                         
   1   2   8        888.29        843.72         6.52 o                         
   2   2   8       1269.84       1271.79        10.80 o                         
   3   2   8         14.55         14.03         0.88 o                         
   4   2   8         76.26         67.58         2.63 o                         
   5   2   8          1.07          0.89         0.87 o                         
   6   2   8         10.12         14.32         1.76 o                         
   7   2   8          2.98          1.89         0.85 o                         
  -7   3   8          0.02          0.54         0.52 o                         
  -6   3   8          1.50          2.62         0.91 o                         
  -5   3   8         27.19         27.29         2.80 o                         
  -4   3   8         28.94         27.89         2.42 o                         
  -3   3   8         30.59         33.83         1.50 o                         
  -2   3   8         35.48         59.38         2.17 o                         
  -1   3   8        291.92        265.25         4.69 o                         
   0   3   8       1261.23       1280.62        16.14 o                         
   1   3   8       1612.78       1766.20         9.09 o                         
   2   3   8         73.51         65.69         1.59 o                         
   3   3   8        435.01        439.46         3.63 o                         
   4   3   8        183.79        180.29         5.41 o                         
   5   3   8         26.85         26.46         2.13 o                         
   6   3   8         32.42         27.11         3.43 o                         
   7   3   8         12.65         12.78         2.40 o                         
  -7   4   8          5.07          7.20         1.40 o                         
  -6   4   8          3.98          2.37         0.71 o                         
  -5   4   8          0.26         -0.03         0.71 o                         
  -4   4   8          2.95          4.47         0.81 o                         
  -3   4   8         22.47         30.59         1.94 o                         
  -2   4   8          0.04          0.16         0.35 o                         
  -1   4   8          0.03          1.21         0.33 o                         
   0   4   8       2145.21       2248.14        11.50 o                         
   1   4   8        293.08        327.95         5.48 o                         
   2   4   8         40.82         40.59         1.74 o                         
   3   4   8        127.82        121.20         2.54 o                         
   4   4   8       1903.86       1862.44        11.29 o                         
   5   4   8          4.78          3.24         0.68 o                         
   6   4   8         56.75         56.47         5.10 o                         
   7   4   8          3.49          4.73         1.55 o                         
  -7   5   8          7.33          7.78         2.89 o                         
  -6   5   8         12.80         13.86         2.06 o                         
  -5   5   8         45.80         41.66         5.18 o                         
  -4   5   8         16.19         16.78         1.43 o                         
  -3   5   8         27.57         25.40         1.51 o                         
  -2   5   8         37.33         37.20         2.04 o                         
  -1   5   8         14.11         18.92         0.91 o                         
   0   5   8         42.48         36.01         1.26 o                         
   1   5   8        677.97        736.31         6.26 o                         
   2   5   8        423.19        408.20         7.42 o                         
   3   5   8        120.53        107.41         2.54 o                         
   4   5   8         10.32         10.86         1.31 o                         
   5   5   8         23.39         29.41         4.87 o                         
   6   5   8         45.22         51.35         7.12 o                         
  -6   6   8          2.97          5.35         2.11 o                         
  -5   6   8          7.40          9.56         2.73 o                         
  -4   6   8          0.74         -0.28         0.81 o                         
  -3   6   8         26.38         29.23         2.43 o                         
  -2   6   8         54.21         51.01         2.50 o                         
  -1   6   8         26.81         25.90         1.56 o                         
   0   6   8        110.18        106.04         2.38 o                         
   1   6   8        173.31        159.42         2.80 o                         
   2   6   8        177.82        186.41         7.04 o                         
   3   6   8          0.67         -0.13         0.20 o                         
   4   6   8         28.52         26.90         2.29 o                         
   5   6   8          8.81         10.65         3.20 o                         
   6   6   8          6.72          7.20         2.86 o                         
  -6   7   8          7.19         10.86         2.95 o                         
  -5   7   8         15.92         15.18         3.37 o                         
  -4   7   8         87.35         81.57         7.29 o                         
  -3   7   8         27.73         26.09         2.47 o                         
  -2   7   8        283.41        287.10         6.29 o                         
  -1   7   8         38.57         42.25         1.81 o                         
   0   7   8         12.09          9.06         1.49 o                         
   1   7   8         11.34         10.86         0.95 o                         
   2   7   8          7.43          4.31         0.77 o                         
   3   7   8         46.37         45.08         2.62 o                         
   4   7   8         26.62         19.82         2.18 o                         
   5   7   8          1.26          5.55         2.63 o                         
  -5   8   8        107.97        107.78         9.28 o                         
  -4   8   8          0.21         -1.39         1.45 o                         
  -3   8   8         96.95        103.00         8.25 o                         
  -2   8   8          1.40          2.06         0.46 o                         
  -1   8   8         53.53         49.25         1.97 o                         
   0   8   8        142.18        154.93         4.86 o                         
   1   8   8         46.16         39.90         1.84 o                         
   2   8   8          5.88          3.71         0.72 o                         
   3   8   8         65.39         55.42         3.32 o                         
   4   8   8          4.47          5.66         2.28 o                         
   5   8   8          4.47          6.85         2.84 o                         
  -5   9   8          1.51          3.17         1.90 o                         
  -4   9   8         22.08         25.78         4.49 o                         
  -3   9   8          3.84          4.45         1.79 o                         
  -2   9   8        121.28        132.20         4.93 o                         
  -1   9   8        131.56        142.09         4.32 o                         
   0   9   8          0.12          2.42         1.00 o                         
   1   9   8         13.40         13.65         2.20 o                         
   2   9   8         12.21          8.30         1.32 o                         
   3   9   8         19.71         20.13         2.10 o                         
   4   9   8          3.82          1.98         1.78 o                         
  -4  10   8         44.38         44.93         4.63 o                         
  -3  10   8         13.26         10.22         2.16 o                         
  -2  10   8         64.50         75.16         6.20 o                         
  -1  10   8          2.13          1.42         0.66 o                         
   0  10   8         28.72         29.19         2.57 o                         
   1  10   8          1.23          4.21         1.38 o                         
   2  10   8          2.66          2.29         0.65 o                         
   3  10   8         43.39         49.61         3.53 o                         
  -2  11   8          5.13          5.79         1.48 o                         
  -1  11   8          1.39          2.20         1.43 o                         
   0  11   8          0.24          1.83         1.02 o                         
   1  11   8         28.51         28.45         2.79 o                         
   2  11   8          0.08          0.35         0.38 o                         
  -7   1   9         20.43         27.36         2.98 o                         
  -6   1   9          0.00          0.78         1.38 o                         
  -5   1   9         50.03         57.77         4.43 o                         
  -4   1   9          4.21          7.59         1.07 o                         
  -3   1   9          7.96         12.18         1.62 o                         
  -2   1   9        271.20        279.84         8.49 o                         
  -1   1   9       3341.72       3143.91        16.60 o                         
   0   1   9         60.29         68.05         1.39 o                         
   1   1   9        519.20        555.13         3.42 o                         
   2   1   9        738.24        764.76         5.87 o                         
   3   1   9        112.51        102.89         2.04 o                         
   4   1   9        225.77        215.36         3.13 o                         
   5   1   9         34.43         27.15         1.13 o                         
   6   1   9          2.47          2.90         0.81 o                         
   7   1   9         19.14         17.81         2.12 o                         
  -7   2   9         34.80         33.85         3.29 o                         
  -6   2   9         32.46         33.16         3.60 o                         
  -5   2   9        171.13        186.85        11.12 o                         
  -4   2   9          0.55         10.06         2.28 o                         
  -3   2   9        809.60        845.86         9.13 o                         
  -2   2   9          1.39          1.01         0.27 o                         
  -1   2   9         36.15         42.38         1.68 o                         
   0   2   9        488.07        482.49         4.29 o                         
   1   2   9        575.97        552.64         4.20 o                         
   2   2   9        579.16        616.88         5.22 o                         
   3   2   9        391.48        397.07         4.50 o                         
   4   2   9          0.36          0.85         0.25 o                         
   5   2   9        236.20        209.18         4.96 o                         
   6   2   9         87.01         96.99         4.67 o                         
   7   2   9          1.11          0.84         0.46 o                         
  -7   3   9         35.51         34.00         3.27 o                         
  -6   3   9          5.25          5.05         1.35 o                         
  -5   3   9          1.00          0.11         1.14 o                         
  -4   3   9         21.87         25.30         2.39 o                         
  -3   3   9        146.33        154.12         4.32 o                         
  -2   3   9        181.17        197.48         4.17 o                         
  -1   3   9       2100.14       2060.51        11.36 o                         
   0   3   9       4166.74       4047.56        21.06 o                         
   1   3   9         37.13         41.73         1.21 o                         
   2   3   9         11.01         10.66         0.54 o                         
   3   3   9         21.14         22.74         1.04 o                         
   4   3   9        547.36        523.02        10.46 o                         
   5   3   9        452.11        431.29         8.61 o                         
   6   3   9         21.90         22.65         3.14 o                         
   7   3   9          7.50          7.41         1.90 o                         
  -7   4   9          0.21         -0.54         0.64 o                         
  -6   4   9         15.15         14.52         2.16 o                         
  -5   4   9         51.70         50.73         3.80 o                         
  -4   4   9         92.62        101.03         4.68 o                         
  -3   4   9        262.10        272.63         7.14 o                         
  -2   4   9         91.14         84.76         3.80 o                         
  -1   4   9         48.37         43.35         1.67 o                         
   0   4   9         95.19         91.92         2.63 o                         
   1   4   9         54.17         59.91         1.56 o                         
   2   4   9        627.97        662.53         9.03 o                         
   3   4   9         97.47         92.91         2.17 o                         
   4   4   9          9.22          8.30         2.46 o                         
   5   4   9         34.60         30.41         1.93 o                         
   6   4   9         12.99         14.09         2.58 o                         
  -7   5   9          0.11          0.60         0.50 o                         
  -6   5   9         39.80         41.75         3.65 o                         
  -5   5   9          0.48         -0.34         0.39 o                         
  -4   5   9         56.22         53.84         2.61 o                         
  -3   5   9         11.73         11.28         1.52 o                         
  -2   5   9        154.98        148.87         4.19 o                         
  -1   5   9         10.86          9.27         0.70 o                         
   0   5   9          4.41          4.27         0.47 o                         
   1   5   9        478.18        501.55         5.05 o                         
   2   5   9        423.17        461.73        10.40 o                         
   3   5   9         65.73         65.49         2.00 o                         
   4   5   9         95.56         88.09         3.50 o                         
   5   5   9         49.68         52.28         6.68 o                         
   6   5   9          2.94          2.46         1.73 o                         
  -6   6   9         25.77         24.60         4.45 o                         
  -5   6   9         80.52         87.41         7.97 o                         
  -4   6   9         47.11         40.98         3.10 o                         
  -3   6   9         15.94         15.42         1.83 o                         
  -2   6   9         10.83         10.08         1.11 o                         
  -1   6   9         45.53         44.08         2.39 o                         
   0   6   9         17.82         31.82         1.49 o                         
   1   6   9          5.46          4.98         0.60 o                         
   2   6   9         20.68         23.46         2.55 o                         
   3   6   9        124.93        123.48         2.89 o                         
   4   6   9         10.51         12.05         1.51 o                         
   5   6   9          1.84          0.70         0.74 o                         
   6   6   9          2.04          4.39         1.51 o                         
  -6   7   9          0.62         -0.07         0.87 o                         
  -5   7   9          0.21          1.54         0.83 o                         
  -4   7   9          0.32          0.90         0.71 o                         
  -3   7   9        308.08        301.53         8.58 o                         
  -2   7   9        290.89        288.38         6.47 o                         
  -1   7   9         33.40         43.26         3.24 o                         
   0   7   9          2.67          1.63         0.44 o                         
   1   7   9         52.67         61.66         1.68 o                         
   2   7   9         39.08         30.31         3.04 o                         
   3   7   9         69.76         63.76         3.31 o                         
   4   7   9          0.81         -0.25         0.59 o                         
   5   7   9         30.14         37.73         5.98 o                         
  -5   8   9         30.28         25.96         4.61 o                         
  -4   8   9         14.13          9.08         2.55 o                         
  -3   8   9          2.00          4.50         1.94 o                         
  -2   8   9        136.06        136.71         6.66 o                         
  -1   8   9        144.58        149.47         2.83 o                         
   0   8   9          4.07          6.49         0.94 o                         
   1   8   9         10.50         10.75         0.93 o                         
   2   8   9          3.07          1.25         0.17 o                         
   3   8   9         36.45         30.46         2.44 o                         
   4   8   9          2.27          3.90         1.23 o                         
   5   8   9         45.34         54.56         7.38 o                         
  -5   9   9          2.47         -0.49         0.92 o                         
  -4   9   9          0.94          4.05         2.10 o                         
  -3   9   9         10.25          9.88         2.78 o                         
  -2   9   9         76.72         70.39         4.34 o                         
  -1   9   9         83.99         83.88         3.34 o                         
   0   9   9        135.59        130.81         4.21 o                         
   1   9   9         98.68         81.54         5.29 o                         
   2   9   9         58.43         53.26         4.21 o                         
   3   9   9          2.64          5.69         1.11 o                         
   4   9   9          0.55         -0.69         0.69 o                         
  -4  10   9          1.04          3.73         1.55 o                         
  -3  10   9          2.22          0.54         0.48 o                         
  -2  10   9         76.53         80.46         4.08 o                         
  -1  10   9         12.85         13.80         1.41 o                         
   0  10   9        127.22        130.49         5.51 o                         
   1  10   9          7.56          8.79         1.87 o                         
   2  10   9         14.81         14.21         1.87 o                         
   3  10   9          5.02          4.56         1.07 o                         
  -2  11   9          4.19          0.71         0.79 o                         
  -1  11   9          5.13          5.71         2.40 o                         
   0  11   9         85.60         98.31         4.99 o                         
   1  11   9          0.10          0.84         0.72 o                         
   2  11   9         10.94         13.28         1.89 o                         
  -7   0  10         50.89         51.25         5.45 o                         
  -6   0  10         24.31         19.00         4.03 o                         
  -5   0  10        115.29        113.88         8.90 o                         
  -4   0  10         58.17         70.09         6.37 o                         
  -3   0  10        390.82        397.70        13.81 o                         
  -2   0  10       1058.40       1041.03        20.01 o                         
  -1   0  10       3356.46       3443.77        31.97 o                         
   0   0  10          9.98         10.13         0.85 o                         
   1   0  10       2398.51       2363.41         9.55 o                         
   2   0  10        282.85        310.18         3.70 o                         
   3   0  10        204.86        200.75         6.22 o                         
   4   0  10         79.65         76.78         4.30 o                         
   5   0  10         48.44         35.41         3.19 o                         
   6   0  10         66.22         62.38         4.61 o                         
   7   0  10          7.84         12.68         2.27 o                         
  -7   1  10         29.86         28.44         3.71 o                         
  -6   1  10         24.42         20.89         3.10 o                         
  -5   1  10         77.52         78.29         5.34 o                         
  -4   1  10         28.24         26.62         2.81 o                         
  -3   1  10          6.37          9.19         2.06 o                         
  -2   1  10        322.88        332.35         8.00 o                         
  -1   1  10        428.84        447.31         6.48 o                         
   0   1  10         45.46         47.59         1.22 o                         
   1   1  10          2.30          5.27         0.35 o                         
   2   1  10        510.72        550.60         4.15 o                         
   3   1  10         65.44         74.02         2.12 o                         
   4   1  10         15.97         16.67         0.88 o                         
   5   1  10        107.29        106.05         2.57 o                         
   6   1  10          0.10          1.65         0.68 o                         
   7   1  10          1.16          0.51         0.60 o                         
  -7   2  10         10.32         16.82         2.81 o                         
  -6   2  10          3.39          3.97         1.74 o                         
  -5   2  10         96.32         88.15         7.69 o                         
  -4   2  10        303.29        318.84        14.24 o                         
  -3   2  10        364.91        372.84         6.17 o                         
  -2   2  10         32.66         49.38         2.36 o                         
  -1   2  10          0.77          0.48         0.27 o                         
   0   2  10        538.16        501.43         4.26 o                         
   1   2  10        450.72        474.92         4.83 o                         
   2   2  10        230.83        232.64         2.31 o                         
   3   2  10        601.97        623.51         8.62 o                         
   4   2  10        195.25        197.25         4.23 o                         
   5   2  10         21.18         16.12         1.25 o                         
   6   2  10         33.75         28.63         2.47 o                         
   7   2  10         10.23         14.34         2.58 o                         
  -7   3  10          0.19         -0.12         0.44 o                         
  -6   3  10          1.59          0.91         1.11 o                         
  -5   3  10         19.27         17.75         3.49 o                         
  -4   3  10        136.03        138.01         5.67 o                         
  -3   3  10         64.11         63.49         2.85 o                         
  -2   3  10         14.11         11.75         1.05 o                         
  -1   3  10        582.04        580.19         6.01 o                         
   0   3  10        520.23        531.32         5.01 o                         
   1   3  10         70.23         77.20         1.71 o                         
   2   3  10         73.43         66.17         1.41 o                         
   3   3  10         19.04         24.55         1.14 o                         
   4   3  10        157.79        153.76         3.78 o                         
   5   3  10          0.57          0.86         0.30 o                         
   6   3  10         45.85         47.58         4.58 o                         
   7   3  10         24.58         30.83         3.88 o                         
  -7   4  10          0.21          0.11         0.92 o                         
  -6   4  10          6.45          5.63         1.47 o                         
  -5   4  10          1.77          0.66         0.47 o                         
  -4   4  10         30.09         22.27         2.44 o                         
  -3   4  10         54.23         53.74         2.86 o                         
  -2   4  10         30.60         33.92         1.99 o                         
  -1   4  10        716.15        745.17         8.15 o                         
   0   4  10          0.79          1.32         0.42 o                         
   1   4  10       1115.58       1144.22         6.97 o                         
   2   4  10        180.59        149.42         3.46 o                         
   3   4  10        251.68        233.36         3.54 o                         
   4   4  10        683.04        666.62         6.88 o                         
   5   4  10         27.02         29.59         2.47 o                         
   6   4  10         34.43         38.49         4.31 o                         
  -7   5  10          7.03          7.58         2.63 o                         
  -6   5  10          1.67          0.77         0.53 o                         
  -5   5  10          0.31          0.26         0.20 o                         
  -4   5  10          1.06          1.03         0.52 o                         
  -3   5  10         75.03         80.90         4.17 o                         
  -2   5  10         85.52         81.22         3.18 o                         
  -1   5  10        308.68        284.54         4.72 o                         
   0   5  10          0.04          1.23         0.32 o                         
   1   5  10         35.85         36.39         1.33 o                         
   2   5  10         65.41         66.57         3.34 o                         
   3   5  10        984.65        900.31        11.68 o                         
   4   5  10         28.26         31.67         1.70 o                         
   5   5  10          8.98          9.33         1.48 o                         
   6   5  10         35.05         34.31         4.17 o                         
  -6   6  10          0.90          0.83         1.27 o                         
  -5   6  10         27.83         22.98         4.32 o                         
  -4   6  10          6.52          7.15         1.09 o                         
  -3   6  10         17.93         15.13         0.99 o                         
  -2   6  10         17.69         14.80         1.42 o                         
  -1   6  10          1.62          2.87         0.70 o                         
   0   6  10        250.81        255.30         5.50 o                         
   1   6  10        191.03        194.14         3.57 o                         
   2   6  10        536.97        509.50        11.70 o                         
   3   6  10          7.65          9.31         0.96 o                         
   4   6  10         65.44         70.29         3.05 o                         
   5   6  10          0.23          0.08         0.45 o                         
   6   6  10         84.63        109.06         7.84 o                         
  -6   7  10          0.12         -1.08         1.08 o                         
  -5   7  10         34.04         26.63         4.64 o                         
  -4   7  10          0.00          0.05         0.56 o                         
  -3   7  10         79.22         87.50         4.76 o                         
  -2   7  10          0.99          3.64         1.18 o                         
  -1   7  10        949.70        918.47        11.74 o                         
   0   7  10         45.28         51.21         2.35 o                         
   1   7  10         22.12         17.34         0.87 o                         
   2   7  10          0.57          1.30         0.60 o                         
   3   7  10         70.30         64.91         3.33 o                         
   4   7  10          2.17         -0.29         0.61 o                         
   5   7  10          2.18          1.40         1.55 o                         
  -5   8  10          0.04          0.88         0.67 o                         
  -4   8  10          0.41         -0.97         1.16 o                         
  -3   8  10         21.62         28.83         4.50 o                         
  -2   8  10        388.61        398.19        10.11 o                         
  -1   8  10         78.98         79.89         2.25 o                         
   0   8  10         56.10         62.76         2.82 o                         
   1   8  10        201.35        175.70         3.58 o                         
   2   8  10          0.10          0.57         0.34 o                         
   3   8  10         12.85         12.43         1.53 o                         
   4   8  10          5.77          3.90         1.44 o                         
   5   8  10         18.08         22.39         3.20 o                         
  -4   9  10        137.84        143.33        11.04 o                         
  -3   9  10          4.74          3.89         1.74 o                         
  -2   9  10         57.55         58.39         4.02 o                         
  -1   9  10          1.45          1.94         0.59 o                         
   0   9  10        127.75        138.82         4.31 o                         
   1   9  10          0.36          0.60         0.47 o                         
   2   9  10        123.85        122.27         5.26 o                         
   3   9  10          0.06         -0.33         0.54 o                         
   4   9  10          3.51          2.05         0.98 o                         
  -3  10  10         25.53         31.87         3.78 o                         
  -2  10  10         33.77         36.17         2.79 o                         
  -1  10  10         46.42         51.66         2.78 o                         
   0  10  10         45.35         47.19         3.32 o                         
   1  10  10          8.80         11.43         1.74 o                         
   2  10  10          7.36          5.67         1.08 o                         
   3  10  10          2.61          3.40         1.63 o                         
  -2  11  10          0.01         -0.23         0.52 o                         
  -1  11  10         38.41         37.90         5.83 o                         
   0  11  10          3.06          4.01         0.95 o                         
   1  11  10          0.03          0.94         0.78 o                         
  -7   1  11          0.94          2.15         0.81 o                         
  -6   1  11        130.50        140.36         7.89 o                         
  -5   1  11         32.59         38.06         3.76 o                         
  -4   1  11         65.14         60.31         4.27 o                         
  -3   1  11          0.46          0.94         0.38 o                         
  -2   1  11        462.97        431.49        19.72 o                         
  -1   1  11          1.79          1.75         0.54 o                         
   0   1  11          5.67          5.64         0.43 o                         
   1   1  11         80.37         79.02         1.44 o                         
   2   1  11         79.87         89.33         1.60 o                         
   3   1  11        410.97        422.46         5.20 o                         
   4   1  11        274.66        252.32         3.44 o                         
   5   1  11         53.39         51.10         3.18 o                         
   6   1  11         72.67         65.47         3.93 o                         
   7   1  11          2.56          1.14         0.67 o                         
  -7   2  11         50.95         53.13         5.61 o                         
  -6   2  11         14.04         11.68         3.21 o                         
  -5   2  11          6.77          8.67         2.54 o                         
  -4   2  11         15.56         18.83         2.60 o                         
  -3   2  11         72.92         67.45         2.70 o                         
  -2   2  11        636.13        603.59         9.06 o                         
  -1   2  11        967.99        948.77         7.86 o                         
   0   2  11         30.26         31.01         1.09 o                         
   1   2  11         67.27         64.16         1.46 o                         
   2   2  11         40.08         35.63         0.91 o                         
   3   2  11         46.63         41.60         1.66 o                         
   4   2  11         89.92         89.54         2.83 o                         
   5   2  11        196.04        194.47         4.31 o                         
   6   2  11          3.26          4.86         1.08 o                         
   7   2  11          2.89          3.82         1.33 o                         
  -7   3  11          2.75          2.49         1.09 o                         
  -6   3  11          6.04          5.52         1.40 o                         
  -5   3  11          0.01         -0.12         0.95 o                         
  -4   3  11         58.87         59.32         6.03 o                         
  -3   3  11        118.06        130.33         5.15 o                         
  -2   3  11         13.54         11.65         1.09 o                         
  -1   3  11         56.75         68.63         2.13 o                         
   0   3  11          0.09          0.57         0.30 o                         
   1   3  11          2.41          0.07         0.24 o                         
   2   3  11          0.51          0.39         0.12 o                         
   3   3  11        418.32        416.13         5.19 o                         
   4   3  11         65.33         60.97         2.39 o                         
   5   3  11        141.77        147.36         3.99 o                         
   6   3  11          0.58          0.57         0.75 o                         
  -7   4  11          3.79          5.42         1.49 o                         
  -6   4  11         14.46         17.51         2.54 o                         
  -5   4  11         25.47         28.61         4.49 o                         
  -4   4  11         16.58         14.25         1.39 o                         
  -3   4  11         92.79         91.59         4.19 o                         
  -2   4  11        198.03        186.34         4.81 o                         
  -1   4  11          2.03          3.01         0.72 o                         
   0   4  11        434.62        432.09         5.72 o                         
   1   4  11          9.08         13.28         0.77 o                         
   2   4  11          5.94          8.97         0.66 o                         
   3   4  11        208.30        204.13         3.34 o                         
   4   4  11          6.36          7.03         0.71 o                         
   5   4  11         10.09         10.27         1.43 o                         
   6   4  11          0.26          0.25         1.99 o                         
  -7   5  11         35.54         35.93         5.88 o                         
  -6   5  11          3.92          1.49         0.59 o                         
  -5   5  11          0.76         -0.32         0.54 o                         
  -4   5  11          5.66          5.15         1.45 o                         
  -3   5  11         29.11         29.94         2.63 o                         
  -2   5  11        110.78        120.65         4.03 o                         
  -1   5  11        246.45        224.04         5.40 o                         
   0   5  11        184.20        184.71         2.92 o                         
   1   5  11        741.76        749.98         6.53 o                         
   2   5  11        300.13        271.56         5.94 o                         
   3   5  11       1210.04       1192.97        16.93 o                         
   4   5  11         30.72         26.45         2.30 o                         
   5   5  11         17.47         19.58         2.12 o                         
   6   5  11         12.20         15.91         2.92 o                         
  -6   6  11         85.73         75.87         8.16 o                         
  -5   6  11         27.92         27.43         4.75 o                         
  -4   6  11         14.84         16.38         1.66 o                         
  -3   6  11        337.77        342.67        10.31 o                         
  -2   6  11         20.04         17.50         2.36 o                         
  -1   6  11        195.21        201.66         4.30 o                         
   0   6  11          1.04          1.06         0.29 o                         
   1   6  11        185.52        169.44         3.46 o                         
   2   6  11         54.48         41.66         2.88 o                         
   3   6  11          1.18          1.94         0.44 o                         
   4   6  11        329.00        337.58         9.07 o                         
   5   6  11          0.11         -0.10         0.54 o                         
   6   6  11         20.59         22.60         3.56 o                         
  -6   7  11          8.43          5.36         2.01 o                         
  -5   7  11         18.31         17.08         3.83 o                         
  -4   7  11          0.15         -1.12         1.14 o                         
  -3   7  11        133.47        151.67         9.98 o                         
  -2   7  11        147.55        148.44         5.99 o                         
  -1   7  11        541.12        538.93         9.16 o                         
   0   7  11          1.23          0.53         0.31 o                         
   1   7  11        224.44        192.48         3.03 o                         
   2   7  11        164.23        136.05         5.47 o                         
   3   7  11         63.86         61.97         2.96 o                         
   4   7  11          8.50          6.09         1.22 o                         
   5   7  11         18.48         18.66         2.87 o                         
  -5   8  11         26.61         26.17         4.82 o                         
  -4   8  11         53.05         55.74         6.62 o                         
  -3   8  11         36.54         41.72         5.45 o                         
  -2   8  11         30.68         32.22         3.01 o                         
  -1   8  11        150.44        153.20         3.30 o                         
   0   8  11         15.98         15.10         1.73 o                         
   1   8  11        142.60        136.92         5.52 o                         
   2   8  11        187.11        188.01         6.81 o                         
   3   8  11          0.70          0.43         0.48 o                         
   4   8  11          0.17         -0.18         1.03 o                         
  -4   9  11          5.46          9.31         3.24 o                         
  -3   9  11         12.00         11.78         3.02 o                         
  -2   9  11         14.50         17.33         2.25 o                         
  -1   9  11         29.33         30.28         2.40 o                         
   0   9  11         43.70         40.59         2.36 o                         
   1   9  11          6.19          5.31         1.00 o                         
   2   9  11         13.90         17.75         1.81 o                         
   3   9  11          5.38          3.23         0.72 o                         
   4   9  11          2.72          1.16         0.85 o                         
  -3  10  11          9.22          8.55         2.70 o                         
  -2  10  11         17.62         15.13         1.82 o                         
  -1  10  11          8.65          9.66         1.43 o                         
   0  10  11          8.37          8.34         1.40 o                         
   1  10  11         25.35         27.33         2.68 o                         
   2  10  11          0.37         -0.01         0.35 o                         
   3  10  11          0.02          1.01         0.77 o                         
  -2  11  11          3.17          3.20         1.89 o                         
  -1  11  11          0.02         -0.07         0.91 o                         
   0  11  11          5.36          6.75         1.29 o                         
   1  11  11         34.96         35.07         3.28 o                         
  -7   0  12          0.81          4.83         2.18 o                         
  -6   0  12          5.25          4.22         2.16 o                         
  -5   0  12        171.79        181.44        11.81 o                         
  -4   0  12         56.62         60.23         6.24 o                         
  -3   0  12        353.75        431.34        15.09 o                         
  -2   0  12       1626.24       1555.30        25.90 o                         
  -1   0  12        916.02        908.01        17.46 o                         
   0   0  12       1604.79       1604.59        20.28 o                         
   1   0  12        847.19        914.33         7.52 o                         
   2   0  12        448.07        468.07         5.51 o                         
   3   0  12        200.84        181.00         8.39 o                         
   4   0  12        464.57        447.41        10.57 o                         
   5   0  12          4.66          8.17         1.51 o                         
   6   0  12        110.61        125.96         6.61 o                         
   7   0  12         16.83         24.60         4.32 o                         
  -7   1  12         99.42        110.20        10.63 o                         
  -6   1  12          2.43          3.85         1.90 o                         
  -5   1  12          0.02         -0.02         0.61 o                         
  -4   1  12          1.22          1.08         0.75 o                         
  -3   1  12         51.89         37.40         3.15 o                         
  -2   1  12       5244.93       5244.48       123.09 o                         
  -1   1  12        186.73        209.30         3.66 o                         
   0   1  12         14.46         16.26         0.80 o                         
   1   1  12       1475.40       1517.81        10.41 o                         
   2   1  12        458.09        509.50         3.79 o                         
   3   1  12         27.94         30.79         1.43 o                         
   4   1  12         24.75         18.55         0.86 o                         
   5   1  12         46.02         50.45         3.18 o                         
   6   1  12         27.54         31.61         2.71 o                         
   7   1  12          1.51          2.65         1.07 o                         
  -7   2  12         11.28          8.90         2.24 o                         
  -6   2  12         22.26         27.42         4.82 o                         
  -5   2  12         15.63         18.98         2.64 o                         
  -4   2  12         47.69         48.19         5.50 o                         
  -3   2  12          0.65          2.50         0.67 o                         
  -2   2  12       1179.36       1207.26        20.59 o                         
  -1   2  12       1253.15       1283.65         9.48 o                         
   0   2  12         13.60         15.93         0.79 o                         
   1   2  12         23.36         16.70         0.77 o                         
   2   2  12        162.44        182.11         2.65 o                         
   3   2  12          6.94          7.20         0.69 o                         
   4   2  12         81.55         80.95         2.66 o                         
   5   2  12         71.81         65.13         2.42 o                         
   6   2  12          0.67          0.91         0.68 o                         
  -7   3  12         19.24         17.65         2.85 o                         
  -6   3  12          5.63          8.53         2.60 o                         
  -5   3  12         37.70         27.10         4.40 o                         
  -4   3  12         45.23         52.57         5.74 o                         
  -3   3  12          0.55          9.82         4.45 o                         
  -2   3  12        109.22        117.23         3.35 o                         
  -1   3  12        455.48        452.21         5.70 o                         
   0   3  12         34.69         45.37         1.67 o                         
   1   3  12        610.11        643.97         6.08 o                         
   2   3  12         84.42         69.16         1.57 o                         
   3   3  12          6.22          9.01         0.81 o                         
   4   3  12         24.01         21.83         1.40 o                         
   5   3  12         42.18         43.08         2.13 o                         
   6   3  12          1.07          3.03         0.97 o                         
  -7   4  12          0.09          0.00         0.52 o                         
  -6   4  12          7.66          8.29         1.73 o                         
  -5   4  12          5.37          7.38         2.30 o                         
  -4   4  12         19.78         18.81         1.75 o                         
  -3   4  12          0.12         -0.11         0.30 o                         
  -2   4  12         28.91         21.90         1.68 o                         
  -1   4  12        645.30        647.64         8.01 o                         
   0   4  12         89.70         96.18         2.39 o                         
   1   4  12          7.53          9.46         0.66 o                         
   2   4  12        139.06        130.71         2.66 o                         
   3   4  12       1217.66       1194.07        13.07 o                         
   4   4  12         10.11          8.68         1.22 o                         
   5   4  12         75.76         76.97         3.90 o                         
   6   4  12         77.69        103.55         7.14 o                         
  -7   5  12          9.39          5.81         2.54 o                         
  -6   5  12         24.46         26.63         3.06 o                         
  -5   5  12         17.61         18.65         2.31 o                         
  -4   5  12         17.73         14.96         3.15 o                         
  -3   5  12          1.97          3.12         0.91 o                         
  -2   5  12         30.35         33.59         2.16 o                         
  -1   5  12          3.45          4.04         0.76 o                         
   0   5  12         20.39         23.80         1.24 o                         
   1   5  12          2.20          2.93         0.36 o                         
   2   5  12        135.04        130.93         3.94 o                         
   3   5  12        182.38        181.28         3.23 o                         
   4   5  12          0.41          0.25         0.49 o                         
   5   5  12          1.01          0.89         0.75 o                         
   6   5  12          7.26          8.94         2.11 o                         
  -6   6  12         12.68          9.21         2.98 o                         
  -5   6  12         43.49         46.75         6.28 o                         
  -4   6  12         98.57        100.89         4.28 o                         
  -3   6  12         80.94         90.03         7.57 o                         
  -2   6  12        836.02        812.78        13.76 o                         
  -1   6  12        373.57        354.49         5.51 o                         
   0   6  12        202.71        201.46         4.00 o                         
   1   6  12        246.14        244.95         3.79 o                         
   2   6  12         64.15         58.19         3.40 o                         
   3   6  12          0.20          0.93         0.28 o                         
   4   6  12         39.88         42.60         3.25 o                         
   5   6  12         29.95         33.44         2.96 o                         
  -6   7  12          1.23          1.90         1.65 o                         
  -5   7  12         41.97         40.02         5.97 o                         
  -4   7  12         17.25         19.94         3.93 o                         
  -3   7  12         33.66         30.65         4.64 o                         
  -2   7  12         96.91        101.54         5.05 o                         
  -1   7  12          1.30          3.04         0.90 o                         
   0   7  12          2.86          2.36         0.43 o                         
   1   7  12         67.42         59.62         2.10 o                         
   2   7  12         72.60         63.58         3.76 o                         
   3   7  12        177.43        154.37         4.66 o                         
   4   7  12          5.05          2.70         0.86 o                         
   5   7  12          2.29          2.83         0.88 o                         
  -5   8  12          0.31          1.80         1.37 o                         
  -4   8  12          1.09          2.20         1.47 o                         
  -3   8  12         36.65         44.07         5.77 o                         
  -2   8  12          0.01         -0.35         0.37 o                         
  -1   8  12        136.64        133.62         3.24 o                         
   0   8  12          6.74          6.94         1.21 o                         
   1   8  12          5.33          6.53         1.30 o                         
   2   8  12          6.13         11.06         1.66 o                         
   3   8  12         11.93         13.70         1.48 o                         
   4   8  12          7.40          8.99         1.93 o                         
  -4   9  12         24.07         22.32         4.45 o                         
  -3   9  12          2.87          4.38         1.98 o                         
  -2   9  12         36.53         38.22         4.30 o                         
  -1   9  12         90.39         94.06         4.29 o                         
   0   9  12        146.75        142.79         5.64 o                         
   1   9  12         24.54         26.36         2.56 o                         
   2   9  12          5.84          4.13         0.82 o                         
   3   9  12          1.10          0.17         0.70 o                         
   4   9  12         40.41         51.43         4.12 o                         
  -3  10  12          0.36          0.38         1.32 o                         
  -2  10  12          0.86          0.61         0.46 o                         
  -1  10  12          2.12          0.96         0.69 o                         
   0  10  12         14.07         13.24         1.78 o                         
   1  10  12          1.44          2.56         0.89 o                         
   2  10  12          4.33          1.59         0.71 o                         
  -1  11  12          0.49          1.51         0.79 o                         
   0  11  12         28.86         28.00         2.70 o                         
   1  11  12         25.26         33.15         3.16 o                         
  -7   1  13         27.22         34.61         6.04 o                         
  -6   1  13        103.21        107.02         7.12 o                         
  -5   1  13         56.67         63.37         5.01 o                         
  -4   1  13         30.01         31.33         3.19 o                         
  -3   1  13         99.86        106.05         5.38 o                         
  -2   1  13        168.06        213.92         7.22 o                         
  -1   1  13         69.57         76.95         2.29 o                         
   0   1  13        719.89        675.86         5.29 o                         
   1   1  13          2.43          3.55         0.34 o                         
   2   1  13          9.39          7.47         0.49 o                         
   3   1  13         18.69         15.86         1.05 o                         
   4   1  13         59.33         46.52         1.29 o                         
   5   1  13        107.91         95.98         4.44 o                         
   6   1  13         12.69         14.21         1.78 o                         
  -7   2  13          0.26         -0.01         1.53 o                         
  -6   2  13          0.08         -0.93         1.26 o                         
  -5   2  13          0.52          1.67         1.05 o                         
  -4   2  13         47.60         56.08         4.42 o                         
  -3   2  13         99.93        117.40         5.77 o                         
  -2   2  13       1988.33       2029.60        17.00 o                         
  -1   2  13        573.33        602.50         6.03 o                         
   0   2  13          0.07          1.98         0.48 o                         
   1   2  13         17.56         22.45         0.90 o                         
   2   2  13          0.48          0.30         0.12 o                         
   3   2  13        124.65        130.84         3.04 o                         
   4   2  13        388.17        379.33         6.64 o                         
   5   2  13        118.30        112.00         4.67 o                         
   6   2  13          0.15         -0.19         0.59 o                         
  -7   3  13          2.48          1.41         1.32 o                         
  -6   3  13          3.82          2.40         1.30 o                         
  -5   3  13         35.14         38.60         5.43 o                         
  -4   3  13         20.67         28.70         4.33 o                         
  -3   3  13         16.76         16.48         1.89 o                         
  -2   3  13         19.27         18.50         1.36 o                         
  -1   3  13          9.70          6.56         0.69 o                         
   0   3  13         68.85         58.07         1.80 o                         
   1   3  13        105.86        108.38         2.58 o                         
   2   3  13        164.08        160.70         2.55 o                         
   3   3  13       1545.67       1437.42        14.91 o                         
   4   3  13          7.64          9.49         0.94 o                         
   5   3  13          8.65          8.50         0.94 o                         
   6   3  13          1.38          3.89         1.27 o                         
  -7   4  13          0.69          1.92         0.91 o                         
  -6   4  13         26.63         27.98         3.31 o                         
  -5   4  13         46.72         49.14         6.29 o                         
  -4   4  13         15.01         12.57         1.54 o                         
  -3   4  13         10.38         11.41         1.49 o                         
  -2   4  13          9.69          6.22         0.88 o                         
  -1   4  13          1.86          6.34         1.00 o                         
   0   4  13          2.27          0.73         0.24 o                         
   1   4  13        168.13        174.56         2.98 o                         
   2   4  13         80.74         78.45         2.24 o                         
   3   4  13          5.19          5.96         0.46 o                         
   4   4  13         69.34         73.55         2.49 o                         
   5   4  13          3.90          2.80         1.18 o                         
   6   4  13          2.88          4.10         1.39 o                         
  -6   5  13         10.85          9.56         3.10 o                         
  -5   5  13         60.15         54.84         6.63 o                         
  -4   5  13          7.68          5.69         2.00 o                         
  -3   5  13         24.29         19.13         3.34 o                         
  -2   5  13          4.65          6.76         1.29 o                         
  -1   5  13          0.00          0.41         0.58 o                         
   0   5  13          0.43          1.10         0.26 o                         
   1   5  13         10.39         11.03         0.71 o                         
   2   5  13          5.01          4.46         0.50 o                         
   3   5  13          4.49          6.04         0.57 o                         
   4   5  13         73.89         80.96         4.19 o                         
   5   5  13         31.33         35.76         2.87 o                         
   6   5  13          0.46          1.31         1.02 o                         
  -6   6  13         28.69         29.84         5.44 o                         
  -5   6  13          0.40         -0.71         0.71 o                         
  -4   6  13        106.39        107.91         4.58 o                         
  -3   6  13        352.39        357.32        15.27 o                         
  -2   6  13        567.34        550.15        21.78 o                         
  -1   6  13        128.37        120.78         3.81 o                         
   0   6  13          1.34          1.36         0.44 o                         
   1   6  13         12.29         12.06         0.81 o                         
   2   6  13         80.73         68.33         3.13 o                         
   3   6  13         81.78         83.96         3.15 o                         
   4   6  13         12.72         17.96         2.07 o                         
   5   6  13          4.72          5.18         1.14 o                         
  -6   7  13         54.33         55.31         7.39 o                         
  -5   7  13         17.69         16.39         3.90 o                         
  -4   7  13          1.68          2.51         1.47 o                         
  -3   7  13         21.92         22.10         4.11 o                         
  -2   7  13         16.64         17.46         2.12 o                         
  -1   7  13         35.72         37.01         2.50 o                         
   0   7  13          7.87          6.82         0.85 o                         
   1   7  13         78.10         70.46         2.38 o                         
   2   7  13         78.39         78.19         4.21 o                         
   3   7  13         46.81         50.49         2.67 o                         
   4   7  13         17.46         12.73         1.84 o                         
   5   7  13          2.48          1.69         0.94 o                         
  -5   8  13          7.75          9.94         3.15 o                         
  -4   8  13         17.93         18.94         3.96 o                         
  -3   8  13         30.95         29.25         4.80 o                         
  -2   8  13         40.53         41.86         3.49 o                         
  -1   8  13        180.63        191.65         4.67 o                         
   0   8  13        147.21        144.13         5.44 o                         
   1   8  13        155.94        158.37         6.00 o                         
   2   8  13         96.04         90.03         4.75 o                         
   3   8  13          0.57          0.02         0.50 o                         
   4   8  13          6.60          8.44         1.70 o                         
  -4   9  13          0.83          0.16         0.81 o                         
  -3   9  13          3.98          6.20         2.41 o                         
  -2   9  13          0.29         -0.07         0.70 o                         
  -1   9  13         18.96         18.13         1.97 o                         
   0   9  13         14.98         18.70         2.06 o                         
   1   9  13         12.34         12.46         1.76 o                         
   2   9  13          1.81          1.73         0.64 o                         
   3   9  13         38.11         48.87         3.86 o                         
  -3  10  13         12.00         21.33         4.49 o                         
  -2  10  13          1.37          0.50         0.81 o                         
  -1  10  13         39.73         39.72         3.00 o                         
   0  10  13          8.72          5.00         1.09 o                         
   1  10  13          5.52          5.61         1.23 o                         
   2  10  13          9.69         14.45         1.71 o                         
  -1  11  13          0.00         -0.04         0.75 o                         
   0  11  13         24.35         32.21         2.97 o                         
  -7   0  14         58.98         60.40         8.17 o                         
  -6   0  14          7.57          7.89         2.93 o                         
  -5   0  14         98.95        102.68         9.14 o                         
  -4   0  14         13.60         18.09         3.49 o                         
  -3   0  14        192.74        178.26        10.07 o                         
  -2   0  14        212.12        166.44         9.02 o                         
  -1   0  14        562.50        562.66        10.22 o                         
   0   0  14         84.79         90.02         2.98 o                         
   1   0  14          0.55          1.14         0.41 o                         
   2   0  14         88.44         86.52         2.21 o                         
   3   0  14         90.13         87.44         4.39 o                         
   4   0  14         91.69         65.15         5.75 o                         
   5   0  14          7.20          7.49         2.01 o                         
   6   0  14         18.99         13.64         3.01 o                         
  -7   1  14         11.94          8.57         3.14 o                         
  -6   1  14         82.09         85.58         6.45 o                         
  -5   1  14         19.82         17.62         2.65 o                         
  -4   1  14         60.24         64.30         4.67 o                         
  -3   1  14         45.40         36.95         3.25 o                         
  -2   1  14       1157.13       1068.49        22.32 o                         
  -1   1  14        125.68        115.60         2.90 o                         
   0   1  14        146.45        148.04         2.58 o                         
   1   1  14        159.32        175.49         2.19 o                         
   2   1  14        453.80        498.72         4.76 o                         
   3   1  14         37.33         38.81         1.60 o                         
   4   1  14          0.10          0.23         0.18 o                         
   5   1  14         30.89         31.31         2.52 o                         
   6   1  14         69.85         70.73         4.08 o                         
  -7   2  14          4.15          8.26         3.31 o                         
  -6   2  14          0.59         -0.02         0.61 o                         
  -5   2  14         92.81         82.46         5.84 o                         
  -4   2  14         67.48         78.56         5.31 o                         
  -3   2  14         39.53         39.89         3.46 o                         
  -2   2  14         90.63         94.32         3.32 o                         
  -1   2  14         48.77         57.29         1.95 o                         
   0   2  14       3267.70       3237.08        13.04 o                         
   1   2  14        322.58        307.08         3.30 o                         
   2   2  14        415.79        430.87         3.77 o                         
   3   2  14          9.80         11.75         1.01 o                         
   4   2  14          1.64          2.60         0.53 o                         
   5   2  14          2.34          3.67         0.83 o                         
   6   2  14          1.20          1.02         0.35 o                         
  -7   3  14          0.00         -0.40         0.40 o                         
  -6   3  14          4.51          3.22         1.71 o                         
  -5   3  14         19.99         16.38         3.55 o                         
  -4   3  14        131.55        129.43         9.38 o                         
  -3   3  14         37.87         36.38         2.79 o                         
  -2   3  14         98.02        105.20         4.69 o                         
  -1   3  14       1728.93       1684.45        11.42 o                         
   0   3  14        195.07        216.00         3.59 o                         
   1   3  14          2.40          1.27         0.32 o                         
   2   3  14         50.73         57.61         1.58 o                         
   3   3  14       1641.04       1598.78        11.96 o                         
   4   3  14        110.75        112.81         3.30 o                         
   5   3  14          8.02         11.53         1.42 o                         
   6   3  14          8.52          9.76         2.14 o                         
  -7   4  14          1.05          0.19         0.90 o                         
  -6   4  14          0.36         -0.14         0.51 o                         
  -5   4  14          0.11          0.03         0.96 o                         
  -4   4  14         26.37         23.54         2.19 o                         
  -3   4  14         66.40         62.14         3.63 o                         
  -2   4  14        105.84        105.38         3.87 o                         
  -1   4  14        705.99        675.67        10.08 o                         
   0   4  14          0.90          1.47         0.33 o                         
   1   4  14        436.89        428.49         4.58 o                         
   2   4  14         40.30         34.63         1.52 o                         
   3   4  14         33.66         34.75         1.16 o                         
   4   4  14        136.52        133.56         3.47 o                         
   5   4  14         69.93         77.76         5.88 o                         
   6   4  14         14.49         14.27         2.64 o                         
  -6   5  14          8.28         11.23         3.05 o                         
  -5   5  14         18.91         19.19         4.11 o                         
  -4   5  14          0.03          2.28         1.57 o                         
  -3   5  14          2.74          3.95         1.65 o                         
  -2   5  14          0.00         -0.46         0.57 o                         
  -1   5  14        344.04        357.26         8.85 o                         
   0   5  14        646.94        671.27         6.87 o                         
   1   5  14         13.90         15.07         0.86 o                         
   2   5  14          1.30          1.30         0.38 o                         
   3   5  14        325.76        315.76         4.45 o                         
   4   5  14          9.74         10.27         1.50 o                         
   5   5  14          1.30          0.27         0.68 o                         
   6   5  14         33.53         45.98         4.92 o                         
  -6   6  14          0.07          0.27         0.85 o                         
  -5   6  14          2.46          5.74         2.39 o                         
  -4   6  14          1.84          5.37         2.24 o                         
  -3   6  14         27.08         27.98         4.43 o                         
  -2   6  14          0.00          4.00         1.31 o                         
  -1   6  14         33.14         32.07         2.05 o                         
   0   6  14          0.00         -0.17         0.17 o                         
   1   6  14         39.97         45.39         1.62 o                         
   2   6  14          7.24          9.16         1.16 o                         
   3   6  14         28.52         24.21         1.69 o                         
   4   6  14          5.40          4.02         0.92 o                         
   5   6  14          3.33          1.69         0.55 o                         
  -5   7  14         13.24          9.83         3.06 o                         
  -4   7  14         39.08         41.40         5.88 o                         
  -3   7  14         49.51         49.23         5.94 o                         
  -2   7  14        102.98         90.92         7.60 o                         
  -1   7  14          7.42          6.84         0.88 o                         
   0   7  14         53.31         49.35         2.52 o                         
   1   7  14         25.06         19.36         2.00 o                         
   2   7  14          0.62          0.49         0.43 o                         
   3   7  14         36.68         29.17         2.01 o                         
   4   7  14          4.55          5.32         1.12 o                         
   5   7  14          0.64          0.46         0.69 o                         
  -5   8  14         19.00         21.04         4.67 o                         
  -4   8  14          0.33          1.26         1.55 o                         
  -3   8  14         14.37         14.45         3.45 o                         
  -2   8  14          0.43         -0.26         0.26 o                         
  -1   8  14         20.37         23.53         1.73 o                         
   0   8  14          0.85          0.25         0.50 o                         
   1   8  14         41.19         36.37         2.95 o                         
   2   8  14          1.04          1.40         0.51 o                         
   3   8  14         12.59         14.48         1.96 o                         
   4   8  14          1.01          0.81         0.52 o                         
  -4   9  14          0.29         -1.76         1.82 o                         
  -3   9  14         14.38         13.89         3.52 o                         
  -2   9  14          2.33          2.47         0.87 o                         
  -1   9  14         50.08         56.28         3.44 o                         
   0   9  14         24.45         27.91         2.56 o                         
   1   9  14         22.49         25.00         2.52 o                         
   2   9  14         22.99         28.44         2.87 o                         
   3   9  14         10.14         14.03         2.07 o                         
  -3  10  14         58.42         75.78         8.54 o                         
  -2  10  14          3.19          3.19         0.94 o                         
  -1  10  14         77.07         92.17         4.59 o                         
   0  10  14         56.51         65.51         4.11 o                         
   1  10  14          6.40          4.84         1.16 o                         
   2  10  14          6.22          5.86         1.03 o                         
  -7   1  15          2.85          0.51         1.12 o                         
  -6   1  15         15.88         19.49         3.28 o                         
  -5   1  15         46.37         48.78         4.56 o                         
  -4   1  15          6.41          5.70         2.27 o                         
  -3   1  15         23.88         24.55         2.75 o                         
  -2   1  15        515.71        437.55         8.97 o                         
  -1   1  15        136.11        127.75         3.13 o                         
   0   1  15        412.68        401.21         4.80 o                         
   1   1  15          0.42          0.41         0.22 o                         
   2   1  15        331.05        339.35         3.96 o                         
   3   1  15        152.18        149.35         3.43 o                         
   4   1  15          1.12          2.42         0.94 o                         
   5   1  15          0.62          0.40         0.40 o                         
   6   1  15         35.17         34.05         3.31 o                         
  -7   2  15          0.29          1.55         1.20 o                         
  -6   2  15          0.64          0.05         0.60 o                         
  -5   2  15          2.49          4.79         2.03 o                         
  -4   2  15        157.49        145.60         8.36 o                         
  -3   2  15         18.55         24.18         2.72 o                         
  -2   2  15        589.63        554.85        12.13 o                         
  -1   2  15        534.60        539.71         5.56 o                         
   0   2  15         31.96         44.76         1.86 o                         
   1   2  15        525.64        530.26         4.69 o                         
   2   2  15         19.98         21.18         0.91 o                         
   3   2  15        163.13        165.21         3.87 o                         
   4   2  15        668.44        627.31         9.89 o                         
   5   2  15          8.77         12.48         1.57 o                         
   6   2  15          8.40          8.60         1.91 o                         
  -7   3  15          4.95          6.88         1.97 o                         
  -6   3  15         15.47         14.82         3.92 o                         
  -5   3  15          3.05          2.92         1.47 o                         
  -4   3  15          1.31          3.40         1.71 o                         
  -3   3  15         17.44         28.79         3.17 o                         
  -2   3  15         98.42        115.16         4.32 o                         
  -1   3  15          7.27          5.21         0.85 o                         
   0   3  15        125.40        144.79         3.43 o                         
   1   3  15          4.49          5.73         0.61 o                         
   2   3  15        157.49        154.83         2.70 o                         
   3   3  15         14.42         14.04         1.29 o                         
   4   3  15          2.18          2.23         0.49 o                         
   5   3  15         49.83         61.76         5.06 o                         
   6   3  15         23.93         27.91         3.67 o                         
  -7   4  15          0.00         -0.85         0.85 o                         
  -6   4  15         25.07         28.48         5.43 o                         
  -5   4  15         15.61         12.76         3.37 o                         
  -4   4  15         19.07         18.04         1.99 o                         
  -3   4  15          0.10          0.12         0.16 o                         
  -2   4  15          0.41          1.69         0.50 o                         
  -1   4  15         53.79         54.99         3.49 o                         
   0   4  15          0.35          0.13         0.28 o                         
   1   4  15        602.73        643.37         8.25 o                         
   2   4  15          7.81          8.43         0.77 o                         
   3   4  15          1.42          1.04         0.48 o                         
   4   4  15         92.98         92.61         2.97 o                         
   5   4  15          0.25          1.09         1.04 o                         
   6   4  15         21.38         24.69         3.55 o                         
  -6   5  15          0.19          0.98         1.35 o                         
  -5   5  15          2.61          1.30         1.25 o                         
  -4   5  15          0.39          0.53         1.10 o                         
  -3   5  15         78.22         75.43         7.08 o                         
  -2   5  15          0.86          0.81         0.72 o                         
  -1   5  15        142.43        145.63         5.81 o                         
   0   5  15         19.72         26.09         1.47 o                         
   1   5  15         42.92         44.29         1.54 o                         
   2   5  15         18.10         14.51         1.02 o                         
   3   5  15          0.08          0.78         0.41 o                         
   4   5  15          0.00          0.69         0.94 o                         
   5   5  15          0.02          0.50         0.55 o                         
  -6   6  15          5.27          6.65         2.65 o                         
  -5   6  15         40.35         26.75         4.92 o                         
  -4   6  15         71.20         74.32         7.81 o                         
  -3   6  15        165.02        177.69        11.15 o                         
  -2   6  15         92.03        105.37         5.33 o                         
  -1   6  15          1.99          3.90         1.14 o                         
   0   6  15          5.33         12.49         1.03 o                         
   1   6  15         53.22         47.44         1.61 o                         
   2   6  15        209.10        204.21         5.40 o                         
   3   6  15          4.70          4.12         0.75 o                         
   4   6  15         38.43         36.36         3.00 o                         
   5   6  15          7.93          7.98         2.00 o                         
  -5   7  15          7.92          8.21         2.99 o                         
  -4   7  15         23.71         28.21         4.98 o                         
  -3   7  15          0.20          2.48         1.51 o                         
  -2   7  15         22.98         16.64         2.23 o                         
  -1   7  15          3.95          3.25         1.00 o                         
   0   7  15          0.34          1.06         0.32 o                         
   1   7  15          0.60          0.59         0.48 o                         
   2   7  15          0.29          0.02         0.39 o                         
   3   7  15          0.75         -0.11         0.45 o                         
   4   7  15         96.41        121.75         5.80 o                         
  -5   8  15          6.44          8.23         2.96 o                         
  -4   8  15          0.00         -1.33         1.33 o                         
  -3   8  15         17.95         19.16         4.07 o                         
  -2   8  15          8.15          6.67         1.42 o                         
  -1   8  15         82.72         78.14         3.03 o                         
   0   8  15         27.79         21.45         1.78 o                         
   1   8  15         25.56         25.12         2.46 o                         
   2   8  15         22.54         19.50         2.25 o                         
   3   8  15          1.04          0.04         0.36 o                         
   4   8  15          0.04          0.16         0.45 o                         
  -4   9  15          1.26         -0.33         0.79 o                         
  -3   9  15         24.97         31.09         5.29 o                         
  -2   9  15         20.65         16.12         3.76 o                         
  -1   9  15         23.14         22.98         2.82 o                         
   0   9  15         38.57         36.35         2.98 o                         
   1   9  15          0.06          0.64         0.59 o                         
   2   9  15          0.05          0.86         0.49 o                         
   3   9  15         16.83         17.60         2.38 o                         
  -2  10  15          7.88          7.45         1.59 o                         
  -1  10  15        129.43        140.20         7.30 o                         
   0  10  15         55.95         56.92         3.87 o                         
   1  10  15          1.74          1.09         0.62 o                         
   2  10  15          1.14          0.04         0.62 o                         
  -7   0  16          1.57          5.12         2.48 o                         
  -6   0  16         38.69         39.11         6.47 o                         
  -5   0  16         20.61         18.67         3.98 o                         
  -4   0  16         24.76         28.60         4.61 o                         
  -3   0  16          0.38          1.01         0.90 o                         
  -2   0  16        441.69        466.11        15.85 o                         
  -1   0  16         27.87         27.62         2.34 o                         
   0   0  16         83.67        101.88         2.97 o                         
   1   0  16        391.72        430.56         5.76 o                         
   2   0  16         56.56         60.54         1.89 o                         
   3   0  16         45.99         38.11         3.59 o                         
   4   0  16         56.09         50.76         5.06 o                         
   5   0  16          0.02          0.84         1.10 o                         
   6   0  16          1.23          3.44         1.42 o                         
  -7   1  16          1.18          2.23         1.27 o                         
  -6   1  16         10.93          9.11         2.27 o                         
  -5   1  16         72.63         88.44         6.24 o                         
  -4   1  16         10.87          8.04         1.75 o                         
  -3   1  16          5.98          7.91         1.80 o                         
  -2   1  16         57.50         62.91         4.20 o                         
  -1   1  16         15.69         16.84         1.14 o                         
   0   1  16          0.03          2.02         0.69 o                         
   1   1  16        128.78        143.82         2.41 o                         
   2   1  16         49.27         54.03         1.40 o                         
   3   1  16         83.38         82.75         2.62 o                         
   4   1  16          0.56          0.02         0.72 o                         
   5   1  16         15.74         10.90         1.82 o                         
   6   1  16          4.34          5.79         1.41 o                         
  -7   2  16          0.18          1.80         1.67 o                         
  -6   2  16         27.44         23.78         4.91 o                         
  -5   2  16        151.05        170.20         8.73 o                         
  -4   2  16         81.75         72.11         5.25 o                         
  -3   2  16         38.12         27.01         2.96 o                         
  -2   2  16        122.29        130.18         6.05 o                         
  -1   2  16         45.68         37.07         1.51 o                         
   0   2  16         41.82         42.54         1.66 o                         
   1   2  16         61.57         59.82         1.77 o                         
   2   2  16        339.17        348.13         4.23 o                         
   3   2  16          6.15          6.12         0.75 o                         
   4   2  16        208.94        204.53         4.39 o                         
   5   2  16          9.96          8.33         1.46 o                         
   6   2  16         23.02         26.69         3.48 o                         
  -7   3  16          0.39         -0.48         0.94 o                         
  -6   3  16          2.60          1.92         0.92 o                         
  -5   3  16          0.08         -1.89         2.01 o                         
  -4   3  16         17.35         18.12         3.76 o                         
  -3   3  16          3.69          2.29         0.74 o                         
  -2   3  16         68.34         69.27         3.50 o                         
  -1   3  16         31.41         29.79         1.64 o                         
   0   3  16          0.11          0.20         0.29 o                         
   1   3  16        128.52        125.19         2.63 o                         
   2   3  16        103.45        101.20         2.47 o                         
   3   3  16        856.43        839.29         9.10 o                         
   4   3  16          5.89          6.72         0.83 o                         
   5   3  16         18.27         14.97         2.50 o                         
   6   3  16          5.23          8.08         1.94 o                         
  -6   4  16          8.17          7.48         2.69 o                         
  -5   4  16          0.08         -1.43         1.43 o                         
  -4   4  16         46.22         45.48         4.65 o                         
  -3   4  16          7.87          5.71         1.13 o                         
  -2   4  16         36.05         35.80         2.97 o                         
  -1   4  16        272.99        235.44         5.16 o                         
   0   4  16         12.57         15.05         1.53 o                         
   1   4  16          2.90          4.84         0.64 o                         
   2   4  16         63.49         56.80         2.06 o                         
   3   4  16        228.74        227.92         6.43 o                         
   4   4  16         14.59         17.45         1.86 o                         
   5   4  16        124.15        131.36         7.78 o                         
  -6   5  16          0.60          0.88         0.79 o                         
  -5   5  16          2.09          2.22         1.51 o                         
  -4   5  16         28.08         33.65         5.24 o                         
  -3   5  16          6.61          8.30         2.38 o                         
  -2   5  16        213.56        212.35         8.38 o                         
  -1   5  16          0.62          1.46         0.97 o                         
   0   5  16        136.05        141.91         4.05 o                         
   1   5  16         54.72         53.57         1.86 o                         
   2   5  16        327.69        310.03         4.96 o                         
   3   5  16          5.45          5.35         0.68 o                         
   4   5  16         16.05         15.71         1.83 o                         
   5   5  16         99.57        113.75         7.49 o                         
  -6   6  16          1.72          0.80         0.97 o                         
  -5   6  16          4.91          3.16         1.62 o                         
  -4   6  16          6.32          8.61         2.71 o                         
  -3   6  16          0.25          2.43         1.75 o                         
  -2   6  16        180.87        195.41         7.46 o                         
  -1   6  16         53.94         61.69         4.08 o                         
   0   6  16         89.32         91.90         2.77 o                         
   1   6  16        127.27        109.66         2.87 o                         
   2   6  16         29.86         32.37         2.19 o                         
   3   6  16         28.22         28.37         2.54 o                         
   4   6  16         18.28         21.27         2.29 o                         
   5   6  16         15.38         16.18         2.88 o                         
  -5   7  16          1.57          1.93         1.47 o                         
  -4   7  16          1.29          3.65         1.88 o                         
  -3   7  16         34.48         40.59         5.74 o                         
  -2   7  16         49.99         49.87         3.90 o                         
  -1   7  16         11.46         14.18         2.02 o                         
   0   7  16         66.07         66.65         2.72 o                         
   1   7  16         51.52         60.05         3.64 o                         
   2   7  16         30.70         25.74         2.47 o                         
   3   7  16          0.11          0.81         0.57 o                         
   4   7  16         24.24         30.35         2.88 o                         
  -5   8  16          5.76          7.58         2.83 o                         
  -4   8  16          0.24         -1.99         1.99 o                         
  -3   8  16         13.31         11.04         3.23 o                         
  -2   8  16          8.29          7.13         1.56 o                         
  -1   8  16         47.57         51.39         2.55 o                         
   0   8  16         30.15         27.69         1.76 o                         
   1   8  16          2.55          3.99         1.03 o                         
   2   8  16         66.74         65.67         4.18 o                         
   3   8  16          4.23          5.25         1.20 o                         
   4   8  16         22.61         27.70         2.88 o                         
  -4   9  16         23.90         30.53         5.69 o                         
  -3   9  16          0.73          0.85         0.75 o                         
  -2   9  16         40.26         36.41         3.62 o                         
  -1   9  16          9.93         11.37         2.04 o                         
   0   9  16          4.98          8.82         1.47 o                         
   1   9  16          6.36          8.09         1.46 o                         
   2   9  16         16.17         17.08         2.24 o                         
   3   9  16          7.63          6.87         1.46 o                         
  -2  10  16          3.31          1.99         0.94 o                         
  -1  10  16         22.58         22.28         3.05 o                         
   0  10  16          3.22          1.70         0.63 o                         
   1  10  16         22.53         20.93         2.46 o                         
  -7   1  17          5.36          6.41         1.92 o                         
  -6   1  17          2.72          3.80         1.32 o                         
  -5   1  17         17.45         20.86         3.10 o                         
  -4   1  17         74.30         70.31         5.20 o                         
  -3   1  17        621.16        595.64        14.12 o                         
  -2   1  17        407.87        414.10        10.87 o                         
  -1   1  17          0.02          0.43         0.21 o                         
   0   1  17        222.50        214.20         3.64 o                         
   1   1  17         61.38         68.44         1.64 o                         
   2   1  17        204.83        199.20         2.80 o                         
   3   1  17          7.71         10.58         1.08 o                         
   4   1  17         54.88         54.89         3.84 o                         
   5   1  17          6.43          5.35         1.21 o                         
   6   1  17          4.16          2.80         1.52 o                         
  -7   2  17          2.10          5.54         3.03 o                         
  -6   2  17          0.24          0.85         1.58 o                         
  -5   2  17          0.65          3.80         1.58 o                         
  -4   2  17          1.22          1.20         2.17 o                         
  -3   2  17          0.20          1.61         1.20 o                         
  -2   2  17        237.85        237.68         8.37 o                         
  -1   2  17          0.54          1.49         0.31 o                         
   0   2  17          0.75          0.47         0.18 o                         
   1   2  17        146.90        164.67         3.04 o                         
   2   2  17         37.07         35.01         1.40 o                         
   3   2  17         59.46         54.36         2.25 o                         
   4   2  17        260.30        257.40         5.01 o                         
   5   2  17          7.60          7.01         1.17 o                         
   6   2  17         10.62         15.54         3.45 o                         
  -7   3  17          0.08         -0.14         0.55 o                         
  -6   3  17          2.94          1.19         0.54 o                         
  -5   3  17          0.00         -2.04         2.04 o                         
  -4   3  17          0.38          0.02         1.01 o                         
  -3   3  17          4.66          3.40         1.39 o                         
  -2   3  17          0.36          0.84         0.61 o                         
  -1   3  17         39.68         38.65         2.38 o                         
   0   3  17          8.01          5.34         0.78 o                         
   1   3  17          1.73          1.18         0.25 o                         
   2   3  17         10.96         11.30         0.83 o                         
   3   3  17          7.06          9.56         1.06 o                         
   4   3  17         21.67         25.67         1.67 o                         
   5   3  17         18.31         23.88         3.22 o                         
   6   3  17         34.74         45.96         4.74 o                         
  -6   4  17          5.20          4.72         1.69 o                         
  -5   4  17          7.39          7.13         2.61 o                         
  -4   4  17          7.33          6.55         1.33 o                         
  -3   4  17          2.95          2.26         0.67 o                         
  -2   4  17          0.43         -0.64         0.80 o                         
  -1   4  17          4.78          4.07         0.81 o                         
   0   4  17         89.75         83.46         3.15 o                         
   1   4  17        215.67        223.36         4.05 o                         
   2   4  17         49.02         46.92         1.94 o                         
   3   4  17          3.04          4.01         1.06 o                         
   4   4  17         54.25         62.50         3.50 o                         
   5   4  17          8.30          8.50         2.04 o                         
  -6   5  17          0.07         -1.12         1.54 o                         
  -5   5  17          0.49         -0.05         0.93 o                         
  -4   5  17         35.35         36.13         5.57 o                         
  -3   5  17         23.65         27.29         4.59 o                         
  -2   5  17        165.93        156.93         6.66 o                         
  -1   5  17          2.96          4.48         1.30 o                         
   0   5  17        133.33        142.17         4.15 o                         
   1   5  17        122.35        116.37         2.80 o                         
   2   5  17        276.64        281.50         4.84 o                         
   3   5  17         24.87         28.68         2.42 o                         
   4   5  17          2.67          2.92         0.89 o                         
   5   5  17         72.62         90.81         6.76 o                         
  -6   6  17          1.31          2.70         1.89 o                         
  -5   6  17          0.30          1.25         1.16 o                         
  -4   6  17         34.84         38.22         5.86 o                         
  -3   6  17         64.53         74.34         7.65 o                         
  -2   6  17         83.13         88.83         5.19 o                         
  -1   6  17        128.71        123.86         5.89 o                         
   0   6  17          4.22          6.19         0.83 o                         
   1   6  17         80.22         63.09         2.76 o                         
   2   6  17         26.48         31.44         2.65 o                         
   3   6  17         48.34         59.57         3.72 o                         
   4   6  17          0.14         -0.46         0.46 o                         
   5   6  17         34.51         34.40         4.30 o                         
  -5   7  17          0.04         -0.81         1.42 o                         
  -4   7  17        167.62        181.33        13.12 o                         
  -3   7  17        189.87        208.20        13.09 o                         
  -2   7  17         31.94         37.28         3.46 o                         
  -1   7  17          5.58          5.76         1.36 o                         
   0   7  17        260.28        256.31         5.52 o                         
   1   7  17          7.92          7.09         1.17 o                         
   2   7  17         25.22         24.23         2.42 o                         
   3   7  17         75.28         71.26         4.31 o                         
   4   7  17          7.28          8.57         1.51 o                         
  -4   8  17          0.99          1.42         0.62 o                         
  -3   8  17         24.76         29.94         5.17 o                         
  -2   8  17         12.67         11.08         1.93 o                         
  -1   8  17          4.15          4.10         0.77 o                         
   0   8  17          0.43          0.06         0.29 o                         
   1   8  17        108.06        104.46         5.11 o                         
   2   8  17         18.19         17.53         2.17 o                         
   3   8  17          2.07          1.01         0.56 o                         
  -3   9  17         20.20         30.28         5.56 o                         
  -2   9  17         61.49         68.79         5.06 o                         
  -1   9  17         27.94         29.15         3.26 o                         
   0   9  17          5.28          7.59         1.42 o                         
   1   9  17         21.09         25.40         2.58 o                         
   2   9  17          0.02          0.54         0.47 o                         
  -2  10  17          3.11          3.36         1.17 o                         
  -1  10  17         17.98         16.07         2.57 o                         
   0  10  17          0.61          0.89         0.80 o                         
   1  10  17         19.98         24.59         2.73 o                         
  -7   0  18         52.74         53.17         8.18 o                         
  -6   0  18         12.94         16.36         4.39 o                         
  -5   0  18         15.95         17.50         4.04 o                         
  -4   0  18         39.82         38.20         5.58 o                         
  -3   0  18         86.94        117.01         9.17 o                         
  -2   0  18        483.29        479.81        16.96 o                         
  -1   0  18        101.07         88.06         4.50 o                         
   0   0  18        479.07        471.60         7.86 o                         
   1   0  18        682.76        694.77         8.06 o                         
   2   0  18         66.93         65.14         2.27 o                         
   3   0  18        263.92        277.10         6.66 o                         
   4   0  18          9.78         13.98         2.81 o                         
   5   0  18        177.98        172.39        10.44 o                         
   6   0  18         15.84         28.48         4.39 o                         
  -7   1  18          1.86          3.47         1.53 o                         
  -6   1  18          5.10          5.15         1.62 o                         
  -5   1  18          0.95          1.23         0.61 o                         
  -4   1  18          0.14          0.54         0.92 o                         
  -3   1  18        272.86        251.53         9.40 o                         
  -2   1  18          3.75          3.05         1.16 o                         
  -1   1  18          9.60          5.01         0.93 o                         
   0   1  18         48.76         45.95         1.75 o                         
   1   1  18         67.90         67.91         1.70 o                         
   2   1  18         22.23         22.58         0.98 o                         
   3   1  18        159.89        145.97         4.09 o                         
   4   1  18        134.40        135.77         6.57 o                         
   5   1  18          0.24          2.14         0.75 o                         
   6   1  18          3.34          3.33         1.55 o                         
  -7   2  18         14.72         18.32         4.79 o                         
  -6   2  18         24.67         25.77         3.80 o                         
  -5   2  18          3.26          4.99         1.72 o                         
  -4   2  18          1.51          1.96         0.94 o                         
  -3   2  18        328.10        303.57        10.43 o                         
  -2   2  18         93.01         93.18         5.38 o                         
  -1   2  18         15.30         14.02         1.32 o                         
   0   2  18         81.88         80.28         2.35 o                         
   1   2  18        181.71        195.50         3.16 o                         
   2   2  18         64.30         63.52         1.82 o                         
   3   2  18         58.71         57.90         2.41 o                         
   4   2  18         11.63          8.78         1.53 o                         
   5   2  18          1.49          1.49         0.67 o                         
   6   2  18          3.36          3.85         2.03 o                         
  -6   3  18          0.91          2.32         1.73 o                         
  -5   3  18          8.55          7.65         2.49 o                         
  -4   3  18          0.34          0.18         1.42 o                         
  -3   3  18          0.11         22.37         4.62 o                         
  -2   3  18         65.38         63.50         4.68 o                         
  -1   3  18          0.04          1.65         0.80 o                         
   0   3  18         92.05        103.89         3.34 o                         
   1   3  18          1.01          1.44         0.22 o                         
   2   3  18        141.72        144.14         3.45 o                         
   3   3  18          5.06          6.15         0.85 o                         
   4   3  18          0.51          0.49         0.47 o                         
   5   3  18         24.37         27.75         3.55 o                         
  -6   4  18          0.30         -1.72         1.72 o                         
  -5   4  18          1.97          1.92         1.30 o                         
  -4   4  18          0.23          0.75         0.58 o                         
  -3   4  18          9.84          7.84         1.48 o                         
  -2   4  18         54.51         53.85         5.89 o                         
  -1   4  18         49.32         47.22         3.44 o                         
   0   4  18         85.13         92.25         2.92 o                         
   1   4  18        419.71        402.34         6.41 o                         
   2   4  18        780.28        775.16         7.59 o                         
   3   4  18        179.85        168.53         5.74 o                         
   4   4  18        117.09        125.03         5.01 o                         
   5   4  18         18.56         29.03         3.76 o                         
  -6   5  18          2.36          2.17         0.81 o                         
  -5   5  18         10.61          8.77         2.83 o                         
  -4   5  18         31.89         31.79         5.28 o                         
  -3   5  18        209.31        226.75        13.18 o                         
  -2   5  18         60.50         52.80         4.02 o                         
  -1   5  18        245.46        247.95         8.19 o                         
   0   5  18          2.13          2.66         0.52 o                         
   1   5  18          8.22          7.63         0.70 o                         
   2   5  18        538.09        538.44        10.68 o                         
   3   5  18         26.16         28.30         2.45 o                         
   4   5  18          0.34         -0.16         0.44 o                         
   5   5  18         22.92         30.18         3.92 o                         
  -5   6  18         25.68         27.15         5.34 o                         
  -4   6  18         61.45         73.78         8.30 o                         
  -3   6  18        102.11        115.39         9.65 o                         
  -2   6  18          0.95          2.98         1.07 o                         
  -1   6  18          3.24          5.11         1.30 o                         
   0   6  18        274.95        262.42         4.64 o                         
   1   6  18          0.76          0.79         0.56 o                         
   2   6  18        177.38        165.99         6.11 o                         
   3   6  18         34.09         36.62         3.00 o                         
   4   6  18          0.41          0.92         0.61 o                         
  -5   7  18          1.82          1.49         1.49 o                         
  -4   7  18          5.24         11.81         3.69 o                         
  -3   7  18          0.01          3.58         2.11 o                         
  -2   7  18         13.42         13.32         2.14 o                         
  -1   7  18          9.83          9.27         1.29 o                         
   0   7  18          0.02          0.87         0.60 o                         
   1   7  18          0.67         -0.08         0.53 o                         
   2   7  18         12.01          8.48         1.69 o                         
   3   7  18         53.29         52.68         3.78 o                         
   4   7  18         26.77         29.87         2.88 o                         
  -4   8  18          2.97          3.41         1.87 o                         
  -3   8  18          9.77         13.02         3.43 o                         
  -2   8  18          0.09         -0.34         0.34 o                         
  -1   8  18          6.05          7.33         1.03 o                         
   0   8  18         31.21         34.99         2.31 o                         
   1   8  18         24.33         26.21         2.57 o                         
   2   8  18         29.98         31.66         2.96 o                         
   3   8  18          5.95          9.00         1.68 o                         
  -3   9  18          5.21          3.25         1.80 o                         
  -2   9  18         27.45         29.24         3.40 o                         
  -1   9  18         16.07         14.82         2.37 o                         
   0   9  18          1.31          4.06         1.02 o                         
   1   9  18          0.01          0.11         0.73 o                         
   2   9  18         11.21         12.43         1.94 o                         
  -1  10  18         16.00         13.98         2.48 o                         
   0  10  18          0.04          0.46         0.60 o                         
  -7   1  19          4.44          4.98         1.63 o                         
  -6   1  19          2.00          2.50         1.15 o                         
  -5   1  19          7.83         10.07         2.26 o                         
  -4   1  19          1.50          0.26         1.28 o                         
  -3   1  19          0.91          3.15         1.36 o                         
  -2   1  19         33.11         30.76         3.09 o                         
  -1   1  19        139.63        130.26         6.02 o                         
   0   1  19          4.02          4.59         0.70 o                         
   1   1  19          1.05          0.59         0.21 o                         
   2   1  19         21.87         25.25         1.13 o                         
   3   1  19         81.11         74.64         3.03 o                         
   4   1  19         55.68         53.32         3.83 o                         
   5   1  19         19.35         21.37         2.53 o                         
  -6   2  19          2.02          5.79         1.83 o                         
  -5   2  19          3.26          4.13         1.37 o                         
  -4   2  19          0.79         -0.59         0.59 o                         
  -3   2  19        260.23        262.39         9.87 o                         
  -2   2  19          2.08          1.65         2.18 o                         
  -1   2  19          1.16          1.89         0.80 o                         
   0   2  19         68.19         71.38         2.88 o                         
   1   2  19          8.57          8.53         0.71 o                         
   2   2  19        212.44        221.26         3.51 o                         
   3   2  19        172.58        174.25         4.82 o                         
   4   2  19         84.66         82.73         4.59 o                         
   5   2  19          7.99          7.66         2.44 o                         
  -6   3  19          5.71          4.99         2.32 o                         
  -5   3  19          0.92         -1.43         1.66 o                         
  -4   3  19          6.11          6.76         1.65 o                         
  -3   3  19        161.99        140.28         7.40 o                         
  -2   3  19        558.58        563.55        13.96 o                         
  -1   3  19        201.70        183.22         5.86 o                         
   0   3  19          2.27          2.24         0.84 o                         
   1   3  19        126.70        124.87         3.12 o                         
   2   3  19        147.21        139.99         3.15 o                         
   3   3  19        112.21        111.65         3.92 o                         
   4   3  19         21.10         21.17         2.00 o                         
   5   3  19          3.44          8.32         1.90 o                         
  -6   4  19         20.16         21.10         4.99 o                         
  -5   4  19          1.26         -0.90         1.41 o                         
  -4   4  19         10.78         11.06         3.10 o                         
  -3   4  19          4.09          5.73         2.18 o                         
  -2   4  19         21.93         21.45         3.70 o                         
  -1   4  19          0.04          1.62         1.01 o                         
   0   4  19         48.58         51.42         2.23 o                         
   1   4  19         14.61         13.13         1.19 o                         
   2   4  19         62.17         62.68         2.72 o                         
   3   4  19          1.62          2.37         0.76 o                         
   4   4  19         21.02         23.45         3.50 o                         
   5   4  19          0.10          0.27         0.70 o                         
  -6   5  19          0.36         -1.71         1.71 o                         
  -5   5  19         19.96         18.54         4.43 o                         
  -4   5  19         29.18         30.27         5.24 o                         
  -3   5  19        121.93        128.06        10.17 o                         
  -2   5  19        243.04        227.92         8.43 o                         
  -1   5  19         93.60        100.41         5.40 o                         
   0   5  19         15.03         12.77         1.11 o                         
   1   5  19         51.42         48.79         2.37 o                         
   2   5  19          6.15          8.25         1.44 o                         
   3   5  19         40.56         45.35         3.18 o                         
   4   5  19         36.19         43.20         3.17 o                         
   5   5  19         30.52         37.38         4.33 o                         
  -5   6  19          3.09          3.02         1.68 o                         
  -4   6  19         24.38         27.10         5.07 o                         
  -3   6  19         62.50         58.61         7.02 o                         
  -2   6  19          3.01          3.42         1.12 o                         
  -1   6  19          2.00          1.18         0.51 o                         
   0   6  19         14.03         18.53         1.70 o                         
   1   6  19         16.87         15.87         1.37 o                         
   2   6  19          0.10          1.03         0.78 o                         
   3   6  19          0.18          0.91         0.86 o                         
   4   6  19         20.22         26.60         2.64 o                         
  -5   7  19          0.25         -1.76         1.76 o                         
  -4   7  19         13.09         13.37         3.72 o                         
  -3   7  19         11.19         10.91         3.16 o                         
  -2   7  19         48.10         51.19         4.32 o                         
  -1   7  19         33.36         31.88         2.52 o                         
   0   7  19         44.58         48.10         2.72 o                         
   1   7  19          3.28          3.23         0.70 o                         
   2   7  19         26.86         27.24         2.67 o                         
   3   7  19         13.99         15.02         2.05 o                         
   4   7  19          0.00          1.48         0.74 o                         
  -4   8  19          3.15          3.20         1.65 o                         
  -3   8  19          0.00         -1.25         1.25 o                         
  -2   8  19         16.74         13.45         2.23 o                         
  -1   8  19          4.78          4.20         0.81 o                         
   0   8  19         35.09         45.13         2.69 o                         
   1   8  19         77.52         84.92         4.68 o                         
   2   8  19         22.45         27.81         2.83 o                         
   3   8  19         29.82         33.21         3.19 o                         
  -3   9  19          0.29         -1.13         1.13 o                         
  -2   9  19          0.21          0.33         1.19 o                         
  -1   9  19          0.00          1.07         0.94 o                         
   0   9  19          4.08          2.79         1.11 o                         
   1   9  19          0.46          0.55         0.75 o                         
   2   9  19          1.69          3.15         1.20 o                         
  -6   0  20          2.13          3.28         1.90 o                         
  -5   0  20          3.35          2.35         1.43 o                         
  -4   0  20         35.11         34.00         5.31 o                         
  -3   0  20          0.08         -1.46         1.61 o                         
  -2   0  20         19.67          9.94         2.56 o                         
  -1   0  20         68.27         64.95         6.15 o                         
   0   0  20         20.94         32.29         2.21 o                         
   1   0  20          2.63          3.56         0.57 o                         
   2   0  20          0.81          1.03         0.31 o                         
   3   0  20        266.16        227.38         5.29 o                         
   4   0  20          1.95          1.66         0.59 o                         
   5   0  20        103.91        106.70         8.40 o                         
  -6   1  20         34.05         27.93         4.05 o                         
  -5   1  20         11.09         17.73         3.08 o                         
  -4   1  20         23.45         25.74         3.35 o                         
  -3   1  20         53.27         49.95         4.38 o                         
  -2   1  20          0.53          0.59         0.63 o                         
  -1   1  20         35.56         41.03         3.46 o                         
   0   1  20          4.62          6.65         0.78 o                         
   1   1  20          1.33          2.49         0.36 o                         
   2   1  20          5.86          5.36         0.50 o                         
   3   1  20         59.27         56.18         2.69 o                         
   4   1  20         54.24         53.00         3.85 o                         
   5   1  20         17.14         17.98         2.31 o                         
  -6   2  20         23.23         23.86         3.75 o                         
  -5   2  20          9.65         14.78         2.79 o                         
  -4   2  20          0.12         -0.14         0.50 o                         
  -3   2  20         41.98         54.12         4.68 o                         
  -2   2  20          3.12          1.56         1.34 o                         
  -1   2  20        286.11        265.54         7.07 o                         
   0   2  20         31.31         29.59         1.91 o                         
   1   2  20        129.74        139.09         3.03 o                         
   2   2  20        359.90        359.61         4.95 o                         
   3   2  20         78.24         82.03         3.37 o                         
   4   2  20         20.42         19.46         2.27 o                         
   5   2  20          7.24         11.20         2.98 o                         
  -6   3  20          2.40          0.25         0.52 o                         
  -5   3  20         50.86         45.14         6.88 o                         
  -4   3  20          6.13          7.57         1.88 o                         
  -3   3  20         38.23         34.74         3.77 o                         
  -2   3  20        197.19        210.78        12.00 o                         
  -1   3  20         36.27         35.51         2.67 o                         
   0   3  20         59.90         62.95         3.28 o                         
   1   3  20          0.91          0.88         0.31 o                         
   2   3  20        362.32        357.82         5.16 o                         
   3   3  20          2.99          3.01         0.63 o                         
   4   3  20          2.80          5.33         1.19 o                         
   5   3  20          1.84          1.81         1.03 o                         
  -6   4  20         11.16         12.73         3.93 o                         
  -5   4  20          5.86          1.72         0.46 o                         
  -4   4  20         39.24         36.31         5.62 o                         
  -3   4  20         35.39         43.15         5.82 o                         
  -2   4  20        156.51        151.67        10.38 o                         
  -1   4  20        311.98        311.40         9.45 o                         
   0   4  20         11.62         11.20         1.32 o                         
   1   4  20          8.48          5.84         0.65 o                         
   2   4  20        158.56        162.69         5.73 o                         
   3   4  20         74.17         67.35         3.77 o                         
   4   4  20          1.88          2.06         1.74 o                         
   5   4  20          3.84          2.90         0.98 o                         
  -6   5  20          1.83         -2.25         2.36 o                         
  -5   5  20          0.02          0.41         0.83 o                         
  -4   5  20          2.38          2.47         1.92 o                         
  -3   5  20          2.57          3.72         1.92 o                         
  -2   5  20         28.49         33.27         4.99 o                         
  -1   5  20         10.70          8.56         1.61 o                         
   0   5  20         16.23         14.75         1.45 o                         
   1   5  20          0.93          0.55         0.24 o                         
   2   5  20         37.97         37.87         3.61 o                         
   3   5  20          3.92          5.19         1.11 o                         
   4   5  20          0.45          1.59         0.92 o                         
  -5   6  20         15.76         21.23         4.79 o                         
  -4   6  20         18.77         19.92         4.50 o                         
  -3   6  20          1.33          1.46         1.20 o                         
  -2   6  20         27.21         27.64         3.08 o                         
  -1   6  20         31.89         27.76         2.96 o                         
   0   6  20        184.60        188.44         5.39 o                         
   1   6  20          0.11         -0.31         0.57 o                         
   2   6  20          0.35          0.77         0.39 o                         
   3   6  20          7.03          9.72         1.64 o                         
   4   6  20          9.71         13.87         2.75 o                         
  -4   7  20          0.00         -0.72         1.18 o                         
  -3   7  20         17.66         14.43         3.61 o                         
  -2   7  20          0.84          1.24         0.78 o                         
  -1   7  20         36.91         36.03         2.75 o                         
   0   7  20          1.35          0.80         0.44 o                         
   1   7  20          2.38          1.49         0.56 o                         
   2   7  20          7.37          7.81         1.75 o                         
   3   7  20          7.59         10.64         1.73 o                         
  -4   8  20          6.73          5.64         2.02 o                         
  -3   8  20          0.16          2.02         1.25 o                         
  -2   8  20         12.28         11.31         2.10 o                         
  -1   8  20          1.17          0.97         0.33 o                         
   0   8  20          0.07          1.15         0.43 o                         
   1   8  20          0.88          1.87         0.92 o                         
   2   8  20         53.78         68.01         4.44 o                         
  -2   9  20         34.71         38.93         4.05 o                         
  -1   9  20         92.69        114.47         7.36 o                         
   0   9  20         53.70         63.69         5.17 o                         
   1   9  20          1.75          1.30         0.93 o                         
  -6   1  21          0.02         -0.52         0.94 o                         
  -5   1  21         25.07         23.43         3.50 o                         
  -4   1  21          6.69          7.31         1.94 o                         
  -3   1  21          4.70          6.58         1.67 o                         
  -2   1  21         51.63         56.44         4.40 o                         
  -1   1  21          8.50          9.57         1.69 o                         
   0   1  21          5.78          6.22         0.93 o                         
   1   1  21         53.47         49.03         1.67 o                         
   2   1  21          3.87          1.86         0.26 o                         
   3   1  21        148.99        149.67         4.50 o                         
   4   1  21          6.35          2.56         1.34 o                         
   5   1  21          7.79          9.90         2.03 o                         
  -6   2  21          2.77          4.09         1.70 o                         
  -5   2  21         39.84         35.01         4.32 o                         
  -4   2  21          2.37          1.70         1.62 o                         
  -3   2  21        311.61        305.63        11.10 o                         
  -2   2  21         99.21         94.13         5.79 o                         
  -1   2  21         14.51         16.24         1.96 o                         
   0   2  21         10.66          9.78         1.10 o                         
   1   2  21         54.40         55.44         1.96 o                         
   2   2  21          0.57          1.39         0.74 o                         
   3   2  21         61.48         52.97         2.78 o                         
   4   2  21         16.30         17.56         2.20 o                         
   5   2  21         22.81         24.83         4.38 o                         
  -6   3  21          2.30          6.66         2.86 o                         
  -5   3  21          0.56         -0.15         0.40 o                         
  -4   3  21          0.12          0.26         0.89 o                         
  -3   3  21          2.66         20.42         3.10 o                         
  -2   3  21          0.06          2.79         1.36 o                         
  -1   3  21          8.66          8.49         1.42 o                         
   0   3  21         17.44         25.48         2.28 o                         
   1   3  21          1.76          1.38         0.33 o                         
   2   3  21         33.10         37.19         2.51 o                         
   3   3  21          7.21         11.79         1.33 o                         
   4   3  21         12.71         13.61         3.33 o                         
   5   3  21          0.01          0.44         0.96 o                         
  -6   4  21          5.86          5.22         2.30 o                         
  -5   4  21          0.28         -1.24         1.92 o                         
  -4   4  21          1.96          2.57         1.54 o                         
  -3   4  21          0.00         -1.03         1.36 o                         
  -2   4  21         22.13         26.48         4.38 o                         
  -1   4  21          0.53          2.64         1.13 o                         
   0   4  21        133.93        137.41         4.50 o                         
   1   4  21          2.12          0.90         0.26 o                         
   2   4  21          2.06          3.26         0.75 o                         
   3   4  21         39.64         43.12         3.54 o                         
   4   4  21          1.94          1.57         1.36 o                         
  -5   5  21          1.02         -1.04         1.33 o                         
  -4   5  21          2.39          3.23         1.85 o                         
  -3   5  21          7.17          6.47         2.20 o                         
  -2   5  21          0.29          0.75         1.22 o                         
  -1   5  21         49.23         49.64         3.97 o                         
   0   5  21         14.82         14.52         1.50 o                         
   1   5  21         79.69         72.57         3.45 o                         
   2   5  21          4.86          5.40         1.24 o                         
   3   5  21         28.24         34.34         2.86 o                         
   4   5  21          2.84          5.35         1.62 o                         
  -5   6  21         22.51         24.18         5.23 o                         
  -4   6  21         69.47         69.13         8.40 o                         
  -3   6  21          4.83          6.19         2.33 o                         
  -2   6  21          1.28          2.48         0.98 o                         
  -1   6  21          1.25          2.72         1.03 o                         
   0   6  21          9.31          9.61         1.27 o                         
   1   6  21          1.20          1.13         0.46 o                         
   2   6  21         13.20         11.80         1.70 o                         
   3   6  21         18.38         26.25         2.69 o                         
   4   6  21         17.66         23.51         3.45 o                         
  -4   7  21          1.38          0.73         1.20 o                         
  -3   7  21          0.00          1.58         1.48 o                         
  -2   7  21         22.57         22.31         2.90 o                         
  -1   7  21          1.75          1.39         0.44 o                         
   0   7  21         14.79         15.28         1.59 o                         
   1   7  21          2.41          1.40         0.50 o                         
   2   7  21          7.88          7.43         1.41 o                         
   3   7  21          6.41         11.95         1.97 o                         
  -3   8  21          0.05         -0.57         1.15 o                         
  -2   8  21         10.42          9.74         2.01 o                         
  -1   8  21          6.93          5.68         0.95 o                         
   0   8  21          3.21          1.94         0.60 o                         
   1   8  21         32.65         28.26         3.30 o                         
   2   8  21          0.78         -0.29         0.32 o                         
  -2   9  21          7.38          5.62         1.64 o                         
  -1   9  21         16.17         17.25         2.80 o                         
   0   9  21          7.24         10.18         2.12 o                         
   1   9  21         12.00         11.10         2.21 o                         
  -6   0  22          2.84          5.48         2.49 o                         
  -5   0  22         18.14         12.84         3.70 o                         
  -4   0  22         12.27         10.32         2.93 o                         
  -3   0  22         56.50         47.02         6.16 o                         
  -2   0  22         35.84         32.72         4.87 o                         
  -1   0  22         51.68         36.88         4.75 o                         
   0   0  22        150.66        162.66         6.62 o                         
   1   0  22         39.74         44.21         2.29 o                         
   2   0  22        224.98        214.59         4.79 o                         
   3   0  22          3.60          3.41         1.39 o                         
   4   0  22          5.64          3.18         1.31 o                         
   5   0  22          0.04         -0.92         0.92 o                         
  -6   1  22         26.18         24.98         3.97 o                         
  -5   1  22          6.41          4.08         1.75 o                         
  -4   1  22          1.16          2.23         1.14 o                         
  -3   1  22         58.21         59.12         4.96 o                         
  -2   1  22          0.80          1.19         0.66 o                         
  -1   1  22          5.82          3.98         1.10 o                         
   0   1  22        272.15        279.57         7.23 o                         
   1   1  22         27.64         31.96         1.39 o                         
   2   1  22          1.73          0.97         0.23 o                         
   3   1  22        154.78        147.17         6.28 o                         
   4   1  22         10.24          6.58         1.43 o                         
   5   1  22         27.78         31.68         3.19 o                         
  -6   2  22          0.59          0.83         0.81 o                         
  -5   2  22          0.32          2.26         1.48 o                         
  -4   2  22          3.30          5.20         3.33 o                         
  -3   2  22          0.56          7.04         2.12 o                         
  -2   2  22         56.57         50.06         4.37 o                         
  -1   2  22        119.44        116.72         4.94 o                         
   0   2  22          9.69         11.49         1.48 o                         
   1   2  22         21.70         22.91         1.41 o                         
   2   2  22         99.41         98.17         3.36 o                         
   3   2  22         25.90         27.44         2.07 o                         
   4   2  22          1.47          0.24         0.77 o                         
   5   2  22          6.62          9.19         2.99 o                         
  -6   3  22         11.19         16.41         4.44 o                         
  -5   3  22          0.39          2.13         2.06 o                         
  -4   3  22          9.83          6.91         1.83 o                         
  -3   3  22         19.25         23.11         3.16 o                         
  -2   3  22          6.01          2.89         1.43 o                         
  -1   3  22         30.56         32.71         2.69 o                         
   0   3  22         64.19         68.87         3.26 o                         
   1   3  22         40.65         40.01         2.13 o                         
   2   3  22        329.05        329.41         7.47 o                         
   3   3  22          1.01          0.43         1.13 o                         
   4   3  22          0.15         -0.66         1.18 o                         
   5   3  22          0.52         -0.82         0.82 o                         
  -6   4  22          0.12         -0.33         1.56 o                         
  -5   4  22          0.01         -0.86         1.54 o                         
  -4   4  22          0.11          0.67         0.57 o                         
  -3   4  22         31.26         31.91         5.20 o                         
  -2   4  22          0.00         -0.50         0.58 o                         
  -1   4  22         35.36         30.70         3.17 o                         
   0   4  22         64.26         71.52         3.36 o                         
   1   4  22        143.76        146.32         4.92 o                         
   2   4  22         20.20         18.41         1.77 o                         
   3   4  22         24.04         20.87         2.50 o                         
   4   4  22        134.36        159.58        11.76 o                         
  -5   5  22         28.20         30.48         5.96 o                         
  -4   5  22         18.78         18.38         4.28 o                         
  -3   5  22          8.21          9.65         2.98 o                         
  -2   5  22         81.16         71.48         7.63 o                         
  -1   5  22         14.25         15.19         2.25 o                         
   0   5  22         46.58         42.29         2.63 o                         
   1   5  22         68.14         57.23         3.16 o                         
   2   5  22         47.31         44.06         3.73 o                         
   3   5  22         10.26          8.43         1.66 o                         
   4   5  22         11.19         16.67         3.93 o                         
  -5   6  22          0.56         -0.43         0.43 o                         
  -4   6  22         13.37         18.15         4.62 o                         
  -3   6  22          6.01          9.91         3.00 o                         
  -2   6  22         11.86         10.31         1.94 o                         
  -1   6  22         11.14         11.54         2.12 o                         
   0   6  22         27.20         23.70         2.00 o                         
   1   6  22         55.38         51.42         3.06 o                         
   2   6  22          2.69          2.88         1.01 o                         
   3   6  22          4.55          4.27         1.16 o                         
  -4   7  22          0.19         -1.62         1.62 o                         
  -3   7  22         14.66         15.99         3.99 o                         
  -2   7  22          0.42          1.04         0.81 o                         
  -1   7  22         40.99         35.66         2.48 o                         
   0   7  22          0.07         -0.42         0.42 o                         
   1   7  22         18.21         20.57         2.31 o                         
   2   7  22          0.15          0.78         0.54 o                         
   3   7  22         26.57         34.29         3.15 o                         
  -3   8  22         11.41         12.39         3.65 o                         
  -2   8  22         18.46         13.58         2.46 o                         
  -1   8  22         11.55         12.19         1.49 o                         
   0   8  22          9.82         11.61         1.46 o                         
   1   8  22          3.46          2.75         0.99 o                         
   2   8  22          8.66          7.55         1.48 o                         
  -1   9  22          2.38          5.84         1.64 o                         
  -6   1  23          0.52          3.54         1.71 o                         
  -5   1  23         11.47          9.34         2.33 o                         
  -4   1  23         26.98         26.93         3.64 o                         
  -3   1  23          9.57          9.58         2.15 o                         
  -2   1  23          0.97         -0.11         0.43 o                         
  -1   1  23          0.22          0.42         0.54 o                         
   0   1  23          0.05          6.68         1.39 o                         
   1   1  23         80.89         83.38         2.53 o                         
   2   1  23         14.19         12.57         1.07 o                         
   3   1  23          2.22          2.02         0.97 o                         
   4   1  23          1.71          0.97         0.68 o                         
   5   1  23         21.60         21.43         3.90 o                         
  -6   2  23          0.04          0.10         1.82 o                         
  -5   2  23         10.58          8.93         2.30 o                         
  -4   2  23         46.42         44.00         4.68 o                         
  -3   2  23        181.87        169.55         8.71 o                         
  -2   2  23         49.59         43.89         4.20 o                         
  -1   2  23          0.17          1.51         1.62 o                         
   0   2  23         63.25         71.79         3.36 o                         
   1   2  23          0.29          0.22         0.32 o                         
   2   2  23         11.47         14.41         1.32 o                         
   3   2  23         52.90         59.03         4.06 o                         
   4   2  23          2.88          2.16         1.26 o                         
  -6   3  23          1.61          7.14         3.06 o                         
  -5   3  23         12.64         17.54         4.64 o                         
  -4   3  23          0.26          0.69         0.47 o                         
  -3   3  23          4.42          6.64         1.91 o                         
  -2   3  23          0.01          1.36         1.62 o                         
  -1   3  23          7.05          8.25         1.31 o                         
   0   3  23         65.63         75.13         3.48 o                         
   1   3  23        103.67        112.03         4.36 o                         
   2   3  23          2.38          2.15         0.54 o                         
   3   3  23         12.98         15.05         2.10 o                         
   4   3  23         45.15         49.39         6.48 o                         
  -5   4  23          0.02         -1.20         1.41 o                         
  -4   4  23          0.69          0.35         0.62 o                         
  -3   4  23         31.28         35.39         5.62 o                         
  -2   4  23         10.43          9.55         2.90 o                         
  -1   4  23          2.50          2.03         0.94 o                         
   0   4  23         85.31         89.58         3.88 o                         
   1   4  23         12.40         11.35         1.45 o                         
   2   4  23         39.71         38.07         2.61 o                         
   3   4  23         38.89         40.68         3.57 o                         
   4   4  23         18.07         21.45         4.50 o                         
  -5   5  23          3.34          4.64         2.76 o                         
  -4   5  23          0.78          2.53         1.41 o                         
  -3   5  23          0.22          0.11         0.69 o                         
  -2   5  23         19.45         16.24         3.68 o                         
  -1   5  23          0.00          2.54         1.11 o                         
   0   5  23         27.35         27.69         2.18 o                         
   1   5  23         33.77         36.16         2.59 o                         
   2   5  23          0.29          0.54         0.57 o                         
   3   5  23          1.75          0.72         0.54 o                         
   4   5  23         66.63         79.10         8.72 o                         
  -4   6  23        117.56        119.13        11.44 o                         
  -3   6  23          0.03         -0.51         1.04 o                         
  -2   6  23          3.61          1.79         1.42 o                         
  -1   6  23          1.27          2.22         1.02 o                         
   0   6  23          2.75          0.21         0.42 o                         
   1   6  23         65.18         66.16         3.56 o                         
   2   6  23          0.57          0.44         0.49 o                         
   3   6  23          9.11         10.02         1.89 o                         
  -4   7  23          3.86          1.05         0.96 o                         
  -3   7  23         13.97         10.49         3.18 o                         
  -2   7  23         13.39         11.63         2.15 o                         
  -1   7  23         15.74         14.95         1.66 o                         
   0   7  23          7.10          6.73         1.01 o                         
   1   7  23          0.00         -0.47         0.47 o                         
   2   7  23         29.53         27.88         3.30 o                         
  -2   8  23         20.94         24.13         3.27 o                         
  -1   8  23          0.36          0.42         0.33 o                         
   0   8  23          6.23          3.73         1.31 o                         
   1   8  23          6.60          4.40         1.92 o                         
  -6   0  24          1.07          4.12         2.54 o                         
  -5   0  24          6.55          4.71         2.31 o                         
  -4   0  24          0.11         13.53         3.72 o                         
  -3   0  24          0.17         11.55         3.18 o                         
  -2   0  24         20.35         19.42         3.93 o                         
  -1   0  24         18.60         15.97         3.32 o                         
   0   0  24          1.39          3.24         1.35 o                         
   1   0  24         71.15         66.10         3.69 o                         
   2   0  24          1.35          1.36         0.37 o                         
   3   0  24        257.72        258.74        12.33 o                         
   4   0  24          1.38          3.25         1.40 o                         
  -6   1  24          0.02          0.26         1.48 o                         
  -5   1  24          0.05         -0.36         0.97 o                         
  -4   1  24          0.75          0.36         0.76 o                         
  -3   1  24         33.41         25.44         3.39 o                         
  -2   1  24          0.42          0.17         0.97 o                         
  -1   1  24         28.68         28.50         3.20 o                         
   0   1  24        181.16        167.87         5.23 o                         
   1   1  24         48.60         50.38         2.27 o                         
   2   1  24        143.52        143.35         3.73 o                         
   3   1  24        104.27         98.90         5.38 o                         
   4   1  24          6.33          5.07         1.18 o                         
  -6   2  24          0.82          1.02         3.67 o                         
  -5   2  24          0.37          1.44         1.20 o                         
  -4   2  24         60.06         46.63         5.21 o                         
  -3   2  24         67.99         75.62         5.99 o                         
  -2   2  24          0.01          1.16         0.88 o                         
  -1   2  24         23.96         19.07         2.67 o                         
   0   2  24         73.26         77.34         3.20 o                         
   1   2  24          3.96          5.37         0.88 o                         
   2   2  24          1.80          1.75         0.42 o                         
   3   2  24          1.93          2.87         0.93 o                         
   4   2  24          5.04          6.58         1.42 o                         
  -5   3  24          2.65          1.19         0.65 o                         
  -4   3  24         20.74         19.42         3.24 o                         
  -3   3  24         43.81         32.95         3.92 o                         
  -2   3  24          2.16          1.62         1.02 o                         
  -1   3  24          0.15          0.72         0.59 o                         
   0   3  24         19.25         23.25         2.00 o                         
   1   3  24        166.19        162.60         5.40 o                         
   2   3  24         99.29        106.09         4.40 o                         
   3   3  24         28.87         34.72         5.20 o                         
   4   3  24         12.32         12.39         3.27 o                         
  -5   4  24          0.01         -1.11         1.24 o                         
  -4   4  24          3.06          4.23         1.82 o                         
  -3   4  24         95.18         78.90         8.58 o                         
  -2   4  24        113.92        104.97         9.35 o                         
  -1   4  24         44.69         38.28         3.76 o                         
   0   4  24         31.99         34.98         2.48 o                         
   1   4  24          0.51          0.23         0.35 o                         
   2   4  24          4.62          4.17         0.83 o                         
   3   4  24         12.03         15.91         3.58 o                         
   4   4  24          4.39          3.84         1.75 o                         
  -5   5  24         13.86         16.34         4.54 o                         
  -4   5  24         49.29         44.96         7.03 o                         
  -3   5  24          3.05          2.75         1.47 o                         
  -2   5  24          1.44          2.01         1.53 o                         
  -1   5  24        109.95        113.82         6.52 o                         
   0   5  24          1.31          2.04         0.61 o                         
   1   5  24        118.54        120.35         4.80 o                         
   2   5  24         22.19         21.63         2.73 o                         
   3   5  24         13.87         11.39         3.21 o                         
  -4   6  24          5.08          7.04         3.01 o                         
  -3   6  24          3.36          7.17         2.82 o                         
  -2   6  24          0.76          1.71         1.69 o                         
  -1   6  24        114.92        112.40         5.32 o                         
   0   6  24          0.54          3.33         0.69 o                         
   1   6  24         87.85         79.54         4.01 o                         
   2   6  24          1.60          1.53         0.65 o                         
   3   6  24          1.49          6.04         2.60 o                         
  -3   7  24          0.35         -1.14         1.23 o                         
  -2   7  24          0.21          1.30         1.41 o                         
  -1   7  24         25.27         25.79         2.23 o                         
   0   7  24         12.90         12.50         1.55 o                         
   1   7  24          4.22          3.17         0.81 o                         
   2   7  24         16.36         17.52         2.73 o                         
  -2   8  24          0.01          1.42         1.40 o                         
  -1   8  24          1.05          1.85         0.68 o                         
   0   8  24          0.61          4.26         1.12 o                         
  -5   1  25          0.08         -0.47         0.59 o                         
  -4   1  25         14.89         13.35         2.67 o                         
  -3   1  25         37.68         28.70         3.70 o                         
  -2   1  25          6.57          8.07         1.75 o                         
  -1   1  25          2.04          1.66         0.73 o                         
   0   1  25         27.76         29.96         2.03 o                         
   1   1  25          0.56          0.77         0.33 o                         
   2   1  25         95.25        101.07         3.20 o                         
   3   1  25          3.29          3.14         1.09 o                         
   4   1  25          6.79          6.76         1.37 o                         
  -5   2  25          0.51          0.06         0.77 o                         
  -4   2  25         16.81         20.37         3.41 o                         
  -3   2  25         64.27         72.97         5.96 o                         
  -2   2  25          7.27          7.18         1.85 o                         
  -1   2  25          8.38          8.76         2.38 o                         
   0   2  25         10.79         10.12         1.21 o                         
   1   2  25        147.25        152.86         4.58 o                         
   2   2  25          0.44          0.74         0.28 o                         
   3   2  25         51.07         53.81         4.09 o                         
   4   2  25          2.61          2.22         1.36 o                         
  -5   3  25          3.98          6.41         2.96 o                         
  -4   3  25         47.77         44.21         4.96 o                         
  -3   3  25         27.74         28.99         3.83 o                         
  -2   3  25          1.85          0.61         0.42 o                         
  -1   3  25          0.04          0.16         0.84 o                         
   0   3  25         66.38         68.34         3.50 o                         
   1   3  25         32.57         35.50         2.59 o                         
   2   3  25          1.08          1.76         0.64 o                         
   3   3  25         45.38         39.36         5.61 o                         
   4   3  25          3.20          2.52         0.57 o                         
  -5   4  25          6.71          6.11         2.55 o                         
  -4   4  25          6.95         11.67         3.54 o                         
  -3   4  25          1.61          2.21         1.88 o                         
  -2   4  25         19.82         21.84         4.51 o                         
  -1   4  25          0.79          0.47         0.83 o                         
   0   4  25         70.06         77.42         3.79 o                         
   1   4  25         41.34         43.39         2.93 o                         
   2   4  25         13.67         13.16         1.57 o                         
   3   4  25         27.29         32.16         5.19 o                         
  -4   5  25         17.39         13.24         3.99 o                         
  -3   5  25         11.70          8.74         2.79 o                         
  -2   5  25          0.04         -1.24         1.24 o                         
  -1   5  25          1.95          4.25         1.55 o                         
   0   5  25          6.08          8.59         1.31 o                         
   1   5  25         33.96         38.33         2.78 o                         
   2   5  25         42.96         44.27         4.01 o                         
   3   5  25          3.60          1.26         0.52 o                         
  -4   6  25          0.84          0.82         1.35 o                         
  -3   6  25          1.02          1.58         1.38 o                         
  -2   6  25          9.69          7.29         2.85 o                         
  -1   6  25          0.31          3.52         1.23 o                         
   0   6  25          5.18          4.50         0.83 o                         
   1   6  25          0.73          0.57         0.40 o                         
   2   6  25         19.35         15.73         2.41 o                         
  -3   7  25          1.69          0.65         0.68 o                         
  -2   7  25          0.48          1.76         1.41 o                         
  -1   7  25         30.85         39.45         2.82 o                         
   0   7  25          6.24          5.81         0.98 o                         
   1   7  25         24.10         26.00         2.72 o                         
  -5   0  26          3.42          5.24         2.39 o                         
  -4   0  26          7.12          6.63         2.57 o                         
  -3   0  26          3.73          1.19         0.57 o                         
  -2   0  26          0.65          0.81         0.94 o                         
  -1   0  26          1.76          2.90         1.36 o                         
   0   0  26          2.63          3.94         1.25 o                         
   1   0  26          5.64          4.44         0.97 o                         
   2   0  26          5.81          3.14         1.29 o                         
   3   0  26         27.26         27.82         4.21 o                         
   4   0  26         54.04         61.49         6.43 o                         
  -5   1  26          0.92          0.00         1.72 o                         
  -4   1  26          4.28          2.86         1.08 o                         
  -3   1  26          0.53          0.40         1.41 o                         
  -2   1  26         29.11         26.84         3.48 o                         
  -1   1  26          0.36          0.43         0.58 o                         
   0   1  26          5.78          6.38         0.97 o                         
   1   1  26         17.39         20.22         1.69 o                         
   2   1  26         17.98         19.19         1.64 o                         
   3   1  26          1.19          0.36         0.92 o                         
   4   1  26          0.06         -0.10         0.29 o                         
  -5   2  26          1.19          0.05         0.96 o                         
  -4   2  26         11.07         13.61         2.91 o                         
  -3   2  26         19.82         23.26         3.41 o                         
  -2   2  26         69.91         57.49         5.09 o                         
  -1   2  26          0.26          1.41         0.67 o                         
   0   2  26          3.67          1.78         0.85 o                         
   1   2  26         84.87         81.84         3.96 o                         
   2   2  26          3.07          1.92         0.43 o                         
   3   2  26         10.36         12.93         2.05 o                         
   4   2  26          8.41          8.13         2.69 o                         
  -5   3  26          5.89          9.76         3.52 o                         
  -4   3  26          0.04          0.56         0.98 o                         
  -3   3  26          4.28          4.79         1.76 o                         
  -2   3  26         80.55         74.28         5.90 o                         
  -1   3  26          0.66          0.10         0.86 o                         
   0   3  26          0.22          0.35         0.42 o                         
   1   3  26          0.14          0.26         0.25 o                         
   2   3  26         35.42         31.56         2.52 o                         
   3   3  26          0.01          0.45         0.93 o                         
  -5   4  26          0.10          0.26         1.37 o                         
  -4   4  26         43.28         47.04         7.20 o                         
  -3   4  26          0.52          2.18         1.48 o                         
  -2   4  26          5.04          5.72         2.31 o                         
  -1   4  26          0.66         -0.23         0.57 o                         
   0   4  26          0.07          0.38         0.32 o                         
   1   4  26        138.36        139.23         5.34 o                         
   2   4  26         61.07         56.89         3.45 o                         
   3   4  26          0.33          2.52         1.34 o                         
  -4   5  26          2.46          4.83         2.49 o                         
  -3   5  26          0.57          1.20         0.64 o                         
  -2   5  26          8.79          4.26         1.65 o                         
  -1   5  26          3.42          3.77         1.16 o                         
   0   5  26         10.49          9.30         1.35 o                         
   1   5  26         11.20         14.70         1.73 o                         
   2   5  26         24.19         25.83         3.19 o                         
  -3   6  26         13.34         16.18         4.21 o                         
  -2   6  26         43.61         36.13         6.04 o                         
  -1   6  26         65.88         76.56         4.01 o                         
   0   6  26          3.74          2.64         1.20 o                         
   1   6  26          0.21         -0.02         0.39 o                         
   2   6  26          2.26          1.92         0.85 o                         
  -2   7  26          1.10          0.88         1.18 o                         
  -1   7  26         25.46         25.09         2.33 o                         
   0   7  26          0.18          0.10         0.62 o                         
   1   7  26          2.48          3.28         1.21 o                         
  -5   1  27          0.22         -0.28         0.99 o                         
  -4   1  27         11.24          8.98         2.29 o                         
  -3   1  27         14.45         13.43         2.65 o                         
  -2   1  27          1.45          3.20         1.21 o                         
  -1   1  27          6.68          6.61         1.75 o                         
   0   1  27          0.09         -0.46         0.53 o                         
   1   1  27         39.10         40.91         2.47 o                         
   2   1  27          0.59          1.17         0.57 o                         
   3   1  27          3.52          3.00         2.12 o                         
  -5   2  27          0.08         -0.70         0.91 o                         
  -4   2  27         32.75         37.41         4.68 o                         
  -3   2  27          4.63          7.47         1.99 o                         
  -2   2  27         12.17          9.94         2.96 o                         
  -1   2  27         22.84         20.36         2.94 o                         
   0   2  27          5.45          3.67         1.19 o                         
   1   2  27         14.78         16.76         1.91 o                         
   2   2  27         21.05         18.39         1.88 o                         
   3   2  27          3.16          3.10         0.89 o                         
  -5   3  27          2.62          1.61         1.69 o                         
  -4   3  27         14.28         13.32         2.84 o                         
  -3   3  27         58.86         67.70         6.05 o                         
  -2   3  27         45.69         50.39         4.95 o                         
  -1   3  27          0.00          0.21         0.54 o                         
   0   3  27         33.77         35.39         2.66 o                         
   1   3  27         13.06         12.16         1.55 o                         
   2   3  27         10.80         11.46         1.54 o                         
   3   3  27          3.21          6.98         2.32 o                         
  -4   4  27          1.00          0.55         0.51 o                         
  -3   4  27          1.39          1.71         1.59 o                         
  -2   4  27          0.24          0.40         0.56 o                         
  -1   4  27          8.24          7.66         2.10 o                         
   0   4  27         15.01         13.81         1.70 o                         
   1   4  27         13.05         14.41         1.80 o                         
   2   4  27          1.45          1.56         0.73 o                         
   3   4  27          1.27          1.08         1.44 o                         
  -4   5  27          2.73          6.49         2.81 o                         
  -3   5  27          2.11          4.04         2.14 o                         
  -2   5  27          0.05         -0.44         0.44 o                         
  -1   5  27         16.68         11.80         2.24 o                         
   0   5  27          8.54          6.49         1.10 o                         
   1   5  27         12.50         11.01         1.53 o                         
   2   5  27         12.97         15.49         2.50 o                         
  -3   6  27          5.89          6.56         2.62 o                         
  -2   6  27          3.08          2.37         1.71 o                         
  -1   6  27          7.29          4.66         1.05 o                         
   0   6  27          3.06          3.71         0.89 o                         
   1   6  27          0.07         -0.76         0.76 o                         
  -1   7  27          2.84          5.39         1.12 o                         
  -5   0  28          1.38          3.33         1.89 o                         
  -4   0  28          0.12          1.82         1.42 o                         
  -3   0  28          0.42          0.68         0.82 o                         
  -2   0  28          4.07          4.33         2.19 o                         
  -1   0  28         16.61         13.11         3.33 o                         
   0   0  28         51.96         51.13         4.64 o                         
   1   0  28         47.72         47.77         3.49 o                         
   2   0  28        199.09        215.55         9.58 o                         
   3   0  28         43.66         35.73         5.05 o                         
  -5   1  28          3.60          1.87         1.31 o                         
  -4   1  28          8.40          8.91         2.17 o                         
  -3   1  28          0.68          1.10         0.76 o                         
  -2   1  28          1.23          5.87         2.45 o                         
  -1   1  28         67.82         64.09         5.32 o                         
   0   1  28          1.57          1.88         0.59 o                         
   1   1  28         12.46         14.78         1.51 o                         
   2   1  28         30.07         27.78         2.42 o                         
   3   1  28          2.86          4.38         1.21 o                         
  -4   2  28          8.14         11.35         2.65 o                         
  -3   2  28          0.06          1.27         1.27 o                         
  -2   2  28          0.41         -0.42         0.57 o                         
  -1   2  28          3.11          3.38         1.17 o                         
   0   2  28          2.74          3.42         0.75 o                         
   1   2  28         51.45         59.56         3.55 o                         
   2   2  28          5.40          7.87         1.54 o                         
   3   2  28          0.04          2.50         1.61 o                         
  -4   3  28         10.66         12.57         2.82 o                         
  -3   3  28          1.03          0.46         1.83 o                         
  -2   3  28          2.29          2.71         1.26 o                         
  -1   3  28          1.04          2.98         1.93 o                         
   0   3  28          2.74          4.42         1.06 o                         
   1   3  28          6.00          3.75         0.82 o                         
   2   3  28          5.87          6.75         1.47 o                         
   3   3  28          1.24          2.76         1.61 o                         
  -4   4  28          3.62          4.76         2.37 o                         
  -3   4  28          7.85          7.92         2.87 o                         
  -2   4  28          0.08         -0.88         0.88 o                         
  -1   4  28         29.58         32.59         5.44 o                         
   0   4  28        102.58        104.35         4.75 o                         
   1   4  28         70.31         69.05         3.90 o                         
   2   4  28         12.42         11.79         2.42 o                         
  -3   5  28          3.60          5.06         2.51 o                         
  -2   5  28          6.06          4.06         1.93 o                         
  -1   5  28          0.99          0.36         1.05 o                         
   0   5  28          6.62          5.51         1.05 o                         
   1   5  28          2.17          1.81         0.59 o                         
  -2   6  28          2.22          0.33         1.31 o                         
  -1   6  28         13.73         14.89         1.83 o                         
   0   6  28          0.14         -0.32         0.37 o                         
  -4   1  29          0.04          0.09         1.45 o                         
  -3   1  29          8.87          8.59         2.27 o                         
  -2   1  29         11.08         12.58         2.60 o                         
  -1   1  29          0.96          2.01         1.02 o                         
   0   1  29          7.93          7.78         1.30 o                         
   1   1  29          0.24          0.23         0.38 o                         
   2   1  29          4.12          5.70         1.46 o                         
   3   1  29          3.05          1.99         0.78 o                         
  -4   2  29         19.19         16.46         3.16 o                         
  -3   2  29          4.31          2.86         1.48 o                         
  -2   2  29          6.03          4.26         1.36 o                         
  -1   2  29          6.69          4.15         1.44 o                         
   0   2  29          2.14          2.84         0.58 o                         
   1   2  29          2.74          4.41         1.00 o                         
   2   2  29         11.69         11.64         2.67 o                         
  -4   3  29         26.43         25.98         4.07 o                         
  -3   3  29         13.27         11.72         2.54 o                         
  -2   3  29          0.12          0.02         0.79 o                         
  -1   3  29         84.30         77.99         8.57 o                         
   0   3  29         38.48         36.61         2.85 o                         
   1   3  29          1.70          1.06         0.61 o                         
   2   3  29          8.92          9.73         1.71 o                         
  -3   4  29          3.36          5.08         2.39 o                         
  -2   4  29          0.62         -1.40         1.40 o                         
  -1   4  29         13.05         14.65         3.66 o                         
   0   4  29          0.22          0.49         0.44 o                         
   1   4  29         10.24          9.94         1.57 o                         
   2   4  29          0.94          1.06         0.71 o                         
  -3   5  29          0.05          0.53         1.25 o                         
  -2   5  29          2.14          6.29         2.63 o                         
  -1   5  29         10.60         12.14         1.67 o                         
   0   5  29          0.84          0.03         0.60 o                         
   1   5  29          5.65          5.42         1.29 o                         
  -4   0  30          0.01         -1.89         1.89 o                         
  -3   0  30          1.41          6.95         2.96 o                         
  -2   0  30          1.44          1.89         1.34 o                         
  -1   0  30          9.57          9.11         2.81 o                         
   0   0  30         53.64         53.70         4.97 o                         
   1   0  30         40.06         40.20         6.62 o                         
   2   0  30        155.39        158.81         8.67 o                         
  -4   1  30          1.78          2.16         1.17 o                         
  -3   1  30          2.97          0.61         1.09 o                         
  -2   1  30         13.27         13.35         2.70 o                         
  -1   1  30         36.87         32.65         3.99 o                         
   0   1  30          1.14          1.49         0.52 o                         
   1   1  30          6.81          6.34         1.17 o                         
   2   1  30          0.22          0.10         0.64 o                         
  -4   2  30          0.00          0.21         0.52 o                         
  -3   2  30          0.53          0.18         0.74 o                         
  -2   2  30          4.07          5.53         1.71 o                         
  -1   2  30          1.49          2.91         1.27 o                         
   0   2  30          8.08         11.04         1.61 o                         
   1   2  30         20.52         21.30         2.23 o                         
   2   2  30          0.57          0.58         1.32 o                         
  -3   3  30          9.38          9.86         2.55 o                         
  -2   3  30          8.10          7.83         2.04 o                         
  -1   3  30          0.19          3.21         2.06 o                         
   0   3  30         13.59         11.30         1.67 o                         
   1   3  30         14.75         16.09         1.93 o                         
   2   3  30          3.77          3.65         1.08 o                         
  -3   4  30          1.64          3.55         2.03 o                         
  -2   4  30          0.16          1.10         0.58 o                         
  -1   4  30          3.30          3.47         1.46 o                         
   0   4  30          2.89          2.46         0.69 o                         
   1   4  30          0.81          1.10         0.65 o                         
  -2   5  30         35.11         32.20         5.94 o                         
  -1   5  30          0.27         -0.61         0.61 o                         
   0   5  30         12.67         11.95         1.66 o                         
  -3   1  31         10.10          9.35         2.41 o                         
  -2   1  31          0.04          1.85         1.17 o                         
  -1   1  31          2.37          2.48         1.17 o                         
   0   1  31          9.81          9.09         1.54 o                         
   1   1  31         17.74         19.28         2.52 o                         
  -3   2  31          0.52          0.30         1.18 o                         
  -2   2  31          3.93          3.74         1.45 o                         
  -1   2  31         40.50         35.71         4.26 o                         
   0   2  31         83.72         82.05         4.44 o                         
   1   2  31          5.17          5.76         1.29 o                         
  -3   3  31         11.74          7.29         2.96 o                         
  -2   3  31          4.01          1.49         0.73 o                         
  -1   3  31          0.31         -0.87         1.92 o                         
   0   3  31         13.62         15.79         1.99 o                         
   1   3  31          2.92          1.97         0.65 o                         
  -2   4  31          3.58          1.49         1.36 o                         
  -1   4  31         24.64         26.19         2.95 o                         
   0   4  31          1.22          0.93         0.48 o                         
  -3   0  32          0.86         -0.04         1.07 o                         
  -2   0  32          1.26          4.29         2.18 o                         
  -1   0  32          7.67          8.23         2.93 o                         
   0   0  32          0.19          2.64         1.14 o                         
   1   0  32          6.58          6.11         2.80 o                         
  -3   1  32         15.40         11.32         2.69 o                         
  -2   1  32          2.73          4.16         1.56 o                         
  -1   1  32          0.35          2.37         1.06 o                         
   0   1  32         11.77         10.12         1.60 o                         
   1   1  32          5.40          8.08         2.10 o                         
  -2   2  32          4.32          2.11         1.31 o                         
  -1   2  32          1.47          0.92         0.66 o                         
   0   2  32          1.73          3.77         1.13 o                         
  -2   3  32          2.64          1.46         1.21 o                         
  -1   3  32          4.82          4.20         1.19 o                         
   0   3  32         21.95         21.79         2.77 o                         
  -2   1  33          0.98          0.72         0.61 o                         
  -1   1  33          1.09          0.92         0.52 o                         
   0   1  33          2.03          4.42         1.42 o                         
                                                                                
