# Supplementary material for: Supra­molecular architecture in a co-crystal of the N(7)—H tautomeric form of N 6-benzoyl­adenine with adipic acid (1/0.5)
Source: Acta Crystallogr E Crystallogr Commun. 2016 May 13;72(Pt 6):805–8. doi: 10.1107/S2056989016007581 (PMC4908553; doi:10.1107/S2056989016007581)
Supplement: Supplementary file 3 [file e-72-00805-Isup3.cml]

<?xml version="1.0" ?>
<cml>
<molecule id="m1">
  <atomArray>
    <atom id="a1" elementType="C"
          x2="-5.389999866485596" y2="-1.4299661474921486" />
    <atom id="a2" elementType="N"
          x2="-6.723669207533854" y2="-2.199983088051189" />
    <atom id="a3" elementType="C"
          x2="-6.723669207533854" y2="-3.74001696916927" />
    <atom id="a4" elementType="N"
          x2="-5.389999866485596" y2="-4.51003390972831" />
    <atom id="a5" elementType="C"
          x2="-4.056330525437337" y2="-3.74001696916927" />
    <atom id="a6" elementType="C"
          x2="-4.056330525437337" y2="-2.199983088051189" />
    <atom id="a7" elementType="N"
          x2="-2.591713302636476" y2="-1.7240667186383607" />
    <atom id="a8" elementType="C"
          x2="-2.591696669570604" y2="-4.215790543923496" />
    <atom id="a9" elementType="C"
          x2="-1.6865529466449614" y2="-2.969973910182465" />
    <atom id="a10" elementType="N"
          x2="-5.788581195943477" y2="0.05755962499301659" />
    <atom id="a11" elementType="C"
          x2="-4.699636752916194" y2="1.1465040680202998" />
    <atom id="a12" elementType="O"
          x2="-3.212110980431029" y2="0.7479227385624179" />
    <atom id="a13" elementType="C"
          x2="-4.699636752916194" y2="2.6865040680203" />
    <atom id="a14" elementType="C"
          x2="-4.699636752916194" y2="5.766571830256462" />
    <atom id="a15" elementType="C"
          x2="-6.033306093964453" y2="4.996554889697421" />
    <atom id="a16" elementType="C"
          x2="-6.033306093964453" y2="3.4565210085793403" />
    <atom id="a17" elementType="C"
          x2="-3.3659674118679357" y2="3.4565210085793403" />
    <atom id="a18" elementType="C"
          x2="-3.3659674118679357" y2="4.996554889697421" />
    <atom id="a19" elementType="O"
          x2="3.684999942779541" y2="5.445000171661377" />
    <atom id="a20" elementType="C"
          x2="3.684999942779541" y2="3.905000171661377" />
    <atom id="a21" elementType="O"
          x2="2.197474170294376" y2="3.5064188422034945" />
    <atom id="a22" elementType="C"
          x2="5.172525715264706" y2="3.506418842203495" />
    <atom id="a23" elementType="C"
          x2="4.773944385806825" y2="2.01889306971833" />
    <atom id="a24" elementType="C"
          x2="6.313944385806825" y2="2.01889306971833" />
    <atom id="a25" elementType="C"
          x2="5.543944385806825" y2="0.6852139478902943" />
    <atom id="a26" elementType="C"
          x2="6.632888828834108" y2="-0.4037304951369889" />
    <atom id="a27" elementType="O"
          x2="5.543944385806825" y2="-1.4926749381642723" />
    <atom id="a28" elementType="O"
          x2="8.120414601319274" y2="-0.8023118245948708" />
    <atom id="a29" elementType="C"
          x2="0.7660063077032957" y2="-6.02726524815707" />
    <atom id="a30" elementType="N"
          x2="-0.5676630333449628" y2="-6.79728218871611" />
    <atom id="a31" elementType="C"
          x2="-0.5676630333449628" y2="-8.337316069834191" />
    <atom id="a32" elementType="N"
          x2="0.7660063077032957" y2="-9.107333010393232" />
    <atom id="a33" elementType="C"
          x2="2.099675648751554" y2="-8.337316069834191" />
    <atom id="a34" elementType="C"
          x2="2.099675648751554" y2="-6.79728218871611" />
    <atom id="a35" elementType="N"
          x2="3.564292871552416" y2="-6.321365819303281" />
    <atom id="a36" elementType="C"
          x2="3.5643095046182873" y2="-8.813089644588416" />
    <atom id="a37" elementType="C"
          x2="4.46945322754393" y2="-7.567273010847387" />
    <atom id="a38" elementType="N"
          x2="0.3674249782454142" y2="-4.5397394756719045" />
    <atom id="a39" elementType="C"
          x2="1.4563694212726972" y2="-3.4507950326446206" />
    <atom id="a40" elementType="O"
          x2="2.9438951937578626" y2="-3.849376362102504" />
    <atom id="a41" elementType="C"
          x2="1.4563694212726972" y2="-1.9107950326446215" />
    <atom id="a42" elementType="C"
          x2="1.4563694212726972" y2="1.1692727295915404" />
    <atom id="a43" elementType="C"
          x2="0.12270008022443868" y2="0.3992557890324999" />
    <atom id="a44" elementType="C"
          x2="0.12270008022443868" y2="-1.140778092085581" />
    <atom id="a45" elementType="C"
          x2="2.7900387623209557" y2="-1.140778092085581" />
    <atom id="a46" elementType="C"
          x2="2.7900387623209557" y2="0.3992557890324999" />
  </atomArray>
  <bondArray>
    <bond atomRefs2="a1 a2" order="2" />
    <bond atomRefs2="a1 a6" order="1" />
    <bond atomRefs2="a2 a3" order="1" />
    <bond atomRefs2="a3 a4" order="2" />
    <bond atomRefs2="a4 a5" order="1" />
    <bond atomRefs2="a7 a6" order="1" />
    <bond atomRefs2="a6 a5" order="2" />
    <bond atomRefs2="a5 a8" order="1" />
    <bond atomRefs2="a7 a9" order="1" />
    <bond atomRefs2="a8 a9" order="2" />
    <bond atomRefs2="a1 a10" order="1" />
    <bond atomRefs2="a10 a11" order="1" />
    <bond atomRefs2="a11 a12" order="2" />
    <bond atomRefs2="a11 a13" order="1" />
    <bond atomRefs2="a16 a13" order="2" />
    <bond atomRefs2="a13 a17" order="1" />
    <bond atomRefs2="a14 a15" order="2" />
    <bond atomRefs2="a14 a18" order="1" />
    <bond atomRefs2="a15 a16" order="1" />
    <bond atomRefs2="a17 a18" order="2" />
    <bond atomRefs2="a19 a20" order="2" />
    <bond atomRefs2="a20 a21" order="1" />
    <bond atomRefs2="a20 a22" order="1" />
    <bond atomRefs2="a22 a23" order="1" />
    <bond atomRefs2="a23 a24" order="1" />
    <bond atomRefs2="a24 a25" order="1" />
    <bond atomRefs2="a25 a26" order="1" />
    <bond atomRefs2="a26 a27" order="2" />
    <bond atomRefs2="a26 a28" order="1" />
    <bond atomRefs2="a29 a30" order="2" />
    <bond atomRefs2="a29 a34" order="1" />
    <bond atomRefs2="a29 a38" order="1" />
    <bond atomRefs2="a30 a31" order="1" />
    <bond atomRefs2="a31 a32" order="2" />
    <bond atomRefs2="a32 a33" order="1" />
    <bond atomRefs2="a34 a33" order="2" />
    <bond atomRefs2="a33 a36" order="1" />
    <bond atomRefs2="a35 a34" order="1" />
    <bond atomRefs2="a35 a37" order="1" />
    <bond atomRefs2="a36 a37" order="2" />
    <bond atomRefs2="a38 a39" order="1" />
    <bond atomRefs2="a39 a40" order="2" />
    <bond atomRefs2="a39 a41" order="1" />
    <bond atomRefs2="a44 a41" order="2" />
    <bond atomRefs2="a41 a45" order="1" />
    <bond atomRefs2="a42 a43" order="2" />
    <bond atomRefs2="a42 a46" order="1" />
    <bond atomRefs2="a43 a44" order="1" />
    <bond atomRefs2="a45 a46" order="2" />
  </bondArray>
</molecule>
</cml>
